# Supplementary material for: Role of the Mitochondrial Citrate-malate Shuttle in Hras12V-Induced Hepatocarcinogenesis: A Metabolomics-Based Analysis
Source: Metabolites. 2020 May 13;10(5):193. doi: 10.3390/metabo10050193 (PMC7281175; doi:10.3390/metabo10050193)
Supplement: Supplementary file 1 [file metabolites-10-00193-s001.zip]

Archive with 21 entries (20 files):
- supplementary materials/
- supplementary materials/Figure S1. Anatomic and histopathological analysis of hepatic alterations..tif
- supplementary materials/Figure S2. Experimental design.jpg
- supplementary materials/Figure S3. Typical GCMS total ion current (TIC) chromatograms.tif
- supplementary materials/Figure S4. Score plots of PCA, PLS-DA, and OPLS-DA based on the metabolite profile data.tif
- supplementary materials/Figure S5-A. Pathways enrichment analysis for significantly changed metabolites between W and P.png
- supplementary materials/Figure S5-B. Pathways enrichment analysis for significantly changed metabolites between P and T.png
- supplementary materials/Figure S5-C. Pathways enrichment analysis for significantly changed metabolites between W and T.png
- supplementary materials/Figure S6. KEGG pathway enrichment analysis for significantly changed genes.jpg
- supplementary materials/Figure S7. Validation of DEGs in HCC, precancerous and normal liver tissues by Western blot.tif
- supplementary materials/Figure S8. The tissue ROS levels detected by fluorescent assay.tif
- supplementary materials/Figure S9. Tissue stained with Oil Red O.tif
- supplementary materials/Supplementary Information.doc
- supplementary materials/Table S1. Classification parameters of PCA, PLS-DA, OPLS-DA analysis.xlsx
- supplementary materials/Table S2. Fold changes and relative P-value of the discriminatory metabolites characterizing.xlsx
- supplementary materials/Table S3. Metabolite set enrichment analysis (MSEA) for hepatocarcinogenesis.xlsx
- supplementary materials/Table S4. DEGs between HCC, precancerous and normal liver tissues.xlsx
- supplementary materials/Table S5. KEGG pathway enrichment analysis for up-regulated and down-regulated genes.xlsx
- supplementary materials/Table S6. Primer base sequences for RT-qPCR.xlsx
- supplementary materials/Table S7. Parameters for LC-MS-MS analysis.doc
- supplementary materials/Table S8. Detailed information for the primary and secondary antibodies..xlsx
