# Supplementary material for: Role of the Mitochondrial Citrate-malate Shuttle in Hras12V-Induced Hepatocarcinogenesis: A Metabolomics-Based Analysis
Source: Metabolites. 2020 May 13;10(5):193. doi: 10.3390/metabo10050193 (PMC7281175; doi:10.3390/metabo10050193)
Supplement: Supplementary file 1 [file metabolites-10-00193-s001.zip › supplementary materials/Table S1. Classification parameters of PCA, PLS-DA, OPLS-DA analysis.xlsx]

## Sheet: Sheet1
Table S1. Classification parameters of PCA, PLS-DA, OPLS-DA analysis
Analysis		R2X(cum)	R2Y(cum)	Q2 (cum)	Intercept values
					R2	Q2
PCA		0.536	-	0.324	-	-
PLS-DA	W versus P	0.693	0.932	0.433	0.756	-0.0899
	P versus T	0.349	0.903	0.629	0.529	-0.206
	W versus T	0.539	0.951	0.746	0.515	-0.173
OPLS-DA	W versus P	0.883	1	0.796	-	-
	P versus T	0.349	0.903	0.661	-	-
	W versus T	0.816	0.996	0.874	-	-
