# Supplementary material for: Role of the Mitochondrial Citrate-malate Shuttle in Hras12V-Induced Hepatocarcinogenesis: A Metabolomics-Based Analysis
Source: Metabolites. 2020 May 13;10(5):193. doi: 10.3390/metabo10050193 (PMC7281175; doi:10.3390/metabo10050193)
Supplement: Supplementary file 1 [file metabolites-10-00193-s001.zip › supplementary materials/Table S2. Fold changes and relative P-value of the discriminatory metabolites characterizing.xlsx]

## Sheet: W VS P
Table S2-1. Fold changes and relative P-value of the discriminatory metabolites characterizing between precancerous liver tissues and normal liver tissues.
ID	Peak	Similarity	R.T.	Count	Mass	MEAN W	MEAN P	VIP	pvalue	qvalue	foldchange	log_foldchange
4	Analyte 4	0	7.79353,0	29	64	0.490891	0.661333	2.19319	0.218301	0.178478	0.742275	-0.429973
5	Analyte 6	0	7.81131,0	30	107	0.455997	0.590072	1.94381	0.277059	0.198462	0.772782	-0.371866
683	unknown	712.812	22.0586,0	16	91	0.00982393	0.00129	0.57624	8.88e-06	0.00186723	7.61547	2.92893
8	Analyte 10	0	7.8548,0	29	176	0.317577	0.414092	1.59134	0.319425	0.214452	0.766923	-0.382846
9	Analyte 12	0	7.86117,0	27	172	0.0109931	0.0160309	0.367775	0.225596	0.180797	0.685748	-0.54425
12	Analyte 15	0	7.90208,0	30	163	0.41021	0.517654	1.3681	0.31312	0.212171	0.792441	-0.335625
13	Analyte 16	0	7.92734,0	26	158	0.0210491	0.0237259	0.382094	0.74692	0.345625	0.887175	-0.17271
14	Analyte 17	0	7.92297,0	30	221	0.0182917	0.0202269	0.333958	0.737565	0.342779	0.904325	-0.145086
15	Analyte 19	0	7.94395,0	27	204	0.00608187	0.00685246	0.14799	0.54236	0.284859	0.887545	-0.172107
16	Analyte 20	0	7.95711,0	30	113	0.00484271	0.0059483	0.185589	0.540847	0.284437	0.814134	-0.296662
18	Analyte 22	0	7.97764,0	30	146	0.00682702	0.0079037	0.216833	0.673021	0.322455	0.863776	-0.211272
19	Analyte 25	0	7.996,0	30	114	0.0089562	0.0108242	0.259538	0.574389	0.293551	0.82742	-0.273308
20	Analyte 26	0	8.00814,0	30	116	0.0329516	0.089656	1.2758	0.126452	0.143145	0.367533	-1.44405
22	Analyte 28	0	8.02342,0	30	130	0.0446123	0.0542693	0.528809	0.461761	0.260697	0.822054	-0.282694
24	Analyte 31	0	8.06779,0	26	176	0.00161813	0.00258367	0.158703	0.135917	0.147549	0.626291	-0.675094
699	unknown	298.458	22.571,0	29	168	0.000966209	0.00479159	0.385912	1.62e-05	0.00186723	0.201647	-2.3101
26	Analyte 33	0	8.09845,0	28	130	0.00331216	0.00473533	0.195867	0.169252	0.160545	0.699457	-0.515692
28	Analyte 36	0	8.11811,0	30	87	0.0134753	0.0169495	0.329939	0.435204	0.251922	0.795028	-0.330922
29	Analyte 38	0	8.13914,0	30	281	0.0205564	0.024344	0.408938	0.591395	0.298159	0.844414	-0.243978
486	Methyl-beta-D-galactopyranoside	825.577	17.5382,0	26	204	0.0119558	0.0479447	1.18184	3.04e-05	0.00189419	0.249367	-2.00366
31	Analyte 40	0	8.19889,0	24	248	0.00315015	0.00500724	0.231533	0.241682	0.185601	0.629118	-0.668597
32	Analyte 41	0	8.20899,0	24	152	0.00180781	0.00292615	0.144688	0.238174	0.184587	0.617812	-0.694761
34	Analyte 43	0	8.22736,0	29	117	0.0117405	0.0170853	0.387734	0.172311	0.161576	0.687171	-0.541259
35	Analyte 44	0	8.26772,0	30	191	0.00491214	0.00440115	0.142074	0.662282	0.318951	1.1161	0.158472
36	Analyte 45	0	8.29508,0	30	204	0.00508407	0.00572682	0.13137	0.533123	0.282262	0.887764	-0.171751
38	Analyte 48	0	8.33492,0	30	121	0.109598	0.138818	0.979912	0.45425	0.258259	0.789512	-0.340967
40	Analyte 50	0	8.358,0	30	174	0.145083	0.195171	1.2109	0.191946	0.169259	0.743363	-0.427861
41	Analyte 51	0	8.36622,0	15	160	0.00252195	0.00672611	0.301473	0.213514	0.176905	0.374949	-1.41523
42	Analyte 52	0	8.41923,0	26	89	0.0571004	0.0950216	1.18231	0.522447	0.279208	0.60092	-0.734756
43	Analyte 53	0	8.43556,0	30	207	0.205446	0.262244	1.34341	0.356389	0.227026	0.783415	-0.352151
44	Analyte 54	0	8.44401,0	26	318	0.0102887	0.010391	0.214358	0.980403	0.40943	0.990155	-0.0142743
45	Analyte 55	0	8.44231,0	13	52	0.00519273	0.00321679	0.222597	0.427869	0.24942	1.61426	0.690872
47	Analyte 59	0	8.5112,0	23	70	0.0221628	0.0315504	0.513567	0.407338	0.242523	0.702458	-0.509515
202	glycine 2	943.533	11.8509,0	30	174	2.22161	1.47011	5.3715	3.34e-05	0.00189705	1.51118	0.595678
772	Analyte 918	538.727	25.6701,0	29	73	0.0133773	0.0441971	1.08532	4.14e-05	0.00190257	0.302674	-1.72416
50	2-hydroxypyridine	213	8.57712,0	26	83	0.00127213	0.00167764	0.101952	0.548029	0.286432	0.758288	-0.399182
51	Analyte 63	213	8.6022,0	14	89	0.000957875	0.00104232	0.137546	0.944955	0.400556	0.918986	-0.121885
52	Analyte 64	0	8.62311,0	30	207	0.0979505	0.128231	0.972891	0.345326	0.2234	0.763859	-0.388621
53	Analyte 65	0	8.63051,0	28	221	0.00592923	0.0094238	0.321428	0.0555823	0.0939694	0.629176	-0.668464
54	Analyte 66	0	8.64167,0	30	147	0.0141073	0.0209167	0.428885	0.222359	0.179779	0.674452	-0.568213
55	Analyte 67	123	8.66824,0	26	104	0.113268	0.0783287	0.95225	0.133518	0.146467	1.44606	0.532126
56	unknown	264	8.685,0	19	115	0.0171443	0.0349904	0.749674	0.417663	0.245912	0.489972	-1.02923
57	unknown	221.778	8.69261,0	30	214	0.00979137	0.0123097	0.268742	0.279109	0.199177	0.795416	-0.330219
58	Pyruvic acid	654.85	8.71317,0	20	174	0.00383678	0.00366338	0.132206	0.911472	0.391925	1.04733	0.0667215
59	Analyte 72	0	8.72306,0	30	152	0.471196	0.660488	2.29904	0.109575	0.13428	0.713405	-0.487206
63	lactic acid	910.167	8.79894,0	30	219	0.508496	0.412612	1.79129	0.402059	0.240891	1.23238	0.301452
64	Analyte 77	290	8.81953,0	23	221	0.0803753	0.0461819	0.887133	0.140356	0.149492	1.74041	0.799425
65	lactic acid	861.467	8.81194,0	15	225	0.0220016	0.0145875	0.489313	0.511228	0.275936	1.50825	0.592873
67	Analyte 80	0	8.85019,0	30	174	0.0107086	0.0143178	0.322255	0.216123	0.177767	0.747922	-0.41904
68	unknown	271.077	8.86303,0	30	234	0.0178192	0.0240541	0.41548	0.477429	0.265673	0.740796	-0.432851
69	unknown	466.318	8.89063,0	24	170	0.00122891	0.00185628	0.137582	0.270704	0.196211	0.662027	-0.595039
70	unknown	491.2	8.89519,0	30	190	0.00346699	0.00485761	0.180111	0.27042	0.196109	0.713723	-0.486564
71	Analyte 85	57.4	8.9331,0	25	127	0.00069015	0.00114	0.102779	0.144697	0.151323	0.605392	-0.724058
72	Analyte 86	0	8.95197,0	25	151	0.00308156	0.00304499	0.153179	0.974826	0.408051	1.01201	0.0172219
73	glycolic acid	905.5	8.98472,0	30	147	0.0516838	0.0563841	0.445181	0.600243	0.30068	0.916638	-0.125576
644	unknown	503.867	21.1521,0	17	243	0.000321364	0.00200529	0.250905	0.000111039	0.0036158	0.160258	-2.64153
75	Analyte 89	274.667	9.01936,0	30	173	0.00340045	0.00442515	0.172833	0.163981	0.158713	0.768437	-0.380001
76	unknown	441	9.08966,0	27	147	0.00839659	0.0154835	0.448609	0.207122	0.174737	0.542294	-0.882853
320	Analyte 381	325.773	14.1163,0	25	159	0.000730898	0.00321099	0.302794	0.000120404	0.00377277	0.227624	-2.13527
457	O-Phosphorylethanolamine	852.5	16.9566,0	30	172	0.107926	0.0779348	1.04633	0.00014283	0.00410448	1.38482	0.469696
81	Analyte 97	0	9.18711,0	28	151	0.00475876	0.00699105	0.251291	0.218016	0.178385	0.680693	-0.554924
82	unknown	371.357	9.32738,0	14	41	0.0113822	0.0021711	0.477223	0.0895273	0.121641	5.24261	2.39028
83	alanine 1	937.967	9.31936,0	30	116	3.77904	3.33149	3.54851	0.159982	0.157272	1.13434	0.181851
84	Analyte 104	148	9.3125,0	13	51	0.000441845	0.00127973	0.133085	0.272112	0.196715	0.345265	-1.53423
87	Maleimide	815.556	9.43472,0	30	154	0.0158766	0.00815093	0.41213	0.0620323	0.0999225	1.94783	0.961865
244	phosphomycin	293.6	12.6286,0	28	236	0.00147564	0.00669111	0.430278	0.000796481	0.0155034	0.220537	-2.18091
91	Analyte 112	297	9.49822,0	30	89	0.0472832	0.0730972	0.866189	0.0574091	0.0957145	0.646854	-0.628489
489	unknown	415.545	17.5801,0	25	99	0.00259861	0.0098673	0.510364	0.000860839	0.0162402	0.263356	-1.92491
93	hydroxylamine	751.567	9.56844,0	30	146	0.0385537	0.0511867	0.602139	0.486719	0.268557	0.753197	-0.408901
94	2-hydroxybutanoic acid	856.4	9.57414,0	30	131	0.0488512	0.0399732	0.465391	0.204662	0.173881	1.2221	0.28936
97	Analyte 120	424	9.60933,0	30	58	0.0511802	0.0698646	0.695014	0.164011	0.158724	0.732563	-0.448975
98	Analyte 121	0	9.65858,0	30	103	0.00454106	0.00523438	0.152826	0.514244	0.276822	0.867545	-0.204989
99	unknown	361	9.68908,0	29	267	0.00597856	0.00727504	0.212924	0.480347	0.266584	0.82179	-0.283158
663	Phenyl beta-D-glucopyranoside	513	21.5229,0	25	87	0.000178294	0.00133998	0.20545	0.00095362	0.017226	0.133057	-2.90988
103	sarcosine	714.786	9.75653,0	30	116	0.0749951	0.0970625	0.680394	0.215787	0.177657	0.772648	-0.372118
105	oxalic acid	546.8	9.79869,0	30	89	0.156715	0.201203	1.12426	0.367353	0.230512	0.77889	-0.360509
108	3-Hydroxypropionic acid 1	461.577	9.8445,0	30	69	0.0737567	0.0784259	0.357949	0.561136	0.290012	0.940463	-0.088557
109	unknown	436.25	9.85479,0	16	127	0.00227177	0.00211878	0.132353	0.912526	0.392201	1.0722	0.100581
110	Lactamide 2	278.467	9.87056,0	30	89	0.0104792	0.0117673	0.178893	0.654903	0.31678	0.890539	-0.16725
111	Analyte 139	296.667	9.91089,0	30	129	0.00624737	0.0082969	0.236005	0.387066	0.236524	0.752976	-0.409323
112	unknown	388	9.95642,0	30	281	0.0367865	0.0433541	0.4673	0.404545	0.241598	0.848513	-0.236992
113	Analyte 142	150.333	9.99788,0	22	215	0.000928271	0.00181683	0.153465	0.11408	0.136787	0.51093	-0.968804
114	unknown	499.267	9.97003,0	30	152	0.0256433	0.0326711	0.424828	0.172562	0.161659	0.784891	-0.349435
115	3-hydroxybutyric acid	941.433	9.98258,0	30	117	0.332775	0.24277	1.49769	0.245084	0.186567	1.37074	0.454956
119	unknown	312.5	10.04,0	26	145	0.00233207	0.00350982	0.152322	0.366538	0.230257	0.664441	-0.589786
120	Analyte 150	118	10.0478,0	13	155	0.00337214	0.00271807	0.19096	0.784805	0.356898	1.24064	0.311081
713	Analyte 852	0	23.0908,0	27	217	0.00398084	0.0182888	0.700442	0.00137141	0.0207934	0.217666	-2.19981
676	Analyte 812	0	21.8397,0	12	67	0.00430414	0.000616856	0.351833	0.00143814	0.0212597	6.97755	2.80272
123	unknown	257.714	10.0847,0	30	207	0.0226853	0.0243967	0.310812	0.806338	0.363135	0.929852	-0.104928
125	unknown	377.333	10.1087,0	30	221	0.0146902	0.0180741	0.325085	0.324709	0.216332	0.812775	-0.299073
126	unknown	322.56	10.1548,0	30	187	0.00224128	0.00285468	0.144474	0.418956	0.246332	0.785127	-0.349002
127	sulfuric acid	486.103	10.1207,0	30	69	0.0583402	0.0741497	0.676185	0.0614296	0.0993901	0.786788	-0.345952
128	N-Methyl-DL-alanine	807.7	10.1486,0	30	130	0.0490199	0.048062	0.29391	0.871486	0.381287	1.01993	0.0284695
129	4-HYDROXYPYRIDINE	783.733	10.1788,0	30	152	0.00672162	0.00943541	0.269983	0.108857	0.133871	0.712383	-0.489275
130	2-Ketovaleric acid 1	248	10.1953,0	22	158	0.00186298	0.00579026	0.33068	0.117854	0.138805	0.321743	-1.63602
131	2-amino-2-methylpropane-1,3-diol 2	385.938	10.2432,0	30	129	0.00652807	0.00879194	0.248774	0.38525	0.235984	0.742506	-0.429525
132	Methyl Phosphate	866	10.2566,0	30	241	0.32474	0.318238	1.3641	0.95295	0.402581	1.02043	0.0291777
384	Analyte 458	477	15.4637,0	30	217	0.0122689	0.0399992	0.970123	0.00170923	0.0229363	0.306728	-1.70497
134	alpha-ketoisocaproic acid 2	492.6	10.3094,0	30	189	0.0263192	0.0408801	0.591271	0.350722	0.225183	0.643814	-0.635284
365	Analyte 436	384.333	15.0785,0	30	204	0.0390094	0.124203	1.70279	0.00182799	0.0235771	0.314079	-1.6708
138	unknown	305.167	10.364,0	30	211	0.0447509	0.0494077	0.360631	0.280007	0.199489	0.905747	-0.14282
139	Analyte 170	343.5	10.4046,0	23	86	0.0299512	0.0716229	1.10291	0.169159	0.160514	0.41818	-1.25781
141	N-Ethylglycine 2	371	10.4206,0	27	132	0.00715571	0.00840313	0.188038	0.638787	0.31197	0.851552	-0.231833
142	unknown	392.462	10.4396,0	30	188	0.0091227	0.0108785	0.194282	0.160314	0.157394	0.838602	-0.253941
143	Analyte 174	428.6	10.4515,0	30	142	0.00373885	0.00979079	0.397146	0.152072	0.154285	0.381875	-1.38883
144	phenylacetaldehyde 1	236.5	10.4743,0	19	210	0.000428674	0.000604375	0.0710316	0.57411	0.293477	0.709285	-0.495563
742	adenosine	635.233	24.0355,0	30	230	0.00681482	0.00320804	0.35649	0.00183452	0.0236109	2.1243	1.08698
146	Analyte 177	210.833	10.5175,0	22	151	0.00746826	0.00546364	0.23454	0.5854	0.296432	1.3669	0.45091
147	succinate semialdehyde 2	269.333	10.5156,0	28	207	0.00594506	0.00737588	0.20909	0.524407	0.279773	0.806014	-0.311124
442	putrescine 2	603.724	16.5739,0	29	174	0.00831945	0.0252086	0.781594	0.00225418	0.0255171	0.330024	-1.59936
149	malonic acid 1	511.586	10.6057,0	30	281	0.00406289	0.00569209	0.217827	0.182022	0.165401	0.713778	-0.486452
390	unknown	396.381	15.6049,0	26	204	0.00149439	0.00550181	0.362612	0.00259113	0.0267444	0.271618	-1.88035
152	valine	954.8	10.6904,0	30	144	0.497084	0.587845	1.59853	0.226385	0.181042	0.845603	-0.241947
154	Analyte 189	177.333	10.7309,0	23	169	0.000943047	0.000898008	0.0948067	0.928102	0.396243	1.05015	0.0706014
358	unknown	368.913	14.9288,0	23	103	0.0102596	0.0277547	0.753922	0.00264331	0.0269154	0.369654	-1.43575
159	Analyte 195	235.667	10.8142,0	30	211	0.0266648	0.0608375	0.955385	0.0592094	0.0973877	0.438296	-1.19002
160	Analyte 196	686	10.8308,0	30	147	0.00903477	0.0114905	0.270077	0.265868	0.194462	0.786282	-0.346881
162	Analyte 198	286.2	10.8804,0	27	227	0.0026142	0.00295299	0.108149	0.527983	0.280799	0.885272	-0.175808
163	Analyte 199	310.286	10.8865,0	30	101	0.0101881	0.0137931	0.331231	0.383929	0.235589	0.738635	-0.437066
168	canavanine degr prod	340.966	10.9605,0	30	156	0.00361045	0.00506198	0.194223	0.086192	0.119267	0.713249	-0.487522
169	Carnitine	664.25	10.9829,0	28	117	0.00477949	0.00672403	0.229737	0.279059	0.19916	0.710808	-0.492469
170	urea	771.692	11.0414,0	26	189	0.00804025	0.0191455	0.531425	0.114952	0.137259	0.419954	-1.2517
171	Analyte 208	442.917	11.0754,0	16	103	0.00037805	0.0004361	0.0655251	0.844464	0.373885	0.86689	-0.206079
769	unknown	585.75	25.4287,0	24	271	0.00583171	0.0179658	0.642186	0.00265941	0.0269673	0.324601	-1.62326
173	Analyte 210	306.75	11.1219,0	19	42	0.0039782	0.00265952	0.187185	0.366032	0.230098	1.49584	0.580952
174	Analyte 211	224.667	11.1307,0	30	319	0.0128361	0.0190982	0.429085	0.091456	0.122976	0.672108	-0.573234
175	2-ketoadipate 3	216.5	11.1585,0	21	284	0.00037041	0.000398227	0.0564918	0.895825	0.387807	0.930149	-0.104466
177	unknown	524.417	11.2097,0	24	189	0.840672	0.981367	2.42491	0.675462	0.323247	0.856635	-0.223248
180	Analyte 217	583.6	11.2829,0	30	205	0.478801	0.380268	1.52413	0.30819	0.210357	1.25911	0.332409
181	caprylic acid	186.667	11.3125,0	28	187	0.0393414	0.0521561	0.530553	0.334757	0.219829	0.7543	-0.406789
657	unknown	328	21.3763,0	22	80	0.000668899	0.00478863	0.375828	0.00267095	0.0270041	0.139685	-2.83975
183	leucine	612.2	11.3551,0	30	158	0.719431	0.709304	1.33384	0.925108	0.39547	1.01428	0.0204523
185	phosphate	867.207	11.3939,0	29	283	0.42623	0.51714	1.63882	0.459392	0.259932	0.824205	-0.278925
186	unknown	668.071	11.4214,0	14	161	0.00217368	0.00167341	0.131276	0.654923	0.316786	1.29895	0.377347
188	Analyte 226	190.5	11.4409,0	29	42	0.135487	0.185215	1.1993	0.17387	0.162092	0.731516	-0.45104
190	O-methylthreonine 1	328.556	11.5276,0	30	341	0.00445645	0.00591852	0.203375	0.285671	0.201724	0.752966	-0.409343
191	N-cyclohexylformamide 1	318.667	11.5751,0	23	98	0.00254202	0.0087415	0.432037	0.0601925	0.0982825	0.290799	-1.78191
194	Isoleucine	942.867	11.6393,0	30	158	0.243523	0.286972	1.11184	0.260236	0.192385	0.848593	-0.236855
195	Analyte 235	436.722	11.6676,0	29	129	0.0300558	0.0329286	0.291511	0.569443	0.292239	0.912757	-0.131697
198	unknown	284.111	11.7162,0	29	130	0.00321019	0.00376269	0.114779	0.396628	0.239329	0.853164	-0.229105
199	maleic acid	511.333	11.7657,0	12	156	2.66e-05	0.000208853	0.0675439	0.231077	0.18248	0.127248	-2.97429
201	proline	935.533	11.7961,0	30	142	0.272956	0.282558	0.840836	0.784053	0.356678	0.966015	-0.0498821
682	arachidonic acid	902.6	21.9959,0	30	80	0.0510294	0.0823973	1.05622	0.00284355	0.0275309	0.619308	-0.69127
574	N-Acetyl-D-galactosamine 2	498.6	19.564,0	26	204	0.00563679	0.0309356	0.911843	0.00306869	0.0281544	0.18221	-2.45632
207	threonine 2	359.417	11.8951,0	26	180	0.00158701	0.000769805	0.141584	0.208208	0.175111	2.06158	1.04375
597	unknown	507	19.9816,0	24	299	0.000148951	0.00236316	0.273892	0.00311099	0.0282643	0.0630303	-3.98781
240	2,3-Dimethylsuccinic acid	520.897	12.5254,0	29	147	0.0144899	0.0355422	0.845621	0.00335572	0.0288605	0.40768	-1.29449
212	unknown	264.929	12.0232,0	30	130	0.00877389	0.0110974	0.261421	0.126731	0.14328	0.790626	-0.338933
214	Thymol	316.429	12.0405,0	29	209	0.00211099	0.00281358	0.143153	0.216306	0.177827	0.750287	-0.414485
217	4-Acetylbutyric acid 2	305.739	12.0973,0	30	89	0.00256789	0.00409732	0.206436	0.0701465	0.106658	0.626724	-0.674097
220	Itaconic acid	454.462	12.1979,0	30	221	0.00172286	0.00197915	0.0833308	0.580538	0.295166	0.870505	-0.200075
221	Analyte 265	301	12.2067,0	30	217	0.00232207	0.00336106	0.168305	0.155026	0.155423	0.690876	-0.533501
222	unknown	397.75	12.2212,0	26	215	0.00217173	0.00225001	0.070755	0.919276	0.393959	0.965211	-0.0510842
224	uracil	854.933	12.2391,0	30	99	0.0157133	0.0191095	0.319308	0.280034	0.199498	0.822279	-0.282301
225	Analyte 269	310.824	12.251,0	20	180	0.000561491	0.00129714	0.126832	0.077831	0.112912	0.432867	-1.208
227	fumaric acid	915.6	12.2976,0	30	245	0.155652	0.133286	0.5073	0.0328335	0.291528	1.16781	0.223802
229	unknown	233.15	12.3323,0	22	183	0.000960128	0.00179	0.148014	0.232751	0.182984	0.536384	-0.898661
230	serine 1	906.667	12.3581,0	30	204	0.213038	0.194918	0.702494	0.699631	0.330985	1.09297	0.12825
233	Citraconic acid 4	486.1	12.406,0	30	160	0.00215962	0.00290313	0.145284	0.39266	0.238173	0.743895	-0.426829
234	Analyte 281	305.875	12.4273,0	19	230	0.000526029	0.00114206	0.116261	0.169234	0.160539	0.460595	-1.11843
235	Pyrrole-2-Carboxylic Acid	311.333	12.4555,0	30	241	0.091887	0.0646417	0.863446	0.0896985	0.121761	1.42148	0.507396
237	Pelargonic acid	703.071	12.4857,0	28	117	0.00827925	0.0125339	0.350186	0.089648	0.121726	0.660547	-0.598268
150	3-Methylamino-1,2-propanediol 1	425.704	10.6231,0	28	116	0.0078132	0.00336068	0.388131	0.00347269	0.0291235	2.32489	1.21716
393	unknown	199.591	15.6842,0	25	57	0.00198935	0.0049323	0.315341	0.0036641	0.0295268	0.40333	-1.30997
241	unknown	370.857	12.5379,0	30	221	0.00481948	0.00675588	0.23705	0.148177	0.152743	0.713376	-0.487266
242	Analyte 290	200	12.5747,0	12	85	0.000221304	2.63e-08	0.0812536	0.350635	0.225154	8426.49	13.0407
243	cycloleucine 1	571	12.6141,0	30	156	0.00957761	0.0200423	0.478139	0.201492	0.172761	0.477869	-1.06531
122	4-aminobutyric acid 3	609.655	10.0654,0	29	142	0.00618655	0.0123739	0.454538	0.0039377	0.0300514	0.499966	-1.0001
246	Analyte 296	466.074	12.665,0	30	219	0.108493	0.0941461	0.651432	0.369857	0.231294	1.15239	0.204632
247	Analyte 298	433	12.706,0	26	204	0.00259514	0.00272511	0.116189	0.90448	0.390092	0.952306	-0.0705029
248	Analyte 299	256.2	12.7208,0	10	247	6.16e-05	0.000206517	0.0537463	0.37598	0.233183	0.298476	-1.74431
310	unknown	276.444	13.8966,0	15	116	0.000640271	0.00353636	0.310668	0.00394942	0.0300726	0.181054	-2.46551
347	Acetylsalicylic Acid	202.333	14.6076,0	30	263	0.00465086	0.0119526	0.505451	0.00404649	0.0302448	0.389109	-1.36175
253	Tartronic acid	409.25	12.812,0	27	305	0.000718511	0.000793728	0.0565675	0.566904	0.291562	0.905236	-0.143634
254	Analyte 306	485.333	12.8574,0	30	73	0.0209026	0.0248526	0.338364	0.238645	0.184725	0.841064	-0.249712
255	Analyte 307	336.5	12.8714,0	22	159	0.0035636	0.00651431	0.287651	0.104925	0.131574	0.547041	-0.870278
258	2-methylfumarate	194.474	12.9294,0	24	41	0.00312619	0.00393639	0.148582	0.538721	0.283841	0.794178	-0.332467
259	2-Amino-2-norbornanecarboxylic acid 3	266.444	12.9442,0	30	179	0.00119518	0.00187032	0.141463	0.0566716	0.0950158	0.639025	-0.646056
260	Glutaric Acid	560.4	12.9611,0	30	113	0.00202891	0.00289121	0.161608	0.320112	0.214698	0.701752	-0.510967
263	3-aminopropionitrile 1	516.963	13.0073,0	27	239	0.00352008	0.00392408	0.17358	0.819533	0.366897	0.897044	-0.156749
651	alpha-Santonin 1	522.6	21.2603,0	30	80	0.0130499	0.0500037	1.11488	0.00417262	0.0304594	0.260979	-1.938
266	unknown	252.812	13.0495,0	29	191	0.00413627	0.00464801	0.145279	0.566647	0.291493	0.889901	-0.168284
206	succinic acid	945.067	11.8994,0	30	247	0.140061	0.066466	1.55071	0.0044285	0.0308652	2.10725	1.07536
269	unknown	305.941	13.1141,0	22	174	0.00057406	0.00220985	0.214051	0.0515074	0.0898944	0.259774	-1.94467
270	Analyte 323	242	13.1392,0	20	211	0.000843539	0.000763016	0.0630551	0.758832	0.349212	1.10553	0.144742
272	unknown	196.4	13.1676,0	12	188	0.000388858	0.000504488	0.0811424	0.825322	0.368534	0.770797	-0.375576
275	2-Deoxytetronic acid	499.8	13.193,0	30	201	0.00498307	0.00543309	0.125673	0.584182	0.296116	0.91717	-0.124739
766	Monostearin	585.762	25.3244,0	21	204	0.00644824	0.0491169	1.17919	0.00443109	0.0308692	0.131283	-2.92924
277	unknown	331.118	13.2355,0	20	211	0.000896212	0.000985438	0.06703	0.862451	0.378832	0.909455	-0.136925
278	beta-Alanine 2	891.467	13.2484,0	30	174	0.0531937	0.0622379	0.423291	0.404046	0.241456	0.854684	-0.226537
279	unknown	365	13.2578,0	15	56	0.00492095	0.00262659	0.223447	0.382148	0.235054	1.87351	0.905744
282	hydrocinnamic acid	242.778	13.3262,0	12	84	0.00144896	0.00272971	0.207616	0.473144	0.264326	0.53081	-0.913732
283	unknown	401.2	13.3383,0	30	104	0.00291127	0.00352973	0.147268	0.453965	0.258166	0.824786	-0.277909
284	unknown	489.433	13.3495,0	30	174	0.0110198	0.0145853	0.322826	0.204461	0.173811	0.755542	-0.404416
285	MALONAMIDE 5	258.333	13.3597,0	16	173	1.95e-08	0.000211716	0.0773306	0.0835877	0.117352	9.22e-05	-13.4042
288	L-homoserine 1	260.455	13.4721,0	16	156	0.000226998	2.63e-08	0.0754146	0.0910081	0.122668	8643.27	13.0774
289	L-Threose 2	533.433	13.4841,0	30	147	0.093405	0.126646	0.952498	0.202362	0.17307	0.737526	-0.439235
290	Mevalonic acid lactone	273.519	13.4917,0	30	143	0.00565737	0.00649647	0.163561	0.615858	0.305052	0.870838	-0.199523
291	unknown	224.733	13.5405,0	24	185	0.000295012	0.000886717	0.129274	0.125468	0.142665	0.332701	-1.5877
292	Analyte 351	237.333	13.5485,0	30	243	0.0023829	0.00434238	0.22766	0.149222	0.153162	0.548755	-0.865765
294	oxalacetic acid	389.6	13.5829,0	30	69	0.0122284	0.0233936	0.55574	0.0742024	0.109959	0.522726	-0.935873
295	Capric Acid	662.64	13.6045,0	26	117	0.00254554	0.00348413	0.175395	0.572311	0.293001	0.730609	-0.452828
298	unknown	505.143	13.6525,0	17	83	0.000475586	0.000879944	0.101165	0.300484	0.207469	0.540473	-0.887705
299	3-Aminoisobutyric acid 1	560.3	13.6578,0	30	154	0.011703	0.013531	0.279466	0.606708	0.302502	0.864902	-0.209391
300	Aminomalonic acid	736.433	13.6998,0	30	218	0.00765191	0.00674393	0.0787386	0.761696	0.350068	1.13464	0.182231
301	unknown	394.1	13.7196,0	30	71	0.284637	0.293646	1.33622	0.924005	0.395185	0.969318	-0.0449575
302	Phenylacetamide	233.625	13.7435,0	26	252	0.00285696	0.00191501	0.145646	0.192859	0.169603	1.49188	0.577131
303	unknown	291	13.768,0	15	172	0.000215406	0.000168853	0.0286461	0.805355	0.362853	1.2757	0.35129
306	L-Malic acid	925.333	13.8313,0	30	73	2.0849	1.81227	1.98667	0.0940407	0.301669	1.15043	0.202176
592	Analyte 715	401.111	19.8831,0	26	204	0.0039199	0.0188327	0.691676	0.00481569	0.0321208	0.208143	-2.26435
312	Threitol	843.667	13.9618,0	30	217	0.00519692	0.00473481	0.132531	0.67219	0.322186	1.0976	0.13435
313	Analyte 374	285.368	13.978,0	28	100	0.00114374	0.00197425	0.146642	0.255532	0.190615	0.579329	-0.787546
315	Analyte 376	199.438	14.0232,0	28	71	0.00158498	0.00270828	0.171462	0.183169	0.165859	0.585235	-0.772913
317	Analyte 378	266.667	14.0383,0	30	156	0.0460086	0.0583139	0.609021	0.255433	0.190577	0.788981	-0.341937
760	trehalose	706.062	24.9469,0	16	191	1.95e-08	0.0729574	1.55031	0.00495553	0.03255	2.68e-07	-21.833
319	Analyte 380	283	14.1022,0	10	328	8.78e-05	0.000236874	0.0656871	0.449798	0.256798	0.370862	-1.43105
764	unknown	370.471	25.129,0	17	271	0.00401026	0.0109705	0.477618	0.00604339	0.0363637	0.36555	-1.45186
321	4-Acetamidobutyric acid 2	213.4	14.1349,0	29	71	0.00803048	0.0115338	0.313747	0.0897103	0.121769	0.696258	-0.522306
322	Analyte 383	329.368	14.144,0	29	305	0.00863616	0.0102996	0.200097	0.268769	0.195515	0.838495	-0.254126
6	Analyte 7	0	7.82203,0	25	30	0.0599602	0.154303	1.7018	0.00628002	0.03711	0.388588	-1.36369
785	palatinitol 2	753.346	26.6204,0	26	204	0.00525788	0.0218876	0.727484	0.00643092	0.037572	0.240222	-2.05756
325	unknown	400.48	14.2073,0	25	115	0.0140007	0.0126928	0.165762	0.653151	0.316261	1.10304	0.141486
326	aspartic acid 1	909.2	14.2188,0	30	232	0.136269	0.1511	0.48539	0.450984	0.257189	0.901849	-0.149042
659	glucose-6-phosphate 1	893.367	21.407,0	30	387	0.0168811	0.0456116	0.958445	0.00656964	0.0379877	0.370105	-1.43399
328	3-Hexenedioic acid	362.067	14.2891,0	29	221	0.00601063	0.0096886	0.323096	0.128668	0.144209	0.620381	-0.688773
329	trans-4-hydroxy-L-proline 2	670.448	14.3104,0	29	230	0.00507089	0.00408396	0.159314	0.171716	0.161377	1.24166	0.312272
330	methionine 1	870.8	14.3262,0	30	176	0.0442423	0.0367102	0.416843	0.347622	0.224162	1.20518	0.269244
331	unknown	371.923	14.3408,0	22	299	0.0018174	0.00199041	0.0982782	0.762462	0.350297	0.913078	-0.13119
332	unknown	484.1	14.3527,0	30	186	0.00294464	0.00277024	0.0787181	0.618491	0.30578	1.06295	0.0880776
334	Analyte 396	358	14.3984,0	12	217	0.000566308	0.00138457	0.140752	0.110845	0.134998	0.409015	-1.28978
336	unknown	263.538	14.4087,0	30	314	0.0257491	0.0345001	0.486685	0.120349	0.140099	0.746348	-0.42208
340	oxoproline	872.533	14.4595,0	30	258	0.148767	0.10984	1.27844	0.00347688	0.152204	1.35441	0.437661
341	Analyte 404	282.609	14.5336,0	30	185	0.014288	0.0208407	0.400638	0.194269	0.17013	0.685583	-0.544597
342	Maleamate 2	525.462	14.5416,0	29	117	0.00936047	0.0113415	0.254436	0.397732	0.239648	0.825331	-0.276956
345	pyrogallol	471.4	14.5676,0	15	239	0.00040713	0.000698767	0.0978865	0.57387	0.293414	0.582641	-0.779321
463	unknown	232.857	17.0426,0	29	204	0.00107613	0.00216787	0.189173	0.00734178	0.0401537	0.496402	-1.01042
349	Threonic acid	483.471	14.6518,0	26	103	0.00187061	0.00306244	0.168851	0.214446	0.177214	0.610822	-0.711176
350	L-cysteine	833.6	14.6559,0	30	220	0.0206829	0.0183338	0.232839	0.299504	0.207097	1.12813	0.173936
351	Analyte 417	442	14.7689,0	30	217	0.0713519	0.125573	1.25281	0.135836	0.147512	0.568209	-0.815507
352	(2R,3S)-2-hydroxy-3-isopropylbutanedioic acid	418.889	14.7582,0	30	115	0.0181569	0.013049	0.342221	0.219756	0.178948	1.39144	0.476583
355	Analyte 422	468.667	14.8558,0	18	120	0.009787	0.0126168	0.307146	0.624127	0.307514	0.77571	-0.36641
356	Analyte 425	0	14.8876,0	30	204	0.0372937	0.0693074	1.00798	0.356112	0.226937	0.538091	-0.894079
357	Analyte 426	204.667	14.91,0	24	328	0.00183838	0.00266287	0.165158	0.445201	0.255277	0.690376	-0.534546
172	Analyte 209	187.812	11.1021,0	26	213	0.000775671	0.00187581	0.188657	0.00793044	0.0416536	0.413513	-1.274
359	6-Hydroxynicotinic acid	327.333	14.9476,0	29	268	0.0126332	0.0149664	0.22745	0.332089	0.21891	0.844107	-0.244501
360	2-hydroxy-3-isopropylbutanedioic acid	305.842	14.9631,0	26	185	0.00175602	0.0029519	0.168451	0.324538	0.216272	0.594878	-0.749333
801	Analyte 952	0	31.8454,0	30	129	1.54662	2.22033	4.78684	0.008233	0.0423792	0.696569	-0.521662
364	Analyte 435	336	15.0591,0	29	129	0.0350402	0.0481417	0.559036	0.335819	0.220192	0.727855	-0.458276
522	L-Gulonolactone	565.333	18.2454,0	27	244	0.0126385	0.00353983	0.524181	0.00896094	0.0440116	3.57037	1.83607
548	unknown	574.792	18.8409,0	27	271	0.000641816	0.00195438	0.204372	0.0099226	0.0459518	0.328399	-1.60648
367	Digitoxose 1	513.208	15.1059,0	25	117	0.00849095	0.0203898	0.576564	0.156918	0.156138	0.416432	-1.26385
368	1,2,4-Benzenetriol	573.103	15.1434,0	29	239	0.00352303	0.00256674	0.138849	0.328611	0.217702	1.37257	0.456882
371	Analyte 444	355.824	15.2425,0	22	188	0.0123223	0.00158025	0.592122	0.00993714	0.0459794	7.79766	2.96304
370	D-erythronolactone 2	580.7	15.2084,0	30	231	0.105284	0.189611	1.46008	0.101403	0.12944	0.555263	-0.848756
366	Analyte 437	0	15.0888,0	30	217	0.0647438	0.140012	1.53404	0.010696	0.0473584	0.462417	-1.11273
372	Analyte 445	284.688	15.2447,0	30	319	0.00559452	0.0109238	0.368837	0.0740929	0.109868	0.512139	-0.965392
373	Phenylphosphoric acid	414.182	15.2671,0	30	211	0.101892	0.126503	0.848077	0.127222	0.143517	0.80545	-0.312132
374	glutamic acid	678.367	15.2758,0	30	246	0.00609999	0.00540136	0.121058	0.474747	0.264832	1.12934	0.175484
375	unknown	556.654	15.2842,0	26	69	0.00941535	0.0149959	0.349301	0.217587	0.178246	0.627862	-0.67148
376	Analyte 449	251.64	15.3333,0	30	156	0.00587831	0.00679669	0.193818	0.83937	0.37247	0.864877	-0.209433
377	unknown	297.565	15.3464,0	27	146	0.000824954	0.00133812	0.108015	0.176643	0.16321	0.616503	-0.69782
378	Analyte 452	381	15.3907,0	17	217	0.000862564	0.00142002	0.116803	0.329488	0.218008	0.607433	-0.719204
379	Analyte 453	335.857	15.3999,0	13	143	0.000216406	0.000639409	0.104516	0.125755	0.142806	0.338447	-1.563
380	asparagine 3	304.167	15.4203,0	27	191	0.00101337	0.00092277	0.0581649	0.741872	0.344092	1.09818	0.135115
765	Sophorose 1	791.367	25.2843,0	30	319	0.00972067	0.0269891	0.729955	0.0111193	0.0480772	0.36017	-1.47325
382	Analyte 456	279.438	15.4483,0	22	204	0.000663421	0.0020991	0.204529	0.0677794	0.104772	0.31605	-1.66177
383	Analyte 457	323.9	15.4587,0	11	174	0.000405093	0.000657158	0.0781141	0.526581	0.280398	0.616432	-0.697986
74	Analyte 88	0	9.00889,0	30	303	0.0269459	0.0522061	0.902896	0.0111269	0.0480898	0.516145	-0.954151
385	cyclohexylsulfamic acid 2	219.333	15.4778,0	17	88	0.00536575	0.016211	0.555369	0.151479	0.154054	0.330994	-1.59512
387	unknown	257.2	15.5127,0	17	229	0.00217206	0.00167324	0.104583	0.611158	0.303747	1.29812	0.376419
388	phenylalanine 1	844.2	15.5282,0	30	218	0.068724	0.0665209	0.386859	0.849661	0.375323	1.03312	0.0470062
389	Lyxose 1	517.417	15.5358,0	27	103	0.0094908	0.012542	0.25711	0.320889	0.214976	0.756719	-0.402171
497	fructose 1	587.32	17.8171,0	30	204	0.970679	3.36247	8.84429	0.0111769	0.0481725	0.28868	-1.79246
250	Analyte 302	447.389	12.7595,0	26	89	0.0112035	0.0369267	0.914853	0.011261	0.0483105	0.303399	-1.72071
784	Galactinol 3	771.308	26.4453,0	26	204	0.0214494	0.104142	1.60781	0.0113134	0.0483957	0.205963	-2.27954
395	lauric acid	614.267	15.7053,0	30	117	0.00281159	0.00299496	0.136052	0.843859	0.373718	0.938772	-0.0911529
398	Analyte 479	228.632	15.7515,0	30	211	0.0221932	0.0294281	0.460736	0.0830699	0.116964	0.754149	-0.407079
400	xylose 2	903.667	15.7757,0	30	103	0.351094	0.381073	1.32918	0.740021	0.343529	0.921331	-0.118209
401	Analyte 482	161.889	15.8059,0	28	239	0.000789792	0.0010635	0.0815556	0.10478	0.131488	0.742634	-0.429277
402	Analyte 483	166.25	15.8308,0	30	271	0.00219778	0.0025893	0.0967499	0.438961	0.253191	0.848795	-0.236512
403	ribose	504.3	15.8594,0	14	103	0.00405995	0.00335633	0.175779	0.654473	0.316653	1.20964	0.27458
404	Analyte 485	318	15.8662,0	30	221	0.00394568	0.00567107	0.223928	0.136867	0.147971	0.695757	-0.523345
405	Analyte 486	507.333	15.9172,0	28	205	0.00224223	0.00334343	0.158045	0.161789	0.157929	0.67064	-0.57639
406	unknown	451.12	15.9483,0	25	93	0.0121919	0.0252693	0.563299	0.193346	0.169785	0.48248	-1.05146
407	taurine	908.467	15.9588,0	30	326	0.42479	0.766243	2.88921	0.0497105	0.0978455	0.55438	-0.851052
410	unknown	278.938	16.016,0	24	333	0.00132402	0.00158462	0.0647976	0.498736	0.272216	0.83554	-0.25922
575	N-Acetyl-beta-D-mannosamine 1	736	19.585,0	30	87	0.00690992	0.0122277	0.408663	0.0114656	0.0486406	0.565102	-0.823416
412	Ribonic acid, gamma-lactone	611.267	16.0547,0	30	217	0.0543113	0.0480843	0.386517	0.573284	0.293259	1.1295	0.175688
413	unknown	268.222	16.1014,0	29	241	0.00144885	0.00159067	0.104139	0.813195	0.365096	0.910848	-0.134717
775	Leucrose 2	472.882	25.8052,0	17	271	0.00160216	0.00516264	0.332274	0.0115522	0.0487783	0.310338	-1.68809
416	Analyte 501	172.182	16.1594,0	18	160	0.00250338	0.012552	0.537162	0.0603443	0.0984195	0.199441	-2.32597
417	unknown	338.286	16.1867,0	16	305	0.00268373	0.00310767	0.197105	0.854612	0.376686	0.863582	-0.211595
418	xylitol	912.267	16.1919,0	30	103	0.377326	0.390073	0.938006	0.831158	0.370175	0.96732	-0.0479354
419	Levoglucosan	666.222	16.2101,0	27	204	0.0643089	0.113633	1.12478	0.108809	0.133843	0.565937	-0.821287
422	unknown	765.875	16.2501,0	16	319	0.00260458	0.00263092	0.0868233	0.974741	0.40803	0.98999	-0.0145138
423	unknown	478.926	16.2551,0	27	305	0.0463573	0.050599	0.483714	0.750601	0.346737	0.916169	-0.126314
587	ribose-5-phosphate 2	678.586	19.7796,0	29	315	0.00195841	0.00431834	0.27378	0.0124052	0.0500677	0.453511	-1.14079
425	unknown	451.444	16.2906,0	18	204	0.00262723	0.00424728	0.199003	0.357755	0.227466	0.618569	-0.692994
427	6-deoxy-D-glucose 1	656.214	16.3279,0	28	117	0.00956471	0.00892785	0.179301	0.785639	0.357142	1.07133	0.0994083
428	unknown	269.56	16.3574,0	27	191	0.0178973	0.017406	0.212814	0.884317	0.384741	1.02823	0.0401564
429	unknown	442.714	16.3988,0	21	205	0.00146193	0.00196264	0.106156	0.40465	0.241628	0.74488	-0.424921
782	melibiose 2	600.143	26.2082,0	21	204	0.0596882	0.281426	2.62704	0.0124375	0.0501143	0.212092	-2.23724
432	fucose 1	140.5	16.4754,0	25	204	0.00433959	0.00510599	0.154943	0.370545	0.231508	0.849903	-0.23463
433	unknown	461.318	16.4974,0	24	191	0.00355956	0.00411845	0.139893	0.509636	0.275467	0.864296	-0.210402
711	Analyte 850	450.538	22.9815,0	27	73	0.00317793	0.0096231	0.45131	0.0127248	0.0505219	0.33024	-1.59841
441	Analyte 531	323.667	16.5651,0	30	154	0.490655	0.503837	1.08708	0.843879	0.373723	0.973836	-0.0382485
654	unknown	465.444	21.3202,0	27	387	0.00100574	0.00322714	0.252091	0.0128354	0.0506757	0.31165	-1.682
443	unknown	313.143	16.6179,0	28	231	0.00224563	0.00222888	0.095167	0.980732	0.409511	1.00752	0.010804
444	unknown	455.68	16.649,0	27	180	0.002539	0.00489202	0.257331	0.118324	0.13905	0.519008	-0.94617
445	D-(glycerol 1-phosphate)	873.133	16.6531,0	30	299	0.612087	0.744928	1.87287	0.0654404	0.102847	0.821673	-0.283363
446	Glucose-1-phosphate	878.433	16.7179,0	30	217	0.109346	0.147761	0.477738	0.0137996	0.372724	0.740016	-0.434372
447	unknown	141.4	16.7363,0	14	83	0.000654887	0.000896129	0.0858983	0.577417	0.294349	0.730796	-0.45246
448	ornithine 2	833.433	16.7549,0	30	174	0.0273017	0.0328097	0.348336	0.193099	0.169693	0.832124	-0.265129
451	Diglycerol 1	604.207	16.8391,0	30	204	0.0761992	0.192641	1.83658	0.132369	0.145941	0.39555	-1.33807
452	Adipamide 4	322.667	16.8458,0	11	84	0.000429543	0.000225533	0.0667763	0.456026	0.258839	1.90457	0.929466
453	4-hydroxy-3-methoxybenzoic acid;	372.417	16.8853,0	15	297	3.9e-05	0.000268164	0.0723671	0.152278	0.154366	0.145514	-2.78077
455	unknown	713.808	16.9204,0	26	217	0.139222	0.299202	2.13256	0.207178	0.174756	0.465312	-1.10373
690	Analyte 827	0	22.244,0	30	217	0.0675402	0.0399047	0.924452	0.0130398	0.0509554	1.69254	0.759189
458	2-Deoxy-D-galactose 1	507.304	16.9717,0	23	217	0.0804632	0.222195	2.04684	0.0697045	0.106311	0.362129	-1.46542
440	3,6-Anhydro-D-galactose 2	505.577	16.5573,0	26	217	0.0763667	0.196717	1.96638	0.0132642	0.0512561	0.388206	-1.3651
464	unknown	337.909	17.0947,0	22	316	0.000759648	0.000815509	0.0738747	0.891927	0.386772	0.931502	-0.10237
465	3-phosphoglycerate	581	17.1003,0	30	147	0.010798	0.01646	0.39207	0.0699783	0.106526	0.656017	-0.608194
466	unknown	202.333	17.1389,0	11	69	0.000412337	0.000640402	0.0603585	0.516686	0.277536	0.643871	-0.635155
467	5-Aminoimidazole-4-carboxamide	250.857	17.1793,0	29	237	0.00110509	0.000939525	0.066099	0.380195	0.234465	1.17622	0.234159
468	unknown	312.923	17.1904,0	15	133	0.0447341	0.022486	0.797583	0.223805	0.180236	1.98942	0.992351
470	citric acid	717.889	17.22,0	27	273	0.0100083	0.0121032	0.297817	0.684422	0.326136	0.826915	-0.27419
471	Analyte 564	373.75	17.2421,0	10	103	0.00494902	0.00171147	0.290304	0.241591	0.185575	2.89168	1.53191
472	Cysteinylglycine 3	511.786	17.2563,0	30	142	0.0549154	0.047424	0.337619	0.50575	0.274315	1.15797	0.211594
381	trans,trans-Muconic acid	169.571	15.4293,0	23	113	0.00389049	0.00182838	0.254957	0.0136238	0.051724	2.12783	1.08938
475	shikimic acid	260.524	17.3056,0	28	191	0.00633132	0.00777972	0.20069	0.226487	0.181074	0.813824	-0.297212
476	Analyte 570	236.2	17.3177,0	21	160	0.00132071	0.000868835	0.0972666	0.283055	0.200683	1.52009	0.604159
477	3,4-dihydroxybenzoic acid	419.852	17.3401,0	28	193	0.00213864	0.00278227	0.147391	0.563131	0.29055	0.768667	-0.379568
478	Analyte 574	222.214	17.349,0	22	130	0.00106532	0.00204259	0.161794	0.198777	0.171785	0.521554	-0.939111
479	unknown	315.35	17.3794,0	23	133	0.0135273	0.0115253	0.242815	0.385901	0.236178	1.17371	0.231072
538	unknown	341.333	18.5775,0	25	221	0.00128589	0.00551825	0.36607	0.0138765	0.0520431	0.233025	-2.10144
481	hypoxanthine 1	832.8	17.4041,0	30	265	0.0947166	0.113924	0.725572	0.397435	0.239562	0.831405	-0.266377
482	N(alpha),N(alpha)-dimethyl-L-histidine	284.357	17.4366,0	28	174	0.00281509	0.00256099	0.0591818	0.662017	0.318874	1.09922	0.136476
484	Analyte 580	640.333	17.4853,0	30	217	0.0155293	0.0175142	0.297433	0.605773	0.30224	0.886668	-0.173535
745	Analyte 886	270	24.0797,0	30	71	0.0180286	0.0127508	0.402689	0.0143737	0.052649	1.41392	0.499699
488	1,5-Anhydroglucitol	892.767	17.5741,0	30	191	0.0163816	0.0212148	0.359986	0.198076	0.17153	0.772178	-0.372995
666	unknown	792.1	21.5776,0	30	387	0.00263456	0.00818161	0.409206	0.014709	0.0530418	0.32201	-1.63482
490	Myristic Acid	807.167	17.617,0	30	132	0.00642071	0.00669921	0.1895	0.872923	0.381676	0.958429	-0.0612567
491	Dehydroascorbic Acid 1	720.4	17.6296,0	30	173	0.0146741	0.0213929	0.39487	0.338829	0.221217	0.685935	-0.543855
492	unknown	396.368	17.6443,0	19	91	0.00114406	0.00236676	0.184982	0.280539	0.199673	0.483388	-1.04875
493	Tagatose 1	888.167	17.6605,0	30	217	0.023948	0.0347425	0.461932	0.29981	0.207213	0.689299	-0.536798
494	D-alanyl-D-alanine 1	333.179	17.7054,0	30	174	0.148806	0.177778	0.870472	0.199048	0.171883	0.837035	-0.256641
496	sorbose 2	798.9	17.7547,0	30	307	0.00326547	0.00506453	0.187149	0.253923	0.190002	0.644772	-0.633139
431	ribitol	524.75	16.4161,0	27	215	2.63e-05	0.000456602	0.116249	0.0151843	0.0535783	0.0576301	-4.11703
503	D-Talose 1	870.607	17.9231,0	28	160	1.85034	1.91754	4.59335	0.947411	0.401179	0.964955	-0.0514659
511	adenine	545.828	18.0103,0	29	264	0.111068	0.21524	1.72284	0.0917601	0.123183	0.51602	-0.954501
514	unknown	658.304	18.1164,0	23	179	0.0668448	0.0448448	0.684484	0.290177	0.203499	1.49058	0.575876
515	allose 2	731.417	18.1414,0	24	73	6.39571	7.4477	8.20463	0.724115	0.338646	0.85875	-0.219691
516	mannose 2	895.75	18.1466,0	28	205	1.34559	2.621	6.0671	0.106553	0.132536	0.513388	-0.961879
519	Analyte 625	160.154	18.2167,0	15	304	0.00218556	0.00441929	0.208312	0.275919	0.198062	0.49455	-1.01581
520	glucuronic acid 1	375.4	18.2271,0	30	156	0.0161719	0.016341	0.155287	0.957446	0.403713	0.989656	-0.0150003
414	unknown	291.667	16.135,0	18	142	0.000367907	0.000942018	0.133931	0.015758	0.0541958	0.390551	-1.35642
747	Analyte 888	0	24.1915,0	26	204	0.0235693	0.0697806	1.18518	0.0171615	0.0555825	0.337763	-1.56592
524	unknown	477.767	18.2798,0	30	110	0.0495327	0.0603206	0.630766	0.53365	0.282412	0.821157	-0.28427
525	glucose 2	222.667	18.3079,0	30	333	0.00567844	0.00313614	0.244211	0.233593	0.183236	1.81064	0.856503
527	Sedoheptulose	801.769	18.355,0	26	204	0.0350635	0.0494656	0.661045	0.415077	0.24507	0.708846	-0.496456
528	unknown	290.625	18.3971,0	21	299	0.000647585	0.00134918	0.132543	0.21878	0.178633	0.479983	-1.05895
530	tyrosine 1	705.862	18.4383,0	29	218	0.0182874	0.0119269	0.389844	0.0874829	0.120196	1.53328	0.616626
532	ascorbate	603.933	18.4682,0	30	244	0.0731043	0.0625508	0.509948	0.426326	0.248889	1.16872	0.224927
534	unknown	614.333	18.4994,0	30	169	0.016715	0.0141281	0.268037	0.251446	0.189052	1.1831	0.242577
535	Analyte 645	130.429	18.5305,0	28	71	0.00869607	0.0121866	0.293314	0.244221	0.186324	0.713578	-0.486857
537	conduritol b epoxide 2	594.433	18.5663,0	30	191	0.00975682	0.0152073	0.372006	0.196359	0.170902	0.641587	-0.640283
48	Analyte 60	0	8.52218,0	29	72	0.007303	0.0141277	0.454293	0.0174026	0.0558046	0.516929	-0.951962
540	1-Hexadecanol	516.077	18.5937,0	26	97	0.00135387	0.00106396	0.0850831	0.552518	0.287667	1.27249	0.347651
541	unknown	482.417	18.6241,0	14	163	0.000891657	0.000476702	0.0954452	0.379071	0.234124	1.87047	0.903401
542	Analyte 653	595.273	18.6273,0	30	217	0.0251541	0.0219961	0.296423	0.380981	0.234702	1.14357	0.193549
544	Analyte 655	507	18.6963,0	28	204	0.00903179	0.00614116	0.24472	0.163034	0.158376	1.4707	0.5565
545	Analyte 657	170.333	18.7962,0	18	75	0.00644041	0.0118287	0.358611	0.229474	0.181993	0.544472	-0.877069
361	Analyte 432	0	14.9716,0	30	217	0.0681819	0.118347	1.21875	0.0176262	0.0560067	0.57612	-0.795558
549	Analyte 662	562	18.8424,0	19	131	0.000637301	0.00180148	0.166469	0.392585	0.238151	0.353765	-1.49914
550	unknown	544.9	18.8803,0	20	201	0.000260748	0.000335496	0.0589867	0.673839	0.322721	0.7772	-0.363642
551	glutamine 5	182.4	18.9361,0	20	146	0.000459769	0.000419379	0.0447081	0.846495	0.374448	1.09631	0.132652
552	Galactonic acid	616.926	18.9707,0	30	73	0.0296584	0.0339925	0.32302	0.63762	0.311619	0.872498	-0.196776
553	unknown	211.778	18.9793,0	28	88	0.0110921	0.0152432	0.306177	0.367082	0.230427	0.727678	-0.458627
554	Analyte 670	529.429	19.0391,0	30	204	0.00299243	0.00318466	0.0867434	0.645101	0.313866	0.939639	-0.0898214
556	cytidine-monophosphate 1	709.4	19.0875,0	26	243	0.00348975	0.00199794	0.199934	0.0641958	0.101795	1.74668	0.804612
557	gluconic acid 1	519.87	19.0972,0	30	318	0.0024458	0.0022808	0.100891	0.765441	0.351185	1.07234	0.100762
560	xanthine	752.448	19.195,0	29	353	0.0135086	0.0120645	0.195469	0.625696	0.307995	1.11969	0.163104
561	palmitoleic acid	882.167	19.2149,0	30	129	0.0415892	0.0347916	0.46571	0.426663	0.249005	1.19538	0.257469
562	Analyte 678	355	19.2298,0	14	103	0.000209845	0.00106888	0.153767	0.167529	0.159955	0.196321	-2.34871
210	2,3-Dihydroxypyridine	581.1	11.9907,0	30	240	0.00567345	0.00912084	0.324297	0.01773	0.0560993	0.622032	-0.68494
566	palmitic acid	936.033	19.3722,0	30	117	3.23809	3.86795	4.57314	0.392074	0.238002	0.837159	-0.256427
569	unknown	398.692	19.4248,0	26	185	0.00280803	0.00678878	0.337465	0.173411	0.16194	0.413628	-1.27359
570	O-Succinylhomoserine	239.368	19.4646,0	20	173	0.000691618	0.00181369	0.174474	0.17287	0.161761	0.381332	-1.39088
571	Analyte 689	216.6	19.4848,0	11	174	0.000191972	0.000694937	0.110295	0.141755	0.150089	0.276243	-1.85599
30	Analyte 39	0	8.1919,0	28	207	0.00314264	0.00753589	0.361084	0.0179033	0.0562521	0.417023	-1.2618
758	unknown	765.5	24.9301,0	30	204	0.114552	0.280785	2.22246	0.0183235	0.0566139	0.407971	-1.29346
411	unknown	409.647	16.0487,0	27	83	0.00160874	0.00256425	0.169312	0.0184697	0.056737	0.627372	-0.672607
80	Analyte 95	0	9.14728,0	30	147	0.0235912	0.0412315	0.731313	0.0190086	0.0571787	0.572164	-0.8055
580	myo-inositol	929.467	19.6726,0	30	217	0.237651	0.239644	0.857055	0.966635	0.406015	0.991681	-0.0120522
581	unknown	356.067	19.6889,0	28	57	0.0144535	0.0114854	0.238968	0.382139	0.235051	1.25842	0.331617
583	xanthotoxin 1	318.1	19.7085,0	20	173	0.000837417	0.00218266	0.197412	0.221883	0.179628	0.383667	-1.38207
584	ribulose-5-phosphate 2	830.133	19.7211,0	30	315	0.015794	0.0238035	0.478726	0.110408	0.134752	0.663516	-0.591796
585	unknown	326.167	19.758,0	30	221	0.00306779	0.00442664	0.200337	0.0716233	0.107803	0.693029	-0.529013
586	unknown	630.852	19.7646,0	27	129	0.00487872	0.00639071	0.242557	0.585358	0.296421	0.763408	-0.389474
318	5,6-dihydrouracil 1	311.045	14.0585,0	29	100	0.00165528	0.00340644	0.23055	0.0191215	0.0572689	0.485925	-1.04119
588	unknown	478	19.8173,0	15	357	1.95e-08	0.000609473	0.133807	0.0806202	0.1151	3.2e-05	-14.9297
590	unknown	538.25	19.8592,0	14	197	0.00012946	0.000261311	0.044628	0.355221	0.226649	0.495424	-1.01326
591	unknown	597.833	19.8664,0	30	234	0.0180453	0.0202127	0.25906	0.539421	0.284037	0.892768	-0.163642
369	unknown	513.727	15.1648,0	27	191	0.00314505	0.00643792	0.312365	0.0196608	0.0576893	0.48852	-1.03351
595	Linoleic acid methyl ester	647.733	19.9358,0	30	87	0.0262315	0.0489366	0.802702	0.164039	0.158734	0.53603	-0.899613
736	unknown	644.727	23.8564,0	22	204	0.00912342	0.0244933	0.678878	0.0200641	0.0579927	0.372487	-1.42474
276	1,2-Cyclohexanedione 3	286.88	13.2012,0	26	156	0.0224761	0.0873628	1.43101	0.0205082	0.0583165	0.257274	-1.95862
25	Analyte 32	0	8.08978,0	30	58	0.0956126	0.213968	1.88477	0.0211305	0.0587529	0.446854	-1.16212
599	cis-Phytol	319.75	20.0514,0	22	122	0.00127437	0.00131719	0.0611296	0.931375	0.397085	0.967497	-0.0476716
600	Analyte 723	254.667	20.027,0	30	57	0.0948318	0.0972581	0.438975	0.83557	0.37141	0.975053	-0.0364481
603	guanine 1	665.138	20.1274,0	29	352	0.0113001	0.020643	0.479031	0.138958	0.148888	0.547407	-0.869314
604	heptadecanoic acid	876.867	20.1739,0	30	117	0.0214889	0.0270113	0.429147	0.392772	0.238206	0.795553	-0.329971
606	d-Glucoheptose 2	486.409	20.2736,0	28	243	0.000620076	0.000975822	0.0897534	0.184771	0.166493	0.63544	-0.654172
751	Analyte 893	722.714	24.3564,0	30	361	0.00391573	0.00918057	0.39169	0.0214739	0.0589855	0.426523	-1.2293
610	unknown	507.905	20.3674,0	29	211	0.0014388	0.00101278	0.10424	0.160502	0.157462	1.42064	0.50654
611	Analyte 735	0	20.3766,0	30	243	0.0265078	0.0471583	0.714935	0.110196	0.134632	0.562103	-0.831092
612	Analyte 736	122.5	20.4163,0	30	204	0.00665643	0.0118958	0.355294	0.128474	0.144117	0.559563	-0.837628
646	Analyte 778	391.167	21.1908,0	22	175	0.00170308	0.00658567	0.390709	0.0215227	0.0590181	0.258603	-1.95119
614	Phytol	313.889	20.4595,0	27	88	0.002067	0.00231742	0.104031	0.800942	0.361583	0.89194	-0.164981
615	Analyte 741	0	20.4795,0	20	73	0.00919805	0.00369225	0.376109	0.145331	0.151584	2.49118	1.31683
617	unknown	239.6	20.5582,0	28	67	0.00170014	0.00183319	0.0811966	0.829237	0.369636	0.92742	-0.108706
618	Phytanic acid	121.25	20.5799,0	24	56	0.00220835	0.00234294	0.0996409	0.887255	0.385527	0.942555	-0.0853508
252	resorcinol	296.767	12.7708,0	30	240	0.00829404	0.0143244	0.428492	0.0217964	0.0591989	0.579014	-0.78833
621	Fructose 2,6-biphosphate degr prod 2	655.767	20.6541,0	30	227	0.480606	0.400322	1.49079	0.11431	0.136912	1.20055	0.263695
622	unknown	353.654	20.6607,0	28	314	0.0126819	0.0146149	0.283001	0.712743	0.335109	0.867734	-0.204675
624	Elaidic acid	693.421	20.7917,0	19	169	0.00807364	0.00226	0.378669	0.136588	0.147847	3.5724	1.83689
625	linoleic acid	803	20.7617,0	30	150	0.0430202	0.0302479	0.594602	0.157933	0.156517	1.42226	0.508181
626	oleic acid	945.633	20.7906,0	30	339	0.0937529	0.100524	0.638208	0.724482	0.338759	0.932642	-0.100605
627	beta-Mannosylglycerate 1	549.263	20.8092,0	19	217	0.00292865	0.0106126	0.464987	0.0779779	0.113029	0.275959	-1.85747
629	unknown	505.364	20.8447,0	28	221	0.00484105	0.00677702	0.205535	0.30082	0.207596	0.714334	-0.48533
631	tryptophan 1	665.286	20.9117,0	28	202	0.00880813	0.00954818	0.19183	0.784855	0.356913	0.922493	-0.11639
632	unknown	281.2	20.9358,0	15	315	7.89e-05	0.0010689	0.155348	0.216887	0.178018	0.0738176	-3.75989
633	unknown	471	20.9692,0	29	80	0.00722603	0.00912687	0.233729	0.149982	0.153464	0.791732	-0.336917
635	stearic acid	950.867	20.9661,0	30	117	1.25367	1.79295	3.97694	0.1615	0.157825	0.699223	-0.516176
636	spermidine 1	257.214	21.0101,0	15	312	0.000987389	0.000228074	0.134071	0.172714	0.16171	4.32926	2.11412
637	Analyte 768	312	21.0302,0	17	211	0.000398911	0.000176585	0.0724233	0.243329	0.186071	2.25903	1.17571
638	Analyte 769	0	21.0414,0	21	204	0.00118551	0.00252604	0.179846	0.142616	0.150453	0.469314	-1.09138
639	Analyte 770	0	21.0566,0	17	105	0.000532627	0.000649393	0.0937608	0.79249	0.359138	0.820192	-0.285967
640	Analyte 772	413	21.0963,0	26	204	0.00280017	0.00528057	0.270032	0.259503	0.192111	0.530278	-0.91518
641	Analyte 773	238	21.1088,0	12	174	1.95e-08	0.00021169	0.077438	0.0983181	0.127506	9.23e-05	-13.4041
643	unknown	390.158	21.1305,0	30	253	0.00467541	0.00652491	0.194209	0.378339	0.233902	0.716548	-0.480865
607	unknown	473.2	20.3082,0	24	204	0.00343953	0.0116421	0.493542	0.0219292	0.0592854	0.295438	-1.75907
645	Analyte 777	445.846	21.179,0	29	204	0.00875788	0.016614	0.479484	0.235399	0.183773	0.527139	-0.923745
156	2-Hydroxyvaleric acid	297.556	10.7675,0	30	130	0.00333547	0.00605888	0.289235	0.0220528	0.0593652	0.550509	-0.861161
648	unknown	454.25	21.2052,0	29	80	0.00694623	0.00704926	0.146602	0.937081	0.398548	0.985384	-0.0212424
649	Analyte 781	478.286	21.2375,0	26	204	0.00848909	0.0215563	0.614562	0.0520802	0.0904831	0.39381	-1.34443
650	Analyte 782	315.778	21.249,0	21	333	0.000373555	0.000225925	0.0653795	0.402922	0.241137	1.65345	0.725478
687	Analyte 824	333	22.1497,0	30	72	0.119127	0.256453	2.03704	0.0220581	0.0593686	0.464518	-1.10619
653	fructose-6-phosphate	750	21.2896,0	30	113	0.0266783	0.0781908	0.135217	0.00115235	0.184674	0.341195	-1.55133
474	terephthalic acid	375.655	17.2881,0	29	221	0.0030624	0.00554974	0.276964	0.0222048	0.0594624	0.55181	-0.857757
656	Analyte 788	93.2	21.3638,0	25	58	0.00637089	0.00693396	0.145677	0.606631	0.302481	0.918795	-0.122185
268	thymine	551.167	13.07,0	30	270	0.00540922	0.00867832	0.301552	0.0222761	0.0595077	0.623303	-0.681994
658	unknown	481.739	21.4026,0	23	319	0.000306176	0.000776866	0.100962	0.17999	0.164582	0.394117	-1.3433
613	Analyte 737	302.278	20.4275,0	24	67	0.0152152	0.00380403	0.568631	0.0226599	0.0597474	3.99977	1.99992
660	Analyte 794	348.636	21.4593,0	29	337	0.000799169	0.00100755	0.0817781	0.412963	0.244379	0.793181	-0.334278
661	Atropine	366.286	21.4882,0	30	122	0.0241641	0.0373425	0.565864	0.189418	0.168298	0.647094	-0.627953
121	Analyte 151	234	10.0551,0	27	146	0.00208053	0.0039271	0.244362	0.0229347	0.0599153	0.529788	-0.916514
664	unknown	490.941	21.57,0	17	227	0.000132815	0.000250829	0.0507031	0.415421	0.245183	0.529505	-0.917285
665	unknown	538.083	21.5681,0	12	75	0.00044649	0.0198231	0.647005	0.0938094	0.124567	0.0225237	-5.47241
327	Analyte 388	560.833	14.2735,0	30	205	0.00866754	0.021929	0.613954	0.0234695	0.060236	0.395255	-1.33915
667	Analyte 802	269	21.6433,0	30	57	0.00592743	0.00811106	0.224106	0.238589	0.184708	0.730784	-0.452484
670	Analyte 805	209	21.7086,0	29	117	0.00764146	0.00841774	0.194297	0.697797	0.330404	0.907781	-0.139584
672	unknown	601.033	21.7177,0	30	204	0.00183993	0.00227822	0.128835	0.591489	0.298186	0.807617	-0.308257
673	Analyte 809	0	21.7972,0	21	217	0.000758568	0.00232433	0.20931	0.0683497	0.105232	0.326359	-1.61547
674	Analyte 810	0	21.8074,0	30	169	0.00194727	0.00163139	0.0685256	0.574125	0.293481	1.19362	0.255348
145	Analyte 176	239.688	10.49,0	21	187	0.00148081	0.00629808	0.389143	0.023714	0.0603789	0.235121	-2.08852
88	Analyte 109	0	9.46914,0	30	245	0.0291085	0.0486646	0.78761	0.0244169	0.0607774	0.598145	-0.741434
677	Analyte 813	0	21.8513,0	30	221	0.0013323	0.00248868	0.169097	0.174306	0.162235	0.535346	-0.901456
678	Analyte 814	348	21.8636,0	24	204	0.000348547	0.000919551	0.11894	0.270853	0.196265	0.379041	-1.39958
680	Analyte 816	211	21.9005,0	26	85	0.00108997	0.00218937	0.16496	0.0618091	0.0997259	0.497847	-1.00623
681	unknown	321.857	21.9369,0	21	105	0.000557304	0.00073648	0.0898656	0.656716	0.317315	0.756713	-0.402181
523	mannitol	846.138	18.269,0	29	307	0.0139184	0.00687211	0.44229	0.0244249	0.0607818	2.02535	1.01817
102	Analyte 128	260.5	9.74353,0	30	130	0.292514	0.522713	2.64952	0.0249734	0.0610804	0.559606	-0.837515
684	Analyte 821	263	22.1137,0	28	56	0.0111544	0.0157196	0.347245	0.360078	0.228211	0.709587	-0.494948
686	unknown	466.818	22.1364,0	30	107	0.00339355	0.00487391	0.202035	0.0638233	0.101477	0.696269	-0.522284
564	Analyte 680	237	19.2912,0	28	369	0.000796423	0.00158593	0.147678	0.0250589	0.061126	0.50218	-0.993724
688	Analyte 825	772	22.1697,0	15	300	0.00341904	0.00851414	0.362673	0.232006	0.18276	0.401572	-1.31627
424	D-Arabitol	419.357	16.2789,0	30	243	0.0626035	0.0781671	0.673735	0.0253152	0.0612613	0.800893	-0.320318
722	unknown	428.143	23.406,0	19	67	3.65e-05	0.00056067	0.127401	0.0262729	0.0620095	0.0650934	-3.94134
691	cis-gondoic acid	786.667	22.2832,0	30	117	0.0131282	0.0146427	0.26682	0.680319	0.324816	0.89657	-0.157511
693	unknown	365.091	22.348,0	17	144	0.0132409	0.0279294	0.575403	0.294496	0.205177	0.474084	-1.07679
695	Analyte 832	636.357	22.4391,0	30	117	0.0115518	0.0110549	0.22951	0.884242	0.384721	1.04495	0.0634339
696	Analyte 833	258.727	22.4776,0	26	217	0.000759962	0.00107935	0.0802521	0.456007	0.258832	0.70409	-0.506168
697	Arachidic acid	288.25	22.5013,0	23	131	0.0207072	0.0203539	0.353404	0.968263	0.406421	1.01736	0.0248306
698	unknown	376.545	22.5131,0	27	69	0.0066033	0.00404362	0.218334	0.160822	0.157579	1.63302	0.70754
783	Analyte 931	271.143	26.2778,0	10	103	0.00218804	2.63e-08	0.259232	0.0264023	0.0621077	83312.9	16.3463
701	saccharopine 2	276	22.582,0	29	157	0.000929245	0.00166309	0.122106	0.140438	0.149527	0.558747	-0.839732
703	uridine 1	469	22.6655,0	29	98	0.0007554	0.00131403	0.118696	0.103495	0.130717	0.574873	-0.798686
704	cytidine-monophosphate degr prod	851.533	22.6739,0	30	217	0.0297867	0.0243374	0.381452	0.256361	0.190929	1.2239	0.29149
705	Abietic Acid 1	522.4	22.752,0	30	91	0.0165187	0.0275747	0.560342	0.0832035	0.117064	0.59905	-0.739251
708	Analyte 847	321	22.8229,0	29	221	0.00154367	0.00235344	0.146647	0.144689	0.15132	0.655918	-0.608413
709	biotin	323.667	22.8412,0	14	69	0.00101503	0.000399178	0.121993	0.403786	0.241383	2.54279	1.34641
710	DL-dihydrosphingosine 1	312.609	22.8859,0	27	58	0.00207603	0.00243014	0.103441	0.498962	0.272284	0.854285	-0.227211
712	Analyte 851	297	23.0511,0	30	55	0.00650024	0.0131713	0.43197	0.0272829	0.0627595	0.493517	-1.01883
324	N-Acetyl-L-leucine 1	313.348	14.1908,0	26	84	0.0360524	0.122375	1.64162	0.0273892	0.0628362	0.294607	-1.76314
596	unknown	583.882	19.9589,0	17	319	0.0132262	0.00112718	0.61102	0.0276934	0.0630536	11.7339	3.55261
714	Analyte 853	415.75	23.1526,0	30	387	0.00307028	0.00265524	0.0655906	0.660977	0.318569	1.15631	0.209526
715	Analyte 854	505.5	23.158,0	13	114	0.000619259	4.12e-05	0.125023	0.0574699	0.0957718	15.0356	3.91031
718	2-Monopalmitin	712.552	23.2198,0	29	129	0.00665748	0.00687133	0.145375	0.866665	0.37998	0.968878	-0.0456129
720	unknown	419	23.3431,0	16	73	0.000738958	0.00163557	0.153695	0.613021	0.304265	0.451805	-1.14623
740	Alizarin	229.667	23.9252,0	13	192	7.14e-05	0.000998418	0.164252	0.0277051	0.0630619	0.0715355	-3.8052
723	inosine	905.867	23.4812,0	30	230	0.0388948	0.0758652	1.02002	0.132738	0.14611	0.512684	-0.96386
724	unknown	565.897	23.4902,0	29	91	0.0509575	0.0420578	0.480541	0.0649836	0.102463	1.21161	0.276922
725	1-Monopalmitin	720.367	23.5152,0	30	371	0.00459276	0.00427411	0.104212	0.509139	0.27532	1.07456	0.10374
727	Analyte 868	329.167	23.574,0	20	259	0.00104163	0.0032963	0.252022	0.0571056	0.095428	0.316	-1.662
392	1,3-diaminopropane	688.667	15.6685,0	30	174	0.00136027	0.00233516	0.162363	0.0285242	0.0639174	0.582519	-0.779624
731	Analyte 872	157.316	23.7039,0	29	257	0.00178244	0.00199513	0.104301	0.722003	0.337992	0.893392	-0.162635
49	Analyte 61	0	8.53328,0	30	174	0.0355325	0.059849	0.858615	0.0287598	0.0641585	0.593702	-0.752188
754	lactose 2	777.214	24.6007,0	28	361	0.0158058	0.0406151	0.842559	0.0292465	0.0646499	0.38916	-1.36157
730	Analyte 871	397.667	23.6672,0	26	73	0.0171213	0.0587836	1.12151	0.0301749	0.0656496	0.291259	-1.77962
741	unknown	650.852	23.9845,0	30	204	0.0570184	0.12496	1.3928	0.233096	0.183088	0.456294	-1.13197
323	nicotinamide	895.5	14.172,0	30	179	0.320997	0.240424	1.50062	0.03036	0.0658451	1.33513	0.416979
743	unknown	427.118	24.0435,0	17	132	0.000396809	0.00102001	0.121999	0.146993	0.152264	0.389025	-1.36206
744	phytosphingosine 2	673.6	24.058,0	10	204	0.00800324	0.00111535	0.433096	0.0823427	0.116416	7.17555	2.84309
619	Analyte 748	335.143	20.6098,0	26	277	0.00359586	0.0155101	0.594016	0.0320516	0.0680285	0.231839	-2.1088
746	sucrose	602.944	24.1166,0	26	204	0.0736495	0.124708	1.34171	0.486918	0.268618	0.590577	-0.759802
136	Analyte 167	376	10.3405,0	30	191	0.0373791	0.0670948	0.937217	0.0327165	0.0688614	0.557108	-0.84397
749	Analyte 890	0	24.265,0	26	204	0.00832232	0.0301002	0.779654	0.122361	0.141123	0.276487	-1.85472
750	xanthosine	596.176	24.2838,0	18	325	1.73228	1.10304	0.0467151	0.00281032	0.378966	1.57046	0.651189
77	Analyte 92	0	9.05969,0	30	317	0.0441756	0.076121	0.989504	0.0333644	0.0696598	0.580333	-0.785047
752	unknown	477.762	24.4547,0	21	204	0.00259137	0.00361501	0.147608	0.433298	0.251275	0.716837	-0.480282
753	unknown	396.625	24.5305,0	17	271	0.000273556	0.00109714	0.149466	0.0718733	0.107995	0.249336	-2.00384
733	Analyte 874	0	23.7658,0	30	103	0.00583144	0.00915871	0.312556	0.0349767	0.0715918	0.636709	-0.651293
755	unknown	525.714	24.7399,0	14	436	0.000240005	0.000513296	0.0749092	0.513443	0.276588	0.467577	-1.09672
757	cellobiose 2	921.6	24.7649,0	30	361	0.296304	0.281802	1.07951	0.885354	0.385019	1.05146	0.0723964
182	Ethanolamine	760.367	11.3308,0	30	174	0.192305	0.149755	1.12926	0.0351435	0.0717874	1.28414	0.360798
576	unknown	353.609	19.5998,0	25	321	0.00160781	0.00517689	0.322277	0.0355242	0.0722307	0.310575	-1.68699
762	maltose	876.133	25.0561,0	30	361	0.0801961	0.0882239	0.590364	0.764233	0.350825	0.909006	-0.137638
763	Monoolein	668.885	25.1073,0	26	67	0.00763945	0.00760953	0.255933	0.992842	0.412482	1.00393	0.00566137
577	unknown	259.053	19.6088,0	23	173	0.00227074	0.00698362	0.374722	0.0357042	0.072439	0.325153	-1.62081
770	Gentiobiose 1	879.148	25.5132,0	27	204	0.150647	0.372695	2.52511	0.0362071	0.0730159	0.40421	-1.30682
133	Analyte 164	224.333	10.2972,0	30	221	0.00673091	0.0124264	0.41598	0.0376309	0.0747465	0.541661	-0.884539
768	unknown	711.833	25.4219,0	18	319	0.00148989	0.00434958	0.269668	0.0582185	0.0964723	0.342538	-1.54567
598	Glucoheptonic acid 3	548.733	20.0128,0	30	204	0.00983431	0.0263813	0.696637	0.0382042	0.0754286	0.372776	-1.42362
781	Isomaltose 1	803.808	26.1862,0	26	361	0.0326173	0.0804222	1.15678	0.0396324	0.077093	0.405575	-1.30196
771	5'-methylthioadenosine 1	448	25.5127,0	11	175	0.00091429	0.000542734	0.100063	0.574815	0.293663	1.6846	0.752407
265	Analyte 318	0	13.0309,0	25	174	0.00291174	0.00986628	0.458761	0.0400273	0.0775446	0.29512	-1.76062
773	Analyte 919	379	25.6802,0	14	75	1.95e-08	0.00641517	0.412651	0.0642888	0.101875	3.04e-06	-18.3255
148	Analyte 183	165	10.5861,0	27	226	0.00085288	0.00160141	0.148792	0.0406538	0.0782536	0.53258	-0.908931
778	Analyte 924	245.714	26.0407,0	21	69	0.0230927	0.0263403	0.311264	0.538891	0.283889	0.876707	-0.189834
779	unknown	535.5	26.0835,0	30	315	0.00647089	0.00701332	0.142212	0.708093	0.333652	0.922657	-0.116133
92	glycine 1	887.667	9.54022,0	30	102	0.170008	0.0967658	1.44993	0.0435654	0.0814325	1.75691	0.813038
480	alpha-D-glucosamine 1-phosphate	595.545	17.3951,0	28	147	0.0194156	0.00908343	0.553826	0.0435963	0.0814652	2.13748	1.09591
208	unknown	410.652	11.9726,0	24	86	0.00463364	0.0181132	0.622097	0.0449053	0.0828343	0.255816	-1.96682
689	Analyte 826	0	22.1716,0	30	318	0.0400978	0.0523954	0.590249	0.0456895	0.0836379	0.765291	-0.385919
675	Analyte 811	180.5	21.8171,0	23	174	0.000546315	0.00156122	0.169168	0.0458147	0.083765	0.349928	-1.51487
238	unknown	261.964	12.5054,0	30	255	0.0113726	0.0159898	0.350897	0.0458963	0.0838477	0.711243	-0.491587
788	Galactinol 1	662.8	27.0687,0	30	204	0.00832381	0.0114857	0.262663	0.250553	0.188706	0.724713	-0.464518
789	Tetrahydrocorticosterone 4	327.824	27.3725,0	17	91	0.000440433	0.00191289	0.187378	0.126846	0.143336	0.230245	-2.11876
790	cholecalciferol	398.625	27.5902,0	18	204	0.00967778	0.0222881	0.56901	0.309821	0.21096	0.434214	-1.20352
791	21-hydroxypregnenolone 2	579.7	27.8864,0	30	81	0.00431134	0.00375938	0.181295	0.757632	0.348852	1.14682	0.197643
794	trehalose-6-phosphate	439.444	28.7879,0	14	73	0.0107048	0.00504005	0.362799	0.361915	0.228796	2.12395	1.08675
796	Analyte 946	437.2	29.4173,0	18	73	0.00841943	0.0112169	0.278926	0.577677	0.294417	0.750601	-0.413881
797	Analyte 947	305.375	29.6535,0	15	169	0.00273877	0.00179174	0.155218	0.513982	0.276746	1.52855	0.612162
787	Analyte 935	438	26.779,0	29	129	0.00264096	0.00455173	0.235248	0.0460283	0.0839812	0.580211	-0.785349

## Sheet: P VS T
Table S2-2. Fold changes and relative P-value of the discriminatory metabolites characterizing between precancerous liver tissues and hepatocellular carcinoma tissues.
ID	Peak	Similarity	R.T.	Count	Mass	MEAN P	MEAN T	VIP	pvalue	qvalue	foldchange	log_foldchange
4	Analyte 4	0	7.79353,0	29	64	0.661333	0.592357	1.82222	0.748322	0.619408	1.11644	0.15891
5	Analyte 6	0	7.81131,0	30	107	0.590072	0.621197	1.60091	0.865784	0.653133	0.949895	-0.0741597
6	Analyte 7	0	7.82203,0	25	30	0.154303	0.16533	0.775865	0.79602	0.633864	0.933301	-0.0995864
8	Analyte 10	0	7.8548,0	29	176	0.414092	0.459552	1.48996	0.780873	0.629394	0.901079	-0.150275
9	Analyte 12	0	7.86117,0	27	172	0.0160309	0.0151522	0.263944	0.882524	0.657459	1.05799	0.0813287
12	Analyte 15	0	7.90208,0	30	163	0.517654	0.82474	2.88548	0.101078	0.188109	0.627657	-0.671952
13	Analyte 16	0	7.92734,0	26	158	0.0237259	0.024739	0.275239	0.928039	0.668693	0.959049	-0.0603232
14	Analyte 17	0	7.92297,0	30	221	0.0202269	0.0274738	0.394845	0.417761	0.476047	0.736223	-0.441785
15	Analyte 19	0	7.94395,0	27	204	0.00685246	0.00239448	0.334541	0.0101121	0.0465934	2.86178	1.51691
16	Analyte 20	0	7.95711,0	30	113	0.0059483	0.00584045	0.164469	0.966325	0.677587	1.01847	0.0263984
18	Analyte 22	0	7.97764,0	30	146	0.0079037	0.00882284	0.227128	0.811086	0.638204	0.895823	-0.158714
19	Analyte 25	0	7.996,0	30	114	0.0108242	0.0117844	0.261071	0.836683	0.645347	0.918525	-0.122609
83	alanine 1	937.967	9.31936,0	30	116	3.33149	5.9805	8.40401	0.00112288	0.0122568	0.557059	-0.844098
22	Analyte 28	0	8.02342,0	30	130	0.0542693	0.0542514	0.471204	0.999245	0.684861	1.00033	0.000476053
24	Analyte 31	0	8.06779,0	26	176	0.00258367	0.00226352	0.10556	0.667866	0.592254	1.14144	0.190853
25	Analyte 32	0	8.08978,0	30	58	0.213968	0.188673	0.529524	0.631717	0.578751	1.13407	0.18151
26	Analyte 33	0	8.09845,0	28	130	0.00473533	0.00386913	0.164441	0.567214	0.552293	1.22387	0.291456
28	Analyte 36	0	8.11811,0	30	87	0.0169495	0.0166315	0.263849	0.955582	0.67514	1.01912	0.0273274
29	Analyte 38	0	8.13914,0	30	281	0.024344	0.0237422	0.360276	0.943911	0.672439	1.02535	0.0361117
30	Analyte 39	0	8.1919,0	28	207	0.00753589	0.00687347	0.19322	0.797789	0.634379	1.09637	0.13274
31	Analyte 40	0	8.19889,0	24	248	0.00500724	0.00436097	0.164781	0.721637	0.610812	1.14819	0.199366
32	Analyte 41	0	8.20899,0	24	152	0.00292615	0.00424382	0.201308	0.306049	0.39962	0.689509	-0.536359
34	Analyte 43	0	8.22736,0	29	117	0.0170853	0.0166829	0.287901	0.941248	0.671816	1.02412	0.0343782
35	Analyte 44	0	8.26772,0	30	191	0.00440115	0.00733915	0.214013	0.116925	0.206712	0.599681	-0.737732
36	Analyte 45	0	8.29508,0	30	204	0.00572682	0.00269034	0.31652	0.004666	0.0300809	2.12866	1.08995
38	Analyte 48	0	8.33492,0	30	121	0.138818	0.155829	0.826968	0.734772	0.615091	0.89083	-0.166778
40	Analyte 50	0	8.358,0	30	174	0.195171	0.208126	0.899462	0.785938	0.630901	0.937751	-0.0927234
41	Analyte 51	0	8.36622,0	15	160	0.00672611	0.0102316	0.342147	0.512673	0.527184	0.657387	-0.605186
42	Analyte 52	0	8.41923,0	26	89	0.0950216	0.160697	0.823011	0.333338	0.420276	0.59131	-0.758013
43	Analyte 53	0	8.43556,0	30	207	0.262244	0.290332	1.06873	0.722676	0.611154	0.903254	-0.146796
44	Analyte 54	0	8.44401,0	26	318	0.010391	0.0144026	0.309467	0.45378	0.496704	0.721467	-0.470995
45	Analyte 55	0	8.44231,0	13	52	0.00321679	3e-08	0.249294	0.0887131	0.174057	107351	16.712
47	Analyte 59	0	8.5112,0	23	70	0.0315504	0.033152	0.249405	0.902848	0.662568	0.951687	-0.0714404
48	Analyte 60	0	8.52218,0	29	72	0.0141277	0.0135375	0.212661	0.885464	0.658207	1.0436	0.0615666
49	Analyte 61	0	8.53328,0	30	174	0.059849	0.0671016	0.481988	0.622606	0.575205	0.891916	-0.16502
50	2-hydroxypyridine	213	8.57712,0	26	83	0.00167764	0.00205497	0.101389	0.649026	0.585326	0.816379	-0.292689
51	Analyte 63	213	8.6022,0	14	89	0.00104232	0.00225825	0.115539	0.370967	0.446535	0.461559	-1.11541
52	Analyte 64	0	8.62311,0	30	207	0.128231	0.143912	0.771123	0.703688	0.604808	0.89104	-0.166437
53	Analyte 65	0	8.63051,0	28	221	0.0094238	0.0096751	0.237752	0.931313	0.669472	0.974025	-0.0379686
54	Analyte 66	0	8.64167,0	30	147	0.0209167	0.021991	0.291443	0.872357	0.654845	0.951147	-0.0722602
306	L-Malic acid	925.333	13.8313,0	30	73	1.81227	3.39116	4.83021	0.000268008	0.0877706	0.534412	-0.903976
56	unknown	264	8.685,0	19	115	0.0349904	0.083759	1.03263	0.0669719	0.145817	0.417751	-1.25928
57	unknown	221.778	8.69261,0	30	214	0.0123097	0.0128216	0.194159	0.868404	0.653817	0.960078	-0.0587761
58	Pyruvic acid	654.85	8.71317,0	20	174	0.00366338	0.00127978	0.184173	0.0994451	0.186337	2.86251	1.51728
59	Analyte 72	0	8.72306,0	30	152	0.660488	0.941399	2.43267	0.136433	0.229927	0.701603	-0.511273
63	lactic acid	910.167	8.79894,0	30	219	0.412612	0.372235	0.692331	0.681053	0.596967	1.10847	0.14857
418	xylitol	912.267	16.1919,0	30	103	0.390073	0.107843	3.18508	0.000387961	0.00761445	3.61704	1.85481
65	lactic acid	861.467	8.81194,0	15	225	0.0145875	0.0077452	0.331922	0.550953	0.545091	1.88343	0.91336
67	Analyte 80	0	8.85019,0	30	174	0.0143178	0.0150964	0.201918	0.835227	0.644949	0.948425	-0.0763947
68	unknown	271.077	8.86303,0	30	234	0.0240541	0.0152528	0.364619	0.403656	0.467488	1.57703	0.657207
69	unknown	466.318	8.89063,0	24	170	0.00185628	0.00103056	0.155593	0.14483	0.239895	1.80124	0.848988
70	unknown	491.2	8.89519,0	30	190	0.00485761	0.00568345	0.0553278	0.647229	0.584653	0.854693	-0.226521
71	Analyte 85	57.4	8.9331,0	25	127	0.00114	0.00106371	0.0702209	0.852172	0.649534	1.07173	0.0999399
72	Analyte 86	0	8.95197,0	25	151	0.00304499	0.00272118	0.102132	0.807049	0.637051	1.119	0.162204
73	glycolic acid	905.5	8.98472,0	30	147	0.0563841	0.0382378	0.717626	0.103089	0.190259	1.47457	0.56029
74	Analyte 88	0	9.00889,0	30	303	0.0522061	0.0682547	0.616311	0.345781	0.429231	0.764872	-0.38671
75	Analyte 89	274.667	9.01936,0	30	173	0.00442515	0.00446738	0.109167	0.961299	0.676447	0.990548	-0.0137015
76	unknown	441	9.08966,0	27	147	0.0154835	0.0160707	0.05494	0.928627	0.668833	0.963456	-0.0537094
77	Analyte 92	0	9.05969,0	30	317	0.076121	0.0623607	0.578272	0.422999	0.479156	1.22066	0.287659
80	Analyte 95	0	9.14728,0	30	147	0.0412315	0.0250213	0.695822	0.0151368	0.0575445	1.64786	0.72059
81	Analyte 97	0	9.18711,0	28	151	0.00699105	0.00876294	0.147053	0.440427	0.489239	0.797797	-0.325906
82	unknown	371.357	9.32738,0	14	41	0.0021711	0.0215132	0.768826	0.0576484	0.132032	0.100919	-3.30873
407	taurine	908.467	15.9588,0	30	326	0.766243	0.343723	3.30987	0.0317603	0.0909915	2.22925	1.15656
84	Analyte 104	148	9.3125,0	13	51	0.00127973	0.00150539	0.0955374	0.806688	0.636948	0.850099	-0.234296
87	Maleimide	815.556	9.43472,0	30	154	0.00815093	0.0277365	0.766794	0.0144838	0.0563428	0.293871	-1.76675
88	Analyte 109	0	9.46914,0	30	245	0.0486646	0.070562	0.715323	0.173368	0.273809	0.689672	-0.536018
91	Analyte 112	297	9.49822,0	30	89	0.0730972	0.0891203	0.599562	0.421713	0.478396	0.820209	-0.285937
92	glycine 1	887.667	9.54022,0	30	102	0.0967658	0.0874748	0.586393	0.699614	0.603419	1.10621	0.14563
93	hydroxylamine	751.567	9.56844,0	30	146	0.0511867	0.0356591	0.483627	0.48414	0.512892	1.43544	0.521497
94	2-hydroxybutanoic acid	856.4	9.57414,0	30	131	0.0399732	0.0255302	0.668475	0.0549086	0.128124	1.56572	0.646826
97	Analyte 120	424	9.60933,0	30	58	0.0698646	0.0930882	0.607796	0.234447	0.337699	0.750521	-0.414036
98	Analyte 121	0	9.65858,0	30	103	0.00523438	0.00562635	0.0683005	0.674977	0.594809	0.930332	-0.104182
99	unknown	361	9.68908,0	29	267	0.00727504	0.00723844	0.16883	0.986737	0.682137	1.00506	0.0072763
102	Analyte 128	260.5	9.74353,0	30	130	0.522713	0.477411	1.59012	0.786949	0.6312	1.09489	0.130787
323	nicotinamide	895.5	14.172,0	30	179	0.240424	0.123916	2.00986	0.00126229	0.0131415	1.94021	0.956215
105	oxalic acid	546.8	9.79869,0	30	89	0.201203	0.137857	1.60589	0.239163	0.342168	1.4595	0.545471
108	3-Hydroxypropionic acid 1	461.577	9.8445,0	30	69	0.0784259	0.0592142	0.639417	0.0618927	0.13848	1.32444	0.405387
109	unknown	436.25	9.85479,0	16	127	0.00211878	0.00221881	0.0923238	0.946309	0.672997	0.954918	-0.0665509
110	Lactamide 2	278.467	9.87056,0	30	89	0.0117673	0.0169022	0.358963	0.231566	0.334939	0.696199	-0.522428
111	Analyte 139	296.667	9.91089,0	30	129	0.0082969	0.00962861	0.129843	0.521143	0.531267	0.861693	-0.214754
112	unknown	388	9.95642,0	30	281	0.0433541	0.0341241	0.446363	0.300002	0.394842	1.27048	0.345379
113	Analyte 142	150.333	9.99788,0	22	215	0.00181683	0.000785583	0.183622	0.0498819	0.120557	2.31271	1.20959
114	unknown	499.267	9.97003,0	30	152	0.0326711	0.0408481	0.392628	0.267153	0.367496	0.79982	-0.322253
115	3-hydroxybutyric acid	941.433	9.98258,0	30	117	0.24277	0.236402	0.305303	0.949626	0.673767	1.02694	0.0383462
119	unknown	312.5	10.04,0	26	145	0.00350982	0.00364913	0.049644	0.9424	0.672086	0.961823	-0.0561568
120	Analyte 150	118	10.0478,0	13	155	0.00271807	0.00079757	0.24614	0.341537	0.426208	3.40795	1.7689
121	Analyte 151	234	10.0551,0	27	146	0.0039271	0.00242069	0.201959	0.190068	0.292471	1.62231	0.698048
122	4-aminobutyric acid 3	609.655	10.0654,0	29	142	0.0123739	0.0152722	0.331032	0.558422	0.548428	0.810225	-0.303606
123	unknown	257.714	10.0847,0	30	207	0.0243967	0.0299132	0.39052	0.538596	0.53946	0.815585	-0.294093
125	unknown	377.333	10.1087,0	30	221	0.0180741	0.0166187	0.239791	0.71713	0.609322	1.08757	0.121112
126	unknown	322.56	10.1548,0	30	187	0.00285468	0.00270323	0.106898	0.864631	0.652831	1.05602	0.0786427
127	sulfuric acid	486.103	10.1207,0	30	69	0.0741497	0.0534256	0.700636	0.0475445	0.116851	1.38791	0.47291
659	glucose-6-phosphate 1	893.367	21.407,0	30	387	0.0456116	0.168133	1.98665	3.77e-06	0.001434	0.271284	-1.88213
129	4-HYDROXYPYRIDINE	783.733	10.1788,0	30	152	0.00943541	0.0142526	0.320701	0.0565866	0.130534	0.662013	-0.595068
130	2-Ketovaleric acid 1	248	10.1953,0	22	158	0.00579026	0.00773445	0.249802	0.406299	0.469113	0.748632	-0.417671
131	2-amino-2-methylpropane-1,3-diol 2	385.938	10.2432,0	30	129	0.00879194	0.00983651	0.113373	0.633861	0.579576	0.893807	-0.161965
132	Methyl Phosphate	866	10.2566,0	30	241	0.318238	0.276538	0.932261	0.650015	0.585696	1.15079	0.202628
133	Analyte 164	224.333	10.2972,0	30	221	0.0124264	0.0113242	0.20199	0.662493	0.590302	1.09734	0.134004
134	alpha-ketoisocaproic acid 2	492.6	10.3094,0	30	189	0.0408801	0.0542875	0.293339	0.326658	0.415353	0.753029	-0.409222
136	Analyte 167	376	10.3405,0	30	191	0.0670948	0.0458099	0.634182	0.193301	0.295973	1.46464	0.550543
138	unknown	305.167	10.364,0	30	211	0.0494077	0.0313432	0.766726	0.00220084	0.0189026	1.57635	0.656584
139	Analyte 170	343.5	10.4046,0	23	86	0.0716229	0.11991	1.15215	0.113718	0.203024	0.597305	-0.74346
141	N-Ethylglycine 2	371	10.4206,0	27	132	0.00840313	0.0106189	0.279931	0.496335	0.519105	0.791336	-0.337638
142	unknown	392.462	10.4396,0	30	188	0.0108785	0.0116289	0.16858	0.612267	0.571108	0.935466	-0.0962423
143	Analyte 174	428.6	10.4515,0	30	142	0.00979079	0.0190213	0.551106	0.240387	0.343317	0.514726	-0.958123
144	phenylacetaldehyde 1	236.5	10.4743,0	19	210	0.000604375	0.00111409	0.0682653	0.330922	0.418505	0.542482	-0.882352
145	Analyte 176	239.688	10.49,0	21	187	0.00629808	0.0120018	0.320432	0.316741	0.407886	0.524761	-0.930268
146	Analyte 177	210.833	10.5175,0	22	151	0.00546364	0.0123036	0.298962	0.101752	0.188834	0.44407	-1.17114
147	succinate semialdehyde 2	269.333	10.5156,0	28	207	0.00737588	0.00931033	0.0952047	0.568583	0.552889	0.792226	-0.336016
148	Analyte 183	165	10.5861,0	27	226	0.00160141	0.00175766	0.0740853	0.73333	0.614626	0.911107	-0.134308
149	malonic acid 1	511.586	10.6057,0	30	281	0.00569209	0.00632813	0.158695	0.711445	0.607425	0.89949	-0.152821
150	3-Methylamino-1,2-propanediol 1	425.704	10.6231,0	28	116	0.00336068	0.00244217	0.159787	0.423873	0.479671	1.37611	0.460592
152	valine	954.8	10.6904,0	30	144	0.587845	0.502828	2.06423	0.412601	0.472948	1.16908	0.225373
154	Analyte 189	177.333	10.7309,0	23	169	0.000898008	0.000633233	0.0808815	0.501426	0.521651	1.41813	0.503991
156	2-Hydroxyvaleric acid	297.556	10.7675,0	30	130	0.00605888	0.00646657	0.132789	0.786953	0.631201	0.936954	-0.0939497
770	Gentiobiose 1	879.148	25.5132,0	27	204	0.372695	0.0992807	3.06119	0.00562981	0.0331585	3.75396	1.90841
160	Analyte 196	686	10.8308,0	30	147	0.0114905	0.00901947	0.230222	0.314598	0.406248	1.27397	0.349326
162	Analyte 198	286.2	10.8804,0	27	227	0.00295299	0.00204394	0.168992	0.283275	0.381219	1.44476	0.530827
163	Analyte 199	310.286	10.8865,0	30	101	0.0137931	0.0165032	0.216931	0.437852	0.487774	0.835781	-0.258802
168	canavanine degr prod	340.966	10.9605,0	30	156	0.00506198	0.00709904	0.219536	0.0574403	0.13174	0.713052	-0.487921
169	Carnitine	664.25	10.9829,0	28	117	0.00672403	0.0125584	0.321751	0.0695818	0.149435	0.535422	-0.901252
170	urea	771.692	11.0414,0	26	189	0.0191455	0.0270441	0.312731	0.531934	0.536367	0.707938	-0.498306
171	Analyte 208	442.917	11.0754,0	16	103	0.0004361	0.000476099	0.0186784	0.89502	0.660618	0.915985	-0.126604
172	Analyte 209	187.812	11.1021,0	26	213	0.00187581	0.00193941	0.0869012	0.906357	0.663434	0.967206	-0.0481047
173	Analyte 210	306.75	11.1219,0	19	42	0.00265952	0.00222284	0.0464236	0.775393	0.627749	1.19645	0.258759
174	Analyte 211	224.667	11.1307,0	30	319	0.0190982	0.020421	0.270242	0.830298	0.643592	0.935223	-0.0966174
175	2-ketoadipate 3	216.5	11.1585,0	21	284	0.000398227	0.000285588	0.0391888	0.580491	0.558007	1.39441	0.479657
177	unknown	524.417	11.2097,0	24	189	0.981367	1.36506	1.88692	0.458525	0.499305	0.718919	-0.476099
180	Analyte 217	583.6	11.2829,0	30	205	0.380268	0.495874	1.69422	0.126788	0.218041	0.766864	-0.382957
181	caprylic acid	186.667	11.3125,0	28	187	0.0521561	0.0398824	0.412447	0.418618	0.476558	1.30775	0.387082
182	Ethanolamine	760.367	11.3308,0	30	174	0.149755	0.194323	0.918163	0.132952	0.225693	0.77065	-0.375852
183	leucine	612.2	11.3551,0	30	158	0.709304	0.638468	1.80013	0.582926	0.55904	1.11095	0.151789
185	phosphate	867.207	11.3939,0	29	283	0.51714	0.530743	0.747935	0.913078	0.665082	0.97437	-0.0374577
186	unknown	668.071	11.4214,0	14	161	0.00167341	0.00133629	0.0464064	0.788753	0.631733	1.25228	0.324557
188	Analyte 226	190.5	11.4409,0	29	42	0.185215	0.184228	0.842978	0.985343	0.68183	1.00536	0.007706
190	O-methylthreonine 1	328.556	11.5276,0	30	341	0.00591852	0.0053019	0.146132	0.708051	0.606284	1.1163	0.158727
191	N-cyclohexylformamide 1	318.667	11.5751,0	23	98	0.0087415	0.034784	0.868111	0.000164222	0.00520294	0.251308	-1.99247
194	Isoleucine	942.867	11.6393,0	30	158	0.286972	0.247193	1.39121	0.431419	0.484076	1.16092	0.215273
195	Analyte 235	436.722	11.6676,0	29	129	0.0329286	0.00948552	0.919586	0.000482306	0.00829929	3.47146	1.79554
198	unknown	284.111	11.7162,0	29	130	0.00376269	0.00407653	0.0655497	0.610887	0.570555	0.923012	-0.115579
199	maleic acid	511.333	11.7657,0	12	156	0.000208853	0.000337826	0.0470036	0.534919	0.537758	0.618228	-0.69379
201	proline	935.533	11.7961,0	30	142	0.282558	0.239934	1.64173	0.5789	0.55733	1.17765	0.235913
202	glycine 2	943.533	11.8509,0	30	174	1.47011	1.62687	1.74135	0.504355	0.523105	0.903645	-0.146172
206	succinic acid	945.067	11.8994,0	30	247	0.066466	0.0620722	0.171563	0.764878	0.624553	1.07079	0.0986703
207	threonine 2	359.417	11.8951,0	26	180	0.000769805	0.000856629	0.109271	0.88848	0.658972	0.898644	-0.154178
208	unknown	410.652	11.9726,0	24	86	0.0181132	0.0163987	0.203171	0.790598	0.632276	1.10455	0.143455
210	2,3-Dihydroxypyridine	581.1	11.9907,0	30	240	0.00912084	0.0124285	0.27061	0.158621	0.256492	0.733864	-0.446416
212	unknown	264.929	12.0232,0	30	130	0.0110974	0.00993458	0.144331	0.611631	0.570854	1.11705	0.15969
214	Thymol	316.429	12.0405,0	29	209	0.00281358	0.00272704	0.0860185	0.913757	0.665248	1.03173	0.04507
217	4-Acetylbutyric acid 2	305.739	12.0973,0	30	89	0.00409732	0.00454088	0.0974541	0.667981	0.592296	0.902318	-0.148292
220	Itaconic acid	454.462	12.1979,0	30	221	0.00197915	0.00252691	0.126258	0.407549	0.469878	0.78323	-0.352493
221	Analyte 265	301	12.2067,0	30	217	0.00336106	0.00273667	0.123361	0.336064	0.422262	1.22815	0.296492
222	unknown	397.75	12.2212,0	26	215	0.00225001	0.00195376	0.0973241	0.566847	0.552133	1.15163	0.203678
445	D-(glycerol 1-phosphate)	873.133	16.6531,0	30	299	0.744928	0.552893	2.47763	0.0179567	0.0637537	1.34733	0.430102
225	Analyte 269	310.824	12.251,0	20	180	0.00129714	0.00208036	0.118699	0.164769	0.263812	0.623519	-0.681494
227	fumaric acid	915.6	12.2976,0	30	245	0.133286	0.229371	0.978427	7.10526e-05	0.311923	0.581092	-0.783162
229	unknown	233.15	12.3323,0	22	183	0.00179	0.00158929	0.102413	0.801609	0.635486	1.12629	0.171575
230	serine 1	906.667	12.3581,0	30	204	0.194918	0.212366	0.666369	0.723841	0.611537	0.917837	-0.12369
233	Citraconic acid 4	486.1	12.406,0	30	160	0.00290313	0.0018564	0.19593	0.240155	0.3431	1.56385	0.645101
234	Analyte 281	305.875	12.4273,0	19	230	0.00114206	0.000395056	0.126607	0.0684678	0.147903	2.89089	1.53151
235	Pyrrole-2-Carboxylic Acid	311.333	12.4555,0	30	241	0.0646417	0.105797	0.757784	0.105017	0.192638	0.610999	-0.710757
237	Pelargonic acid	703.071	12.4857,0	28	117	0.0125339	0.00915276	0.292198	0.268366	0.36855	1.36942	0.453561
238	unknown	261.964	12.5054,0	30	255	0.0159898	0.0301414	0.59902	0.0500935	0.120887	0.530492	-0.914596
240	2,3-Dimethylsuccinic acid	520.897	12.5254,0	29	147	0.0355422	0.0678792	0.958295	0.148081	0.243663	0.52361	-0.933435
241	unknown	370.857	12.5379,0	30	221	0.00675588	0.00800125	0.184946	0.551105	0.545159	0.844353	-0.244082
242	Analyte 290	200	12.5747,0	12	85	2.63e-08	0.00080565	0.146206	0.00657157	0.0356919	3.26e-05	-14.9048
243	cycloleucine 1	571	12.6141,0	30	156	0.0200423	0.0297015	0.383227	0.440171	0.489093	0.674791	-0.567487
244	phosphomycin	293.6	12.6286,0	28	236	0.00669111	0.00937171	0.315655	0.522559	0.531942	0.713969	-0.486066
246	Analyte 296	466.074	12.665,0	30	219	0.0941461	0.100254	0.392041	0.751952	0.620549	0.939079	-0.0906821
247	Analyte 298	433	12.706,0	26	204	0.00272511	0.00314648	0.0969151	0.719845	0.610221	0.866082	-0.207425
248	Analyte 299	256.2	12.7208,0	10	247	0.000206517	0.000305085	0.0152341	0.603413	0.567536	0.676917	-0.562948
250	Analyte 302	447.389	12.7595,0	26	89	0.0369267	0.0962216	1.29113	0.0907801	0.176511	0.383767	-1.3817
252	resorcinol	296.767	12.7708,0	30	240	0.0143244	0.0230849	0.442507	0.0318979	0.0912191	0.620511	-0.688471
253	Tartronic acid	409.25	12.812,0	27	305	0.000793728	0.000535906	0.0623001	0.282916	0.38092	1.48109	0.566663
254	Analyte 306	485.333	12.8574,0	30	73	0.0248526	0.0239595	0.245766	0.848065	0.648434	1.03728	0.0528001
255	Analyte 307	336.5	12.8714,0	22	159	0.00651431	3e-08	0.482339	0.00358836	0.025869	217396	17.73
258	2-methylfumarate	194.474	12.9294,0	24	41	0.00393639	0.00324607	0.051798	0.643146	0.583116	1.21266	0.278177
259	2-Amino-2-norbornanecarboxylic acid 3	266.444	12.9442,0	30	179	0.00187032	0.00205718	0.0741038	0.654666	0.587425	0.909171	-0.137377
260	Glutaric Acid	560.4	12.9611,0	30	113	0.00289121	0.0050216	0.236345	0.1848	0.286688	0.575754	-0.796475
263	3-aminopropionitrile 1	516.963	13.0073,0	27	239	0.00392408	0.00520105	0.109567	0.44951	0.494341	0.754478	-0.406448
265	Analyte 318	0	13.0309,0	25	174	0.00986628	0.0225751	0.62668	0.122447	0.212899	0.437043	-1.19415
266	unknown	252.812	13.0495,0	29	191	0.00464801	0.00308489	0.205594	0.118556	0.208562	1.5067	0.591394
268	thymine	551.167	13.07,0	30	270	0.00867832	0.01821	0.44774	0.0192397	0.0665066	0.476568	-1.06925
269	unknown	305.941	13.1141,0	22	174	0.00220985	0.00247878	0.095253	0.775021	0.627638	0.891505	-0.165685
270	Analyte 323	242	13.1392,0	20	211	0.000763016	3e-08	0.135796	0.0178113	0.0634323	25463.5	14.6361
272	unknown	196.4	13.1676,0	12	188	0.000504488	0.00502428	0.32959	0.0251055	0.078894	0.10041	-3.31603
275	2-Deoxytetronic acid	499.8	13.193,0	30	201	0.00543309	0.00850522	0.302306	0.253068	0.354999	0.638794	-0.646577
340	oxoproline	872.533	14.4595,0	30	258	0.10984	0.316141	2.50856	0.000159535	0.018052	0.347439	-1.52517
277	unknown	331.118	13.2355,0	20	211	0.000985438	0.00173494	0.105499	0.247352	0.349785	0.567997	-0.816046
278	beta-Alanine 2	891.467	13.2484,0	30	174	0.0622379	0.0288369	0.988304	0.00629069	0.0349786	2.15827	1.10988
279	unknown	365	13.2578,0	15	56	0.00262659	0.00329922	0.133146	0.789187	0.631861	0.796125	-0.328933
282	hydrocinnamic acid	242.778	13.3262,0	12	84	0.00272971	3e-08	0.215715	0.0789202	0.161797	91096.1	16.4751
283	unknown	401.2	13.3383,0	30	104	0.00352973	0.00357903	0.0859864	0.957869	0.675664	0.986223	-0.0200135
284	unknown	489.433	13.3495,0	30	174	0.0145853	0.0155478	0.251718	0.832434	0.644181	0.938096	-0.0921918
285	MALONAMIDE 5	258.333	13.3597,0	16	173	0.000211716	0.00300105	0.296393	0.000806624	0.00989256	0.0705475	-3.82526
288	L-homoserine 1	260.455	13.4721,0	16	156	2.63e-08	0.00218678	0.244421	0.00641996	0.0353111	1.2e-05	-16.3454
289	L-Threose 2	533.433	13.4841,0	30	147	0.126646	0.192069	1.2084	0.204794	0.308149	0.659378	-0.600822
290	Mevalonic acid lactone	273.519	13.4917,0	30	143	0.00649647	0.00787639	0.101018	0.307181	0.400506	0.824803	-0.277879
291	unknown	224.733	13.5405,0	24	185	0.000886717	0.00284915	0.235039	0.00294257	0.0228313	0.311221	-1.68399
292	Analyte 351	237.333	13.5485,0	30	243	0.00434238	0.00405839	0.123035	0.840451	0.646375	1.06997	0.0975758
294	oxalacetic acid	389.6	13.5829,0	30	69	0.0233936	0.0251266	0.172261	0.739666	0.616662	0.931029	-0.103102
295	Capric Acid	662.64	13.6045,0	26	117	0.00348413	0.00403239	0.043175	0.737417	0.615942	0.864038	-0.210834
298	unknown	505.143	13.6525,0	17	83	0.000879944	0.000391194	0.0879247	0.250732	0.352878	2.24938	1.16953
299	3-Aminoisobutyric acid 1	560.3	13.6578,0	30	154	0.013531	0.0153009	0.241511	0.722493	0.611094	0.884326	-0.177349
300	Aminomalonic acid	736.433	13.6998,0	30	218	0.00674393	0.00928379	0.229981	0.101993	0.189092	0.726419	-0.461125
301	unknown	394.1	13.7196,0	30	71	0.293646	0.227252	1.08598	0.496143	0.519008	1.29216	0.369789
302	Phenylacetamide	233.625	13.7435,0	26	252	0.00191501	0.00145722	0.0773674	0.380601	0.452879	1.31415	0.394135
303	unknown	291	13.768,0	15	172	0.000168853	0.000471106	0.0856568	0.219649	0.323275	0.358419	-1.48028
503	D-Talose 1	870.607	17.9231,0	28	160	1.91754	4.02525	8.10628	0.0319286	0.0912698	0.476377	-1.06982
310	unknown	276.444	13.8966,0	15	116	0.00353636	3e-08	0.370708	0.00177063	0.0164336	118016	16.8486
312	Threitol	843.667	13.9618,0	30	217	0.00473481	0.00348107	0.158475	0.250547	0.35271	1.36016	0.443777
313	Analyte 374	285.368	13.978,0	28	100	0.00197425	0.00155875	0.0235284	0.630372	0.578231	1.26656	0.340912
315	Analyte 376	199.438	14.0232,0	28	71	0.00270828	0.00175482	0.14178	0.302861	0.39711	1.54334	0.626057
317	Analyte 378	266.667	14.0383,0	30	156	0.0583139	0.0721632	0.556738	0.419973	0.477364	0.808085	-0.307422
318	5,6-dihydrouracil 1	311.045	14.0585,0	29	100	0.00340644	0.00344271	0.0893334	0.959986	0.676148	0.989464	-0.0152811
319	Analyte 380	283	14.1022,0	10	328	0.000236874	0.00033528	0.0123554	0.659465	0.589194	0.706497	-0.501245
320	Analyte 381	325.773	14.1163,0	25	159	0.00321099	0.00204922	0.145101	0.123885	0.214477	1.56693	0.647941
321	4-Acetamidobutyric acid 2	213.4	14.1349,0	29	71	0.0115338	0.00989512	0.207485	0.438823	0.488328	1.1656	0.221075
322	Analyte 383	329.368	14.144,0	29	305	0.0102996	0.00374953	0.475172	0.000263775	0.00637829	2.7469	1.45781
224	uracil	854.933	12.2391,0	30	99	0.0191095	0.0710505	1.24062	0.00411403	0.0280412	0.268956	-1.89456
128	N-Methyl-DL-alanine	807.7	10.1486,0	30	130	0.048062	0.103935	1.18635	0.0303581	0.0886236	0.462425	-1.11271
325	unknown	400.48	14.2073,0	25	115	0.0126928	0.0150717	0.278509	0.654307	0.587292	0.842162	-0.24783
326	aspartic acid 1	909.2	14.2188,0	30	232	0.1511	0.261224	1.58474	0.118238	0.208202	0.57843	-0.789786
327	Analyte 388	560.833	14.2735,0	30	205	0.021929	0.00961094	0.608899	0.0288067	0.0858967	2.28167	1.19009
328	3-Hexenedioic acid	362.067	14.2891,0	29	221	0.0096886	0.0107406	0.142582	0.710709	0.607178	0.902055	-0.148713
329	trans-4-hydroxy-L-proline 2	670.448	14.3104,0	29	230	0.00408396	0.00574104	0.180158	0.294551	0.390468	0.711362	-0.491345
330	methionine 1	870.8	14.3262,0	30	176	0.0367102	0.0257599	0.531016	0.110968	0.199801	1.42509	0.511057
331	unknown	371.923	14.3408,0	22	299	0.00199041	0.000421529	0.226654	0.0136164	0.0546576	4.72187	2.23936
332	unknown	484.1	14.3527,0	30	186	0.00277024	0.00193951	0.136983	0.0433532	0.109883	1.42832	0.51432
334	Analyte 396	358	14.3984,0	12	217	0.00138457	3e-08	0.212788	0.00167575	0.0158346	46205.9	15.4958
336	unknown	263.538	14.4087,0	30	314	0.0345001	0.0243482	0.490801	0.0757837	0.157651	1.41695	0.502788
781	Isomaltose 1	803.808	26.1862,0	26	361	0.0804222	0.0208617	1.4188	0.00470188	0.0302059	3.85502	1.94674
341	Analyte 404	282.609	14.5336,0	30	185	0.0208407	0.044993	0.75315	0.0243806	0.077433	0.463198	-1.1103
342	Maleamate 2	525.462	14.5416,0	29	117	0.0113415	0.0119324	0.096666	0.834249	0.64468	0.950479	-0.073273
345	pyrogallol	471.4	14.5676,0	15	239	0.000698767	0.00106342	0.105143	0.479764	0.510623	0.657092	-0.605832
347	Acetylsalicylic Acid	202.333	14.6076,0	30	263	0.0119526	0.0159535	0.190647	0.0814059	0.165012	0.749217	-0.416545
349	Threonic acid	483.471	14.6518,0	26	103	0.00306244	0.00308747	0.0676896	0.980315	0.680719	0.991896	-0.0117397
350	L-cysteine	833.6	14.6559,0	30	220	0.0183338	0.0207904	0.235201	0.605236	0.568276	0.881838	-0.181415
351	Analyte 417	442	14.7689,0	30	217	0.125573	0.103056	0.912242	0.347476	0.430429	1.2185	0.285104
352	(2R,3S)-2-hydroxy-3-isopropylbutanedioic acid	418.889	14.7582,0	30	115	0.013049	0.0146363	0.0355841	0.561196	0.549655	0.891546	-0.165619
355	Analyte 422	468.667	14.8558,0	18	120	0.0126168	0.00269168	0.450332	0.042679	0.108869	4.68734	2.22877
356	Analyte 425	0	14.8876,0	30	204	0.0693074	0.0991972	0.784019	0.238928	0.341946	0.698684	-0.517289
357	Analyte 426	204.667	14.91,0	24	328	0.00266287	0.00204823	0.116382	0.588681	0.56146	1.30008	0.378605
358	unknown	368.913	14.9288,0	23	103	0.0277547	0.00331361	0.947911	3.14e-05	0.00238482	8.37598	3.06626
359	6-Hydroxynicotinic acid	327.333	14.9476,0	29	268	0.0149664	0.00341118	0.620054	0.000606768	0.00898061	4.38745	2.13338
360	2-hydroxy-3-isopropylbutanedioic acid	305.842	14.9631,0	26	185	0.0029519	0.00814388	0.354513	0.0187006	0.0653678	0.362469	-1.46407
103	sarcosine	714.786	9.75653,0	30	116	0.0970625	0.0316763	1.56955	0.000357213	0.00734764	3.0642	1.61551
364	Analyte 435	336	15.0591,0	29	129	0.0481417	0.0292818	0.73126	0.102795	0.189947	1.64409	0.717285
760	trehalose	706.062	24.9469,0	16	191	0.0729574	0.0107639	1.36877	0.0104848	0.0475626	6.77799	2.76086
419	Levoglucosan	666.222	16.2101,0	27	204	0.113633	0.0558832	1.28189	0.0267816	0.0821566	2.03339	1.02389
367	Digitoxose 1	513.208	15.1059,0	25	117	0.0203898	0.0278154	0.24312	0.326107	0.414943	0.733038	-0.448039
368	1,2,4-Benzenetriol	573.103	15.1434,0	29	239	0.00256674	0.00457807	0.230051	0.0791777	0.162134	0.560659	-0.834804
369	unknown	513.727	15.1648,0	27	191	0.00643792	9.83e-05	0.494456	0.000652247	0.00918433	65.4868	6.03313
370	D-erythronolactone 2	580.7	15.2084,0	30	231	0.189611	0.166016	0.67875	0.554388	0.546631	1.14213	0.191722
371	Analyte 444	355.824	15.2425,0	22	188	0.00158025	0.000412139	0.192428	0.0420578	0.107923	3.83426	1.93895
372	Analyte 445	284.688	15.2447,0	30	319	0.0109238	0.00897367	0.198035	0.410207	0.471497	1.21732	0.283709
373	Phenylphosphoric acid	414.182	15.2671,0	30	211	0.126503	0.11638	0.438752	0.591469	0.562623	1.08697	0.120318
374	glutamic acid	678.367	15.2758,0	30	246	0.00540136	0.0155055	0.460744	0.0146833	0.0567159	0.34835	-1.52139
375	unknown	556.654	15.2842,0	26	69	0.0149959	0.0126188	0.263501	0.622061	0.574991	1.18837	0.248988
376	Analyte 449	251.64	15.3333,0	30	156	0.00679669	0.00494305	0.193834	0.662605	0.590343	1.375	0.459432
377	unknown	297.565	15.3464,0	27	146	0.00133812	0.00143264	0.0243789	0.862469	0.652263	0.934026	-0.0984656
378	Analyte 452	381	15.3907,0	17	217	0.00142002	0.00010371	0.221924	0.0196122	0.0672789	13.6921	3.77528
379	Analyte 453	335.857	15.3999,0	13	143	0.000639409	3e-08	0.156401	0.029539	0.0871983	21338.4	14.3812
380	asparagine 3	304.167	15.4203,0	27	191	0.00092277	0.000546471	0.0753118	0.136342	0.229817	1.6886	0.755825
381	trans,trans-Muconic acid	169.571	15.4293,0	23	113	0.00182838	0.000622531	0.162807	0.0163287	0.0600379	2.93702	1.55435
382	Analyte 456	279.438	15.4483,0	22	204	0.0020991	0.00497901	0.24267	0.0154471	0.0580963	0.42159	-1.24609
383	Analyte 457	323.9	15.4587,0	11	174	0.000657158	3e-08	0.110657	0.027314	0.0831606	21930.7	14.4207
595	Linoleic acid methyl ester	647.733	19.9358,0	30	87	0.0489366	0.117888	1.33301	0.0040022	0.0275992	0.415111	-1.26843
385	cyclohexylsulfamic acid 2	219.333	15.4778,0	17	88	0.016211	0.034406	0.691926	0.0456102	0.113689	0.471168	-1.08569
387	unknown	257.2	15.5127,0	17	229	0.00167324	0.00157782	0.12041	0.942109	0.672018	1.06047	0.0847089
388	phenylalanine 1	844.2	15.5282,0	30	218	0.0665209	0.0497088	0.64095	0.121637	0.212004	1.33821	0.420305
389	Lyxose 1	517.417	15.5358,0	27	103	0.012542	0.0113175	0.184027	0.587193	0.560837	1.1082	0.148214
390	unknown	396.381	15.6049,0	26	204	0.00550181	0.00103485	0.405088	0.0013235	0.0135046	5.31653	2.41049
392	1,3-diaminopropane	688.667	15.6685,0	30	174	0.00233516	0.00244471	0.0687833	0.761138	0.623404	0.955189	-0.0661419
393	unknown	199.591	15.6842,0	25	57	0.0049323	0.00175581	0.332155	0.000644833	0.00915248	2.80913	1.49012
395	lauric acid	614.267	15.7053,0	30	117	0.00299496	0.00250987	0.117748	0.468116	0.50448	1.19327	0.254921
398	Analyte 479	228.632	15.7515,0	30	211	0.0294281	0.0215216	0.396345	0.14856	0.244214	1.36738	0.451414
400	xylose 2	903.667	15.7757,0	30	103	0.381073	0.284805	1.41481	0.202497	0.305749	1.33802	0.420095
401	Analyte 482	161.889	15.8059,0	28	239	0.0010635	0.00144198	0.0696671	0.181067	0.282534	0.737527	-0.439232
402	Analyte 483	166.25	15.8308,0	30	271	0.0025893	0.00316153	0.0889672	0.279719	0.378243	0.819001	-0.288063
403	ribose	504.3	15.8594,0	14	103	0.00335633	3e-08	0.290687	0.0377291	0.101113	112008	16.7732
404	Analyte 485	318	15.8662,0	30	221	0.00567107	0.00613271	0.151501	0.778458	0.628671	0.924724	-0.112905
405	Analyte 486	507.333	15.9172,0	28	205	0.00334343	0.00139925	0.241782	0.00883396	0.0430246	2.38944	1.25667
406	unknown	451.12	15.9483,0	25	93	0.0252693	0.0228006	0.256063	0.8155	0.639456	1.10827	0.148312
782	melibiose 2	600.143	26.2082,0	21	204	0.281426	0.113019	2.28085	0.0389712	0.103064	2.49009	1.3162
410	unknown	278.938	16.016,0	24	333	0.00158462	0.000230098	0.193532	0.00285685	0.0224089	6.88674	2.78382
411	unknown	409.647	16.0487,0	27	83	0.00256425	0.00116747	0.195192	0.0101426	0.0466738	2.19642	1.13515
412	Ribonic acid, gamma-lactone	611.267	16.0547,0	30	217	0.0480843	0.0330038	0.546279	0.167916	0.267503	1.45693	0.542935
413	unknown	268.222	16.1014,0	29	241	0.00159067	0.00167489	0.0666114	0.783306	0.630119	0.949716	-0.0744319
414	unknown	291.667	16.135,0	18	142	0.000942018	0.000180322	0.153364	0.00180961	0.0166736	5.22409	2.38518
416	Analyte 501	172.182	16.1594,0	18	160	0.012552	0.0228986	0.386028	0.143303	0.238107	0.548155	-0.867345
417	unknown	338.286	16.1867,0	16	305	0.00310767	3e-08	0.241888	0.167812	0.267381	103710	16.6622
651	alpha-Santonin 1	522.6	21.2603,0	30	80	0.0500037	0.107207	1.12714	0.00340738	0.025062	0.466421	-1.1003
458	2-Deoxy-D-galactose 1	507.304	16.9717,0	23	217	0.222195	0.0857599	2.0454	0.0108315	0.0484376	2.59089	1.37345
422	unknown	765.875	16.2501,0	16	319	0.00263092	3e-08	0.293841	0.00138462	0.013853	87799.2	16.4219
440	3,6-Anhydro-D-galactose 2	505.577	16.5573,0	26	217	0.196717	0.101886	1.77663	0.00640706	0.0352782	1.93076	0.949169
424	D-Arabitol	419.357	16.2789,0	30	243	0.0781671	0.0667196	0.572444	0.147174	0.242616	1.17158	0.228451
425	unknown	451.444	16.2906,0	18	204	0.00424728	0.000991627	0.24417	0.0548572	0.128049	4.28314	2.09867
427	6-deoxy-D-glucose 1	656.214	16.3279,0	28	117	0.00892785	0.0151901	0.333788	0.0238325	0.0763076	0.587743	-0.766742
428	unknown	269.56	16.3574,0	27	191	0.017406	0.00198566	0.735689	0.000431321	0.00795166	8.76587	3.1319
429	unknown	442.714	16.3988,0	21	205	0.00196264	0.000268362	0.227842	0.0152534	0.0577531	7.31341	2.87054
431	ribitol	524.75	16.4161,0	27	215	0.000456602	1.45e-05	0.101086	0.0134458	0.0543135	31.4213	4.97367
432	fucose 1	140.5	16.4754,0	25	204	0.00510599	0.000702711	0.402001	9.21e-05	0.00399923	7.26613	2.86119
433	unknown	461.318	16.4974,0	24	191	0.00411845	0.000441628	0.372733	0.000244285	0.00619413	9.3256	3.2212
423	unknown	478.926	16.2551,0	27	305	0.050599	0.0124534	1.15617	0.0110231	0.0489107	4.06307	2.02257
441	Analyte 531	323.667	16.5651,0	30	154	0.503837	0.536489	0.977029	0.710619	0.607148	0.939137	-0.0905922
442	putrescine 2	603.724	16.5739,0	29	174	0.0252086	0.0415828	0.56121	0.116441	0.20616	0.606226	-0.722073
443	unknown	313.143	16.6179,0	28	231	0.00222888	0.00159811	0.076408	0.45899	0.499558	1.3947	0.479956
444	unknown	455.68	16.649,0	27	180	0.00489202	0.00302608	0.187594	0.139337	0.233413	1.61662	0.692983
384	Analyte 458	477	15.4637,0	30	217	0.0399992	0.0101487	1.07069	0.00116698	0.0125458	3.94132	1.97868
446	Glucose-1-phosphate	878.433	16.7179,0	30	217	0.147761	0.213736	0.560542	0.0197477	0.481943	0.691325	-0.532564
447	unknown	141.4	16.7363,0	14	83	0.000896129	3e-08	0.15994	0.0334609	0.0939955	29905.7	14.8681
448	ornithine 2	833.433	16.7549,0	30	174	0.0328097	0.0448321	0.501322	0.146778	0.242158	0.731834	-0.450411
451	Diglycerol 1	604.207	16.8391,0	30	204	0.192641	0.316487	1.7963	0.0912291	0.177039	0.608686	-0.716231
452	Adipamide 4	322.667	16.8458,0	11	84	0.000225533	0.000128456	0.0427326	0.713953	0.608264	1.75572	0.812065
453	4-hydroxy-3-methoxybenzoic acid;	372.417	16.8853,0	15	297	0.000268164	0.000110985	0.0701856	0.326794	0.415453	2.41623	1.27276
455	unknown	713.808	16.9204,0	26	217	0.299202	0.146434	1.96623	0.0928575	0.178934	2.04325	1.03087
457	O-Phosphorylethanolamine	852.5	16.9566,0	30	172	0.0779348	0.0577022	0.641341	0.0422439	0.108207	1.35064	0.433642
365	Analyte 436	384.333	15.0785,0	30	204	0.124203	0.0316637	1.89036	0.00107709	0.0119472	3.92256	1.97179
463	unknown	232.857	17.0426,0	29	204	0.00216787	0.00192512	0.0683991	0.497111	0.519494	1.12609	0.171326
464	unknown	337.909	17.0947,0	22	316	0.000815509	0.0010261	0.0615028	0.647994	0.58494	0.794765	-0.331399
465	3-phosphoglycerate	581	17.1003,0	30	147	0.01646	0.00950753	0.485562	0.00627401	0.0349352	1.73126	0.791821
466	unknown	202.333	17.1389,0	11	69	0.000640402	3e-08	0.121806	0.0686428	0.148145	21371.6	14.3834
467	5-Aminoimidazole-4-carboxamide	250.857	17.1793,0	29	237	0.000939525	0.000620806	0.067604	0.181731	0.283276	1.5134	0.597789
468	unknown	312.923	17.1904,0	15	133	0.022486	3e-08	0.622714	0.193938	0.296659	750404	19.5173
470	citric acid	717.889	17.22,0	27	273	0.0121032	0.0454669	0.936336	0.0391285	0.103307	0.266198	-1.90943
471	Analyte 564	373.75	17.2421,0	10	103	0.00171147	3e-08	0.0856248	0.350617	0.432637	57115.3	15.8016
472	Cysteinylglycine 3	511.786	17.2563,0	30	142	0.047424	0.0888258	0.94341	0.00709304	0.0374541	0.533899	-0.905361
474	terephthalic acid	375.655	17.2881,0	29	221	0.00554974	0.00621951	0.168895	0.655277	0.587651	0.892312	-0.164379
475	shikimic acid	260.524	17.3056,0	28	191	0.00777972	0.00158636	0.489064	0.000271189	0.00644394	4.90412	2.294
476	Analyte 570	236.2	17.3177,0	21	160	0.000868835	0.000471924	0.0559754	0.333989	0.420752	1.84105	0.880527
477	3,4-dihydroxybenzoic acid	419.852	17.3401,0	28	193	0.00278227	0.00190267	0.163647	0.398384	0.464217	1.46229	0.548233
478	Analyte 574	222.214	17.349,0	22	130	0.00204259	0.00219132	0.0531372	0.830379	0.643614	0.932128	-0.101401
479	unknown	315.35	17.3794,0	23	133	0.0115253	0.00166234	0.604745	0.000158919	0.00513544	6.93316	2.79351
480	alpha-D-glucosamine 1-phosphate	595.545	17.3951,0	28	147	0.00908343	0.0179475	0.402556	0.00642947	0.0353353	0.50611	-0.982476
481	hypoxanthine 1	832.8	17.4041,0	30	265	0.113924	0.132185	0.904274	0.733124	0.61456	0.861851	-0.21449
482	N(alpha),N(alpha)-dimethyl-L-histidine	284.357	17.4366,0	28	174	0.00256099	0.00317341	0.0701472	0.424582	0.480088	0.807017	-0.30933
484	Analyte 580	640.333	17.4853,0	30	217	0.0175142	0.0143825	0.319778	0.320324	0.410605	1.21774	0.284207
486	Methyl-beta-D-galactopyranoside	825.577	17.5382,0	26	204	0.0479447	0.0712587	0.719235	0.0129523	0.0532929	0.672827	-0.571693
488	1,5-Anhydroglucitol	892.767	17.5741,0	30	191	0.0212148	0.0147236	0.46323	0.0217947	0.071958	1.44087	0.526941
489	unknown	415.545	17.5801,0	25	99	0.0098673	0.0164594	0.394766	0.0921157	0.178074	0.599493	-0.738185
490	Myristic Acid	807.167	17.617,0	30	132	0.00669921	0.00611305	0.127006	0.663351	0.590615	1.09589	0.132098
491	Dehydroascorbic Acid 1	720.4	17.6296,0	30	173	0.0213929	0.0252418	0.145207	0.670965	0.593372	0.84752	-0.238681
492	unknown	396.368	17.6443,0	19	91	0.00236676	0.0022665	0.107408	0.919593	0.666664	1.04423	0.0624456
493	Tagatose 1	888.167	17.6605,0	30	217	0.0347425	0.0196071	0.614481	0.0347399	0.0961995	1.77193	0.825323
494	D-alanyl-D-alanine 1	333.179	17.7054,0	30	174	0.177778	0.13965	1.20014	0.174004	0.274538	1.27303	0.348262
496	sorbose 2	798.9	17.7547,0	30	307	0.00506453	0.00271725	0.237746	0.0375161	0.100774	1.86384	0.89828
497	fructose 1	587.32	17.8171,0	30	204	3.36247	3.30052	4.42624	0.937075	0.670836	1.01877	0.026828
324	N-Acetyl-L-leucine 1	313.348	14.1908,0	26	84	0.122375	0.353682	2.43389	0.0121946	0.0516501	0.346003	-1.53114
511	adenine	545.828	18.0103,0	29	264	0.21524	0.285748	0.92623	0.25022	0.352412	0.753251	-0.408797
514	unknown	658.304	18.1164,0	23	179	0.0448448	0.0640462	0.532415	0.366649	0.443643	0.700194	-0.514172
515	allose 2	731.417	18.1414,0	24	73	7.4477	7.25977	3.48829	0.949485	0.673734	1.02589	0.0368715
516	mannose 2	895.75	18.1466,0	28	205	2.621	1.80892	4.88103	0.223468	0.327056	1.44893	0.534984
519	Analyte 625	160.154	18.2167,0	15	304	0.00441929	3e-08	0.369542	0.0297082	0.0874953	147481	17.1702
520	glucuronic acid 1	375.4	18.2271,0	30	156	0.016341	0.0199366	0.129512	0.343939	0.427923	0.819648	-0.286924
522	L-Gulonolactone	565.333	18.2454,0	27	244	0.00353983	0.017662	0.547431	0.0205729	0.0692176	0.20042	-2.3189
523	mannitol	846.138	18.269,0	29	307	0.00687211	0.00572622	0.106348	0.567518	0.552426	1.20011	0.263169
524	unknown	477.767	18.2798,0	30	110	0.0603206	0.0544242	0.380984	0.712213	0.607683	1.10834	0.148403
525	glucose 2	222.667	18.3079,0	30	333	0.00313614	0.00292692	0.0416741	0.729531	0.613395	1.07148	0.0996075
527	Sedoheptulose	801.769	18.355,0	26	204	0.0494656	0.0262679	0.84196	0.0448869	0.112483	1.88312	0.913121
528	unknown	290.625	18.3971,0	21	299	0.00134918	0.00299911	0.171626	0.0496734	0.120232	0.449862	-1.15244
530	tyrosine 1	705.862	18.4383,0	29	218	0.0119269	0.0104971	0.105793	0.715085	0.608642	1.13621	0.184231
532	ascorbate	603.933	18.4682,0	30	244	0.0625508	0.101435	1.05568	0.23824	0.341297	0.616661	-0.69745
534	unknown	614.333	18.4994,0	30	169	0.0141281	0.00541474	0.53942	9.65e-05	0.00407594	2.60918	1.3836
535	Analyte 645	130.429	18.5305,0	28	71	0.0121866	0.0326988	0.75122	0.0143183	0.0560294	0.372692	-1.42394
537	conduritol b epoxide 2	594.433	18.5663,0	30	191	0.0152073	0.0104761	0.343822	0.19049	0.29293	1.45162	0.537666
538	unknown	341.333	18.5775,0	25	221	0.00551825	0.00620371	0.170464	0.701863	0.604187	0.889508	-0.16892
540	1-Hexadecanol	516.077	18.5937,0	26	97	0.00106396	0.00138352	0.0452769	0.517648	0.52959	0.76902	-0.378906
541	unknown	482.417	18.6241,0	14	163	0.000476702	4.1e-05	0.0783809	0.119949	0.210125	11.6278	3.53951
542	Analyte 653	595.273	18.6273,0	30	217	0.0219961	0.0078507	0.66204	1.97e-05	0.00226405	2.8018	1.48635
544	Analyte 655	507	18.6963,0	28	204	0.00614116	0.00105201	0.410685	2.99e-05	0.00237399	5.83753	2.54536
545	Analyte 657	170.333	18.7962,0	18	75	0.0118287	0.00165512	0.493987	0.00978327	0.0457125	7.14676	2.83729
548	unknown	574.792	18.8409,0	27	271	0.00195438	0.0019624	0.0252964	0.98559	0.681884	0.995913	-0.00590811
549	Analyte 662	562	18.8424,0	19	131	0.00180148	0.000518648	0.115735	0.312999	0.405019	3.47341	1.79635
550	unknown	544.9	18.8803,0	20	201	0.000335496	0.000376789	0.0224087	0.82474	0.64205	0.890409	-0.167461
551	glutamine 5	182.4	18.9361,0	20	146	0.000419379	0.000406277	0.0551367	0.945729	0.672863	1.03225	0.0457931
552	Galactonic acid	616.926	18.9707,0	30	73	0.0339925	0.0334053	0.142952	0.915858	0.665759	1.01758	0.0251416
553	unknown	211.778	18.9793,0	28	88	0.0152432	0.00635284	0.530676	0.0117241	0.0505802	2.39942	1.26269
554	Analyte 670	529.429	19.0391,0	30	204	0.00318466	0.00123549	0.241162	0.000321327	0.00700192	2.57765	1.36606
556	cytidine-monophosphate 1	709.4	19.0875,0	26	243	0.00199794	0.00146163	0.108054	0.424984	0.480324	1.36693	0.450938
557	gluconic acid 1	519.87	19.0972,0	30	318	0.0022808	0.00317398	0.138053	0.367715	0.444359	0.718595	-0.476749
560	xanthine	752.448	19.195,0	29	353	0.0120645	0.0108283	0.148306	0.695521	0.602014	1.11417	0.155967
561	palmitoleic acid	882.167	19.2149,0	30	129	0.0347916	0.026618	0.464259	0.25249	0.354475	1.30707	0.386336
562	Analyte 678	355	19.2298,0	14	103	0.00106888	0.00147878	0.0604091	0.583786	0.559403	0.722814	-0.468304
564	Analyte 680	237	19.2912,0	28	369	0.00158593	0.00114716	0.100484	0.0203963	0.0688668	1.38248	0.467262
566	palmitic acid	936.033	19.3722,0	30	117	3.86795	2.64455	5.77815	0.0975912	0.184295	1.46261	0.548547
569	unknown	398.692	19.4248,0	26	185	0.00678878	0.00703534	0.107114	0.874329	0.655355	0.964953	-0.0514688
570	O-Succinylhomoserine	239.368	19.4646,0	20	173	0.00181369	0.00728767	0.397307	0.00582286	0.0337121	0.248871	-2.00653
571	Analyte 689	216.6	19.4848,0	11	174	0.000694937	3e-08	0.140783	0.0506272	0.121713	23191.5	14.5013
574	N-Acetyl-D-galactosamine 2	498.6	19.564,0	26	204	0.0309356	0.0353215	0.202465	0.580356	0.55795	0.875831	-0.191276
575	N-Acetyl-beta-D-mannosamine 1	736	19.585,0	30	87	0.0122277	0.0223117	0.510877	0.0236256	0.0758782	0.548042	-0.867641
576	unknown	353.609	19.5998,0	25	321	0.00517689	0.00933511	0.296408	0.0918744	0.177793	0.554561	-0.850581
577	unknown	259.053	19.6088,0	23	173	0.00698362	0.0154408	0.462581	0.0141562	0.0557187	0.452282	-1.1447
580	myo-inositol	929.467	19.6726,0	30	217	0.239644	0.251064	0.240055	0.864614	0.652827	0.954514	-0.0671617
581	unknown	356.067	19.6889,0	28	57	0.0114854	0.0116038	0.0463623	0.971486	0.67875	0.989799	-0.0147923
583	xanthotoxin 1	318.1	19.7085,0	20	173	0.00218266	0.00887465	0.457759	0.00329541	0.0245461	0.245944	-2.0236
584	ribulose-5-phosphate 2	830.133	19.7211,0	30	315	0.0238035	0.025096	0.0643548	0.655092	0.587583	0.948497	-0.0762849
585	unknown	326.167	19.758,0	30	221	0.00442664	0.00480206	0.119897	0.729531	0.613395	0.921822	-0.11744
586	unknown	630.852	19.7646,0	27	129	0.00639071	0.009724	0.275291	0.00229651	0.0194024	0.657209	-0.605575
587	ribose-5-phosphate 2	678.586	19.7796,0	29	315	0.00431834	0.00465465	0.0340398	0.532424	0.536596	0.927747	-0.108197
588	unknown	478	19.8173,0	15	357	0.000609473	0.00275667	0.229296	0.00999919	0.0462937	0.22109	-2.17729
590	unknown	538.25	19.8592,0	14	197	0.000261311	8.13e-05	0.0522801	0.160647	0.25892	3.2146	1.68464
591	unknown	597.833	19.8664,0	30	234	0.0202127	0.0177576	0.233683	0.530496	0.535694	1.13826	0.18683
592	Analyte 715	401.111	19.8831,0	26	204	0.0188327	0.0191628	0.170342	0.945377	0.672781	0.982772	-0.0250719
64	Analyte 77	290	8.81953,0	23	221	0.0461819	0.0888786	1.05099	0.0125869	0.0525125	0.519606	-0.94451
596	unknown	583.882	19.9589,0	17	319	0.00112718	3e-08	0.169798	0.0370661	0.100051	37616.3	15.1991
597	unknown	507	19.9816,0	24	299	0.00236316	0.00406808	0.180336	0.0197117	0.0674833	0.580904	-0.783629
598	Glucoheptonic acid 3	548.733	20.0128,0	30	204	0.0263813	0.0156846	0.478344	0.113613	0.202901	1.68199	0.750168
599	cis-Phytol	319.75	20.0514,0	22	122	0.00131719	0.00073076	0.112152	0.223553	0.32714	1.80249	0.84999
600	Analyte 723	254.667	20.027,0	30	57	0.0972581	0.0736491	0.81471	0.0676288	0.146737	1.32056	0.401152
603	guanine 1	665.138	20.1274,0	29	352	0.020643	0.0290832	0.318934	0.278337	0.377079	0.709789	-0.494537
604	heptadecanoic acid	876.867	20.1739,0	30	117	0.0270113	0.0197929	0.440914	0.215915	0.319534	1.3647	0.448585
606	d-Glucoheptose 2	486.409	20.2736,0	28	243	0.000975822	0.0011815	0.0330394	0.463073	0.501772	0.825918	-0.275929
607	unknown	473.2	20.3082,0	24	204	0.0116421	0.00597509	0.373733	0.0525285	0.124607	1.94844	0.962319
610	unknown	507.905	20.3674,0	29	211	0.00101278	0.00238646	0.173504	0.00122025	0.0128834	0.424386	-1.23655
611	Analyte 735	0	20.3766,0	30	243	0.0471583	0.0511071	0.15371	0.704344	0.605031	0.922734	-0.116013
612	Analyte 736	122.5	20.4163,0	30	204	0.0118958	0.00860121	0.259556	0.204177	0.307506	1.38303	0.467837
613	Analyte 737	302.278	20.4275,0	24	67	0.00380403	0.00122903	0.205965	0.0714257	0.151933	3.09514	1.63
614	Phytol	313.889	20.4595,0	27	88	0.00231742	0.00200056	0.0809195	0.63501	0.580017	1.15838	0.212113
615	Analyte 741	0	20.4795,0	20	73	0.00369225	0.00537885	0.156329	0.5092	0.525489	0.686439	-0.542797
617	unknown	239.6	20.5582,0	28	67	0.00183319	0.00208857	0.0259959	0.760689	0.623265	0.877727	-0.188156
618	Phytanic acid	121.25	20.5799,0	24	56	0.00234294	0.00170539	0.133926	0.497362	0.519621	1.37384	0.458217
619	Analyte 748	335.143	20.6098,0	26	277	0.0155101	0.00772398	0.439583	0.124492	0.215138	2.00805	1.00579
621	Fructose 2,6-biphosphate degr prod 2	655.767	20.6541,0	30	227	0.400322	0.341902	1.28943	0.108951	0.197403	1.17087	0.227579
622	unknown	353.654	20.6607,0	28	314	0.0146149	0.0182671	0.170214	0.585667	0.560195	0.800069	-0.321804
624	Elaidic acid	693.421	20.7917,0	19	169	0.00226	0.0150719	0.528424	0.010805	0.0483716	0.149948	-2.73747
625	linoleic acid	803	20.7617,0	30	150	0.0302479	0.0192324	0.567849	0.0333354	0.0937758	1.57276	0.653294
626	oleic acid	945.633	20.7906,0	30	339	0.100524	0.0923838	0.450826	0.676076	0.595201	1.08811	0.121829
627	beta-Mannosylglycerate 1	549.263	20.8092,0	19	217	0.0106126	0.0112809	0.119832	0.877665	0.656214	0.940757	-0.0881059
629	unknown	505.364	20.8447,0	28	221	0.00677702	0.00781613	0.127338	0.595033	0.564101	0.867055	-0.205804
631	tryptophan 1	665.286	20.9117,0	28	202	0.00954818	0.00967805	0.281428	0.969908	0.678395	0.986581	-0.0194905
632	unknown	281.2	20.9358,0	15	315	0.0010689	0.00459995	0.301392	0.0617418	0.138256	0.232372	-2.10549
633	unknown	471	20.9692,0	29	80	0.00912687	0.00478885	0.348432	0.00804478	0.0406105	1.90586	0.930442
635	stearic acid	950.867	20.9661,0	30	117	1.79295	1.09417	5.29252	0.0730346	0.154074	1.63864	0.7125
636	spermidine 1	257.214	21.0101,0	15	312	0.000228074	0.00043252	0.0437819	0.535866	0.538198	0.527313	-0.923267
637	Analyte 768	312	21.0302,0	17	211	0.000176585	0.000325794	0.0345143	0.383549	0.454792	0.542013	-0.883602
638	Analyte 769	0	21.0414,0	21	204	0.00252604	0.00201316	0.0393304	0.630875	0.578425	1.25477	0.327421
639	Analyte 770	0	21.0566,0	17	105	0.000649393	0.000992543	0.0362129	0.389068	0.458336	0.654272	-0.612038
640	Analyte 772	413	21.0963,0	26	204	0.00528057	0.006261	0.020968	0.51027	0.526013	0.843407	-0.245699
641	Analyte 773	238	21.1088,0	12	174	0.00021169	8.14e-05	0.032137	0.29937	0.394338	2.60085	1.37898
643	unknown	390.158	21.1305,0	30	253	0.00652491	0.00916724	0.217507	0.310134	0.402805	0.711763	-0.490531
644	unknown	503.867	21.1521,0	17	243	0.00200529	3e-08	0.277862	4.84e-05	0.00298241	66920.8	16.0302
645	Analyte 777	445.846	21.179,0	29	204	0.016614	0.0213266	0.116383	0.313816	0.405647	0.779025	-0.360258
646	Analyte 778	391.167	21.1908,0	22	175	0.00658567	0.00231389	0.394402	0.000632994	0.00910055	2.84614	1.50901
648	unknown	454.25	21.2052,0	29	80	0.00704926	0.0032713	0.256527	0.0142743	0.0559455	2.15488	1.10761
649	Analyte 781	478.286	21.2375,0	26	204	0.0215563	0.0235163	0.10636	0.642436	0.582847	0.916655	-0.125549
650	Analyte 782	315.778	21.249,0	21	333	0.000225925	0.000296365	0.0488737	0.670194	0.593094	0.76232	-0.391532
276	1,2-Cyclohexanedione 3	286.88	13.2012,0	26	156	0.0873628	0.177189	1.5096	0.0123492	0.051993	0.493048	-1.0202
653	fructose-6-phosphate	750	21.2896,0	30	113	0.0781908	0.239015	0.104417	0.0114681	0.355172	0.327137	-1.61203
654	unknown	465.444	21.3202,0	27	387	0.00322714	0.0134694	0.469707	0.0157092	0.0585536	0.239591	-2.06135
656	Analyte 788	93.2	21.3638,0	25	58	0.00693396	0.00279756	0.364153	0.00741078	0.0385397	2.47857	1.30951
657	unknown	328	21.3763,0	22	80	0.00478863	0.00965104	0.284263	0.0240234	0.0767017	0.496178	-1.01107
658	unknown	481.739	21.4026,0	23	319	0.000776866	0.00417005	0.310068	0.00264752	0.0213375	0.186297	-2.42433
159	Analyte 195	235.667	10.8142,0	30	211	0.0608375	0.0222813	1.03286	0.039834	0.104443	2.73043	1.44913
660	Analyte 794	348.636	21.4593,0	29	337	0.00100755	0.0009582	0.039016	0.851061	0.649237	1.0515	0.0724523
661	Atropine	366.286	21.4882,0	30	122	0.0373425	0.0336542	0.289866	0.715499	0.60878	1.10959	0.15003
663	Phenyl beta-D-glucopyranoside	513	21.5229,0	25	87	0.00133998	0.00231522	0.136807	0.0952018	0.181616	0.578769	-0.788939
664	unknown	490.941	21.57,0	17	227	0.000250829	0.00227839	0.239971	0.00552827	0.0328595	0.11009	-3.18324
665	unknown	538.083	21.5681,0	12	75	0.0198231	0.0178437	0.301917	0.899863	0.661827	1.11093	0.151768
666	unknown	792.1	21.5776,0	30	387	0.00818161	0.0326593	0.87725	1.3e-05	0.0021136	0.250514	-1.99703
667	Analyte 802	269	21.6433,0	30	57	0.00811106	0.00662358	0.153865	0.373487	0.448209	1.22457	0.292279
670	Analyte 805	209	21.7086,0	29	117	0.00841774	0.00705957	0.138741	0.532185	0.536484	1.19239	0.253852
672	unknown	601.033	21.7177,0	30	204	0.00227822	0.0145204	0.577227	0.0639957	0.141567	0.156898	-2.6721
673	Analyte 809	0	21.7972,0	21	217	0.00232433	0.000510934	0.235322	0.0379984	0.101541	4.54919	2.18561
674	Analyte 810	0	21.8074,0	30	169	0.00163139	0.00136272	0.0742868	0.50696	0.52439	1.19716	0.259611
675	Analyte 811	180.5	21.8171,0	23	174	0.00156122	0.00156672	0.048139	0.990778	0.683022	0.996492	-0.00507041
676	Analyte 812	0	21.8397,0	12	67	0.000616856	3e-08	0.113752	0.35062	0.432639	20585.8	14.3294
677	Analyte 813	0	21.8513,0	30	221	0.00248868	0.00327113	0.104231	0.472992	0.50707	0.7608	-0.394411
678	Analyte 814	348	21.8636,0	24	204	0.000919551	0.00522613	0.355294	0.0679536	0.14719	0.175953	-2.50674
680	Analyte 816	211	21.9005,0	26	85	0.00218937	0.00135746	0.138766	0.0915694	0.177437	1.61285	0.68961
681	unknown	321.857	21.9369,0	21	105	0.00073648	0.000443785	0.106614	0.372349	0.447454	1.65954	0.730787
682	arachidonic acid	902.6	21.9959,0	30	80	0.0823973	0.0765134	0.29454	0.545532	0.542638	1.0769	0.106886
683	unknown	712.812	22.0586,0	16	91	0.00129	3e-08	0.172605	0.1951	0.297908	43049.9	15.3937
684	Analyte 821	263	22.1137,0	28	56	0.0157196	0.00648463	0.498315	0.0625652	0.139475	2.42413	1.27747
686	unknown	466.818	22.1364,0	30	107	0.00487391	0.00581294	0.0618295	0.368755	0.445057	0.838459	-0.254188
687	Analyte 824	333	22.1497,0	30	72	0.256453	0.312883	0.811008	0.427134	0.481584	0.819644	-0.286931
688	Analyte 825	772	22.1697,0	15	300	0.00851414	0.00451761	0.256784	0.373552	0.448251	1.88466	0.914301
689	Analyte 826	0	22.1716,0	30	318	0.0523954	0.061086	0.292048	0.0717918	0.152423	0.857733	-0.2214
690	Analyte 827	0	22.244,0	30	217	0.0399047	0.0341698	0.274766	0.269457	0.369494	1.16783	0.223834
691	cis-gondoic acid	786.667	22.2832,0	30	117	0.0146427	0.017781	0.218874	0.181208	0.282692	0.823502	-0.280156
693	unknown	365.091	22.348,0	17	144	0.0279294	0.0136551	0.453783	0.332138	0.419398	2.04534	1.03234
695	Analyte 832	636.357	22.4391,0	30	117	0.0110549	0.0100894	0.138872	0.744563	0.618221	1.09569	0.131841
696	Analyte 833	258.727	22.4776,0	26	217	0.00107935	0.000853489	0.0748729	0.532564	0.536661	1.26464	0.338723
697	Arachidic acid	288.25	22.5013,0	23	131	0.0203539	0.0164603	0.271889	0.661427	0.589913	1.23654	0.30631
698	unknown	376.545	22.5131,0	27	69	0.00404362	0.00481283	0.0708514	0.619182	0.573856	0.840174	-0.25124
699	unknown	298.458	22.571,0	29	168	0.00479159	0.00430174	0.0940619	0.328298	0.416569	1.11387	0.155582
701	saccharopine 2	276	22.582,0	29	157	0.00166309	0.0016118	0.0376576	0.849763	0.64889	1.03182	0.0451912
703	uridine 1	469	22.6655,0	29	98	0.00131403	0.00153317	0.0248623	0.406498	0.469235	0.857067	-0.222519
704	cytidine-monophosphate degr prod	851.533	22.6739,0	30	217	0.0243374	0.0450389	0.605878	0.0531712	0.125568	0.540365	-0.887995
705	Abietic Acid 1	522.4	22.752,0	30	91	0.0275747	0.0512133	0.738167	0.0570914	0.131249	0.538429	-0.893172
708	Analyte 847	321	22.8229,0	29	221	0.00235344	0.00293724	0.0992499	0.429372	0.482888	0.801242	-0.319689
709	biotin	323.667	22.8412,0	14	69	0.000399178	0.00109199	0.0827688	0.266365	0.366809	0.365551	-1.45186
710	DL-dihydrosphingosine 1	312.609	22.8859,0	27	58	0.00243014	0.00139982	0.126288	0.0951215	0.181525	1.73604	0.795803
711	Analyte 850	450.538	22.9815,0	27	73	0.0096231	0.00689266	0.292843	0.178817	0.280005	1.39614	0.481441
712	Analyte 851	297	23.0511,0	30	55	0.0131713	0.0125726	0.128853	0.829625	0.643406	1.04762	0.0671151
713	Analyte 852	0	23.0908,0	27	217	0.0182888	0.00225599	0.777559	0.000763109	0.00971212	8.10674	3.01912
714	Analyte 853	415.75	23.1526,0	30	387	0.00265524	0.00374804	0.0991968	0.16753	0.267052	0.708435	-0.497292
715	Analyte 854	505.5	23.158,0	13	114	4.12e-05	0.000295646	0.0617152	0.148743	0.244424	0.139309	-2.84364
718	2-Monopalmitin	712.552	23.2198,0	29	129	0.00687133	0.00846304	0.113329	0.0660179	0.144469	0.811922	-0.300587
720	unknown	419	23.3431,0	16	73	0.00163557	0.0206214	0.64614	0.00267089	0.02146	0.0793141	-3.65628
722	unknown	428.143	23.406,0	19	67	0.00056067	0.00109459	0.0934634	0.16408	0.262999	0.512221	-0.965163
723	inosine	905.867	23.4812,0	30	230	0.0758652	0.0611559	0.473241	0.434146	0.48565	1.24052	0.310947
724	unknown	565.897	23.4902,0	29	91	0.0420578	0.0361631	0.428509	0.39604	0.462749	1.163	0.217852
725	1-Monopalmitin	720.367	23.5152,0	30	371	0.00427411	0.00991108	0.366691	0.0254011	0.0794809	0.431245	-1.21342
727	Analyte 868	329.167	23.574,0	20	259	0.0032963	0.000462106	0.293432	0.0181171	0.0641059	7.13322	2.83455
730	Analyte 871	397.667	23.6672,0	26	73	0.0587836	0.0484256	0.540466	0.504261	0.523058	1.21389	0.279643
731	Analyte 872	157.316	23.7039,0	29	257	0.00199513	0.00293566	0.109399	0.0943415	0.180638	0.679621	-0.557199
733	Analyte 874	0	23.7658,0	30	103	0.00915871	0.00641929	0.278066	0.00606077	0.0343689	1.42675	0.51273
736	unknown	644.727	23.8564,0	22	204	0.0244933	0.00314211	0.915672	0.000204598	0.00575772	7.79516	2.96258
740	Alizarin	229.667	23.9252,0	13	192	0.000998418	0.00013539	0.101065	0.0373563	0.100518	7.37437	2.88252
741	unknown	650.852	23.9845,0	30	204	0.12496	0.21962	1.71091	0.180565	0.281971	0.568982	-0.813545
742	adenosine	635.233	24.0355,0	30	230	0.00320804	0.00405613	0.0790349	0.195918	0.298783	0.790912	-0.338411
743	unknown	427.118	24.0435,0	17	132	0.00102001	0.000276261	0.154936	0.0818294	0.165553	3.6922	1.88448
744	phytosphingosine 2	673.6	24.058,0	10	204	0.00111535	3e-08	0.0691221	0.350618	0.432637	37221.6	15.1839
745	Analyte 886	270	24.0797,0	30	71	0.0127508	0.0187651	0.341399	0.00971981	0.0455397	0.679497	-0.55746
746	sucrose	602.944	24.1166,0	26	204	0.124708	0.217084	1.79572	0.310068	0.402754	0.574468	-0.799702
747	Analyte 888	0	24.1915,0	26	204	0.0697806	0.0427631	0.855299	0.0951339	0.181539	1.63179	0.706459
749	Analyte 890	0	24.265,0	26	204	0.0301002	0.0261771	0.243291	0.751136	0.620293	1.14987	0.201469
750	xanthosine	596.176	24.2838,0	18	325	1.10304	0.454099	0.127698	0.000912887	0.157985	2.42906	1.2804
751	Analyte 893	722.714	24.3564,0	30	361	0.00918057	0.00201513	0.491336	0.00435291	0.0289519	4.55582	2.18771
752	unknown	477.762	24.4547,0	21	204	0.00361501	0.000831751	0.25157	0.0131725	0.0537529	4.34626	2.11977
753	unknown	396.625	24.5305,0	17	271	0.00109714	1.72e-05	0.189731	0.0225877	0.0736826	63.777	5.99496
754	lactose 2	777.214	24.6007,0	28	361	0.0406151	0.0111772	0.999253	0.00517511	0.0317756	3.63374	1.86145
755	unknown	525.714	24.7399,0	14	436	0.000513296	0.000255822	0.0580477	0.478419	0.509922	2.00646	1.00465
757	cellobiose 2	921.6	24.7649,0	30	361	0.281802	0.33041	0.893717	0.526749	0.53393	0.852885	-0.229576
758	unknown	765.5	24.9301,0	30	204	0.280785	0.216083	1.17846	0.248332	0.350685	1.29943	0.377876
55	Analyte 67	123	8.66824,0	26	104	0.0783287	0.0251392	1.33082	0.0100171	0.0463414	3.1158	1.6396
762	maltose	876.133	25.0561,0	30	361	0.0882239	0.0845559	0.388832	0.859613	0.651511	1.04338	0.0612638
763	Monoolein	668.885	25.1073,0	26	67	0.00760953	0.0160046	0.462102	0.0198961	0.0678598	0.47546	-1.0726
764	unknown	370.471	25.129,0	17	271	0.0109705	3e-08	0.649753	6.05e-05	0.00328472	366108	18.4819
765	Sophorose 1	791.367	25.2843,0	30	319	0.0269891	0.00819301	0.790748	0.00682896	0.0365675	3.29416	1.71991
766	Monostearin	585.762	25.3244,0	21	204	0.0491169	0.018589	0.970695	0.0276	0.0836937	2.64225	1.40177
768	unknown	711.833	25.4219,0	18	319	0.00434958	0.000101065	0.36668	0.00608542	0.0344355	43.0374	5.42752
769	unknown	585.75	25.4287,0	24	271	0.0179658	0.00218227	0.781772	0.000123568	0.00460607	8.23261	3.04135
20	Analyte 26	0	8.00814,0	30	116	0.089656	0.214617	1.89247	0.0348999	0.0964707	0.417748	-1.25929
771	5'-methylthioadenosine 1	448	25.5127,0	11	175	0.000542734	0.000360915	0.0593306	0.784345	0.630428	1.50377	0.588585
772	Analyte 918	538.727	25.6701,0	29	73	0.0441971	0.0554927	0.319149	0.0879609	0.173153	0.796448	-0.328348
773	Analyte 919	379	25.6802,0	14	75	0.00641517	0.00640721	0.213488	0.998386	0.684676	1.00124	0.00179202
775	Leucrose 2	472.882	25.8052,0	17	271	0.00516264	0.000192084	0.442379	0.000619767	0.00904093	26.8769	4.7483
778	Analyte 924	245.714	26.0407,0	21	69	0.0263403	3e-08	0.948259	0.000774711	0.00976155	879030	19.7456
779	unknown	535.5	26.0835,0	30	315	0.00701332	0.00550419	0.0869748	0.288612	0.385631	1.27418	0.349567
361	Analyte 432	0	14.9716,0	30	217	0.118347	0.0414895	1.6945	0.000776554	0.00976931	2.85244	1.5122
366	Analyte 437	0	15.0888,0	30	217	0.140012	0.0401213	1.95678	0.00209903	0.0183522	3.48971	1.80311
783	Analyte 931	271.143	26.2778,0	10	103	2.63e-08	3e-08	0.000314298	0.600835	0.566485	0.876449	-0.190257
784	Galactinol 3	771.308	26.4453,0	26	204	0.104142	0.050172	1.19025	0.0546168	0.127699	2.0757	1.0536
785	palatinitol 2	753.346	26.6204,0	26	204	0.0218876	0.00560722	0.745269	0.00611879	0.034525	3.90347	1.96476
787	Analyte 935	438	26.779,0	29	129	0.00455173	0.00750879	0.259465	0.000490398	0.00835026	0.606187	-0.722166
788	Galactinol 1	662.8	27.0687,0	30	204	0.0114857	0.00970654	0.239626	0.350173	0.432326	1.18329	0.242805
789	Tetrahydrocorticosterone 4	327.824	27.3725,0	17	91	0.00191289	0.000171804	0.206821	0.07515	0.156835	11.1341	3.47692
790	cholecalciferol	398.625	27.5902,0	18	204	0.0222881	0.018649	0.159051	0.751522	0.620414	1.19514	0.257176
791	21-hydroxypregnenolone 2	579.7	27.8864,0	30	81	0.00375938	0.00554478	0.252563	0.342661	0.427012	0.678003	-0.560636
794	trehalose-6-phosphate	439.444	28.7879,0	14	73	0.00504005	0.00145651	0.146486	0.19901	0.302074	3.46037	1.79093
796	Analyte 946	437.2	29.4173,0	18	73	0.0112169	0.0019604	0.314799	0.041131	0.106491	5.72174	2.51645
797	Analyte 947	305.375	29.6535,0	15	169	0.00179174	0.0007294	0.0721056	0.372321	0.447435	2.45647	1.29658
801	Analyte 952	0	31.8454,0	30	129	2.22033	1.59167	4.16888	0.0304421	0.0887679	1.39497	0.480237

## Sheet: W VS T
Table S2-3. Fold changes and relative P-value of the discriminatory metabolites characterizing between normal liver tissues and hepatocellular carcinoma tissues.
ID	Peak	Similarity	R.T.	Count	Mass	MEAN W	MEAN T	VIP	pvalue	qvalue	foldchange	log_foldchange
4	Analyte 4	0	7.79353,0	29	64	0.490891	0.592357	1.90663	0.601428	0.358179	0.828708	-0.271064
5	Analyte 6	0	7.81131,0	30	107	0.455997	0.621197	2.19414	0.344915	0.245649	0.734062	-0.446025
206	succinic acid	945.067	11.8994,0	30	247	0.140061	0.0620722	1.28151	0.00240704	0.0104163	2.25642	1.17403
8	Analyte 10	0	7.8548,0	29	176	0.317577	0.459552	2.01317	0.362299	0.253291	0.691058	-0.533121
9	Analyte 12	0	7.86117,0	27	172	0.0109931	0.0151522	0.364677	0.470467	0.303887	0.725516	-0.462922
202	glycine 2	943.533	11.8509,0	30	174	2.22161	1.62687	3.47202	0.0226345	0.0442225	1.36557	0.449505
13	Analyte 16	0	7.92734,0	26	158	0.0210491	0.024739	0.451483	0.699588	0.393628	0.850844	-0.233033
14	Analyte 17	0	7.92297,0	30	221	0.0182917	0.0274738	0.486119	0.314106	0.231839	0.665785	-0.586871
15	Analyte 19	0	7.94395,0	27	204	0.00608187	0.00239448	0.290517	0.018957	0.0398208	2.53996	1.3448
16	Analyte 20	0	7.95711,0	30	113	0.00484271	0.00584045	0.224782	0.675934	0.385448	0.829168	-0.270263
18	Analyte 22	0	7.97764,0	30	146	0.00682702	0.00882284	0.29096	0.604693	0.359425	0.77379	-0.369986
19	Analyte 25	0	7.996,0	30	114	0.0089562	0.0117844	0.322683	0.544348	0.335594	0.760006	-0.395917
83	alanine 1	937.967	9.31936,0	30	116	3.77904	5.9805	7.5241	0.00368824	0.0136508	0.631894	-0.662247
22	Analyte 28	0	8.02342,0	30	130	0.0446123	0.0542514	0.629688	0.594664	0.355584	0.822326	-0.282218
24	Analyte 31	0	8.06779,0	26	176	0.00161813	0.00226352	0.138553	0.423024	0.28188	0.714873	-0.484241
306	L-Malic acid	925.333	13.8313,0	30	73	2.0849	3.39116	5.45981	0.00144878	0.0402486	0.614805	-0.7018
26	Analyte 33	0	8.09845,0	28	130	0.00331216	0.00386913	0.17561	0.704508	0.395301	0.856048	-0.224236
28	Analyte 36	0	8.11811,0	30	87	0.0134753	0.0166315	0.358676	0.578446	0.349273	0.810231	-0.303595
29	Analyte 38	0	8.13914,0	30	281	0.0205564	0.0237422	0.441679	0.723308	0.401613	0.865817	-0.207866
30	Analyte 39	0	8.1919,0	28	207	0.00314264	0.00687347	0.284697	0.139931	0.138499	0.457213	-1.12906
31	Analyte 40	0	8.19889,0	24	248	0.00315015	0.00436097	0.198273	0.504962	0.319059	0.72235	-0.469231
32	Analyte 41	0	8.20899,0	24	152	0.00180781	0.00424382	0.22041	0.0422656	0.0624894	0.425987	-1.23112
34	Analyte 43	0	8.22736,0	29	117	0.0117405	0.0166829	0.371032	0.365791	0.254829	0.703742	-0.506881
35	Analyte 44	0	8.26772,0	30	191	0.00491214	0.00733915	0.217315	0.164939	0.153173	0.669307	-0.57926
36	Analyte 45	0	8.29508,0	30	204	0.00508407	0.00269034	0.240537	0.00450812	0.0153002	1.88975	0.918198
38	Analyte 48	0	8.33492,0	30	121	0.109598	0.155829	1.10334	0.324341	0.236536	0.703321	-0.507745
40	Analyte 50	0	8.358,0	30	174	0.145083	0.208126	1.26782	0.192388	0.167326	0.697089	-0.520585
41	Analyte 51	0	8.36622,0	15	160	0.00252195	0.0102316	0.41593	0.137359	0.136879	0.246486	-2.02042
42	Analyte 52	0	8.41923,0	26	89	0.0571004	0.160697	1.45058	0.193573	0.167896	0.35533	-1.49277
43	Analyte 53	0	8.43556,0	30	207	0.205446	0.290332	1.49171	0.259832	0.204901	0.707623	-0.498947
44	Analyte 54	0	8.44401,0	26	318	0.0102887	0.0144026	0.347833	0.422586	0.281671	0.714364	-0.485269
45	Analyte 55	0	8.44231,0	13	52	0.00519273	3e-08	0.338237	0.0229775	0.0446019	173292	17.4028
47	Analyte 59	0	8.5112,0	23	70	0.0221628	0.033152	0.495536	0.44574	0.292589	0.668521	-0.580955
48	Analyte 60	0	8.52218,0	29	72	0.007303	0.0135375	0.370399	0.130426	0.132402	0.539466	-0.890396
49	Analyte 61	0	8.53328,0	30	174	0.0355325	0.0671016	0.848047	0.0302494	0.0519799	0.529533	-0.917209
50	2-hydroxypyridine	213	8.57712,0	26	83	0.00127213	0.00205497	0.145007	0.339093	0.243114	0.619051	-0.691871
51	Analyte 63	213	8.6022,0	14	89	0.000957875	0.00225825	0.173044	0.387148	0.264348	0.424166	-1.2373
52	Analyte 64	0	8.62311,0	30	207	0.0979505	0.143912	1.09581	0.24651	0.197728	0.680629	-0.555059
53	Analyte 65	0	8.63051,0	28	221	0.00592923	0.0096751	0.288775	0.21709	0.181027	0.612834	-0.706433
54	Analyte 66	0	8.64167,0	30	147	0.0141073	0.021991	0.434493	0.220735	0.183168	0.641503	-0.640473
418	xylitol	912.267	16.1919,0	30	103	0.377326	0.107843	2.73074	7.84e-05	0.000910379	3.49883	1.80687
323	nicotinamide	895.5	14.172,0	30	179	0.320997	0.123916	2.3347	3.79e-05	0.000596101	2.59043	1.37319
57	unknown	221.778	8.69261,0	30	214	0.00979137	0.0128216	0.291474	0.301297	0.225797	0.763661	-0.388995
58	Pyruvic acid	654.85	8.71317,0	20	174	0.00383678	0.00127978	0.208375	0.110996	0.118913	2.998	1.584
659	glucose-6-phosphate 1	893.367	21.407,0	30	387	0.0168811	0.168133	2.08809	1.5e-05	0.000364897	0.100403	-3.31612
63	lactic acid	910.167	8.79894,0	30	219	0.508496	0.372235	1.55978	0.105837	0.115076	1.36606	0.450022
64	Analyte 77	290	8.81953,0	23	221	0.0803753	0.0888786	0.471734	0.689756	0.390254	0.904326	-0.145084
65	lactic acid	861.467	8.81194,0	15	225	0.0220016	0.0077452	0.545932	0.0496938	0.0686416	2.84067	1.50623
67	Analyte 80	0	8.85019,0	30	174	0.0107086	0.0150964	0.334855	0.191226	0.166763	0.709348	-0.495435
68	unknown	271.077	8.86303,0	30	234	0.0178192	0.0152528	0.360645	0.755007	0.411963	1.16826	0.224356
69	unknown	466.318	8.89063,0	24	170	0.00122891	0.00103056	0.083159	0.6906	0.390545	1.19247	0.253949
70	unknown	491.2	8.89519,0	30	190	0.00346699	0.00568345	0.19525	0.177	0.159621	0.610014	-0.713085
71	Analyte 85	57.4	8.9331,0	25	127	0.00069015	0.00106371	0.0912357	0.32379	0.236287	0.648816	-0.624118
72	Analyte 86	0	8.95197,0	25	151	0.00308156	0.00272118	0.152217	0.783227	0.420881	1.13243	0.179426
73	glycolic acid	905.5	8.98472,0	30	147	0.0516838	0.0382378	0.57083	0.115898	0.122455	1.35164	0.434713
74	Analyte 88	0	9.00889,0	30	303	0.0269459	0.0682547	0.976721	0.0297647	0.0514839	0.394785	-1.34086
75	Analyte 89	274.667	9.01936,0	30	173	0.00340045	0.00446738	0.162504	0.1818	0.162085	0.761174	-0.393702
76	unknown	441	9.08966,0	27	147	0.00839659	0.0160707	0.395367	0.218273	0.181724	0.522476	-0.936562
77	Analyte 92	0	9.05969,0	30	317	0.0441756	0.0623607	0.659065	0.164473	0.152916	0.708388	-0.497388
80	Analyte 95	0	9.14728,0	30	147	0.0235912	0.0250213	0.280101	0.818833	0.431753	0.942843	-0.0849103
81	Analyte 97	0	9.18711,0	28	151	0.00475876	0.00876294	0.310641	0.0538251	0.0724649	0.543055	-0.88083
82	unknown	371.357	9.32738,0	14	41	0.0113822	0.0215132	0.496882	0.308971	0.229439	0.529081	-0.91844
92	glycine 1	887.667	9.54022,0	30	102	0.170008	0.0874748	1.37295	0.021783	0.043259	1.94351	0.958667
84	Analyte 104	148	9.3125,0	13	51	0.000441845	0.00150539	0.133116	0.143055	0.140437	0.293509	-1.76852
87	Maleimide	815.556	9.43472,0	30	154	0.0158766	0.0277365	0.486673	0.108814	0.117303	0.572409	-0.804882
340	oxoproline	872.533	14.4595,0	30	258	0.148767	0.316141	2.94449	0.0197477	0.00248228	0.470573	-1.08751
91	Analyte 112	297	9.49822,0	30	89	0.0472832	0.0891203	0.973614	0.0413143	0.0617655	0.530555	-0.914426
503	D-Talose 1	870.607	17.9231,0	28	160	1.85034	4.02525	7.07095	0.042465	0.0626391	0.459683	-1.12129
93	hydroxylamine	751.567	9.56844,0	30	146	0.0385537	0.0356591	0.527579	0.872284	0.447329	1.08117	0.112596
94	2-hydroxybutanoic acid	856.4	9.57414,0	30	131	0.0488512	0.0255302	0.747976	0.00180592	0.00866691	1.91346	0.936186
97	Analyte 120	424	9.60933,0	30	58	0.0511802	0.0930882	0.928499	0.051906	0.0706974	0.549804	-0.863011
98	Analyte 121	0	9.65858,0	30	103	0.00454106	0.00562635	0.161418	0.345881	0.246066	0.807105	-0.309171
99	unknown	361	9.68908,0	29	267	0.00597856	0.00723844	0.218439	0.543836	0.335384	0.825946	-0.275881
102	Analyte 128	260.5	9.74353,0	30	130	0.292514	0.477411	2.07011	0.253746	0.201649	0.612708	-0.706728
103	sarcosine	714.786	9.75653,0	30	116	0.0749951	0.0316763	0.934664	0.0169025	0.0370611	2.36754	1.24339
105	oxalic acid	546.8	9.79869,0	30	89	0.156715	0.137857	0.780774	0.649335	0.375983	1.13679	0.184962
108	3-Hydroxypropionic acid 1	461.577	9.8445,0	30	69	0.0737567	0.0592142	0.551323	0.101634	0.111866	1.24559	0.31683
109	unknown	436.25	9.85479,0	16	127	0.00227177	0.00221881	0.110001	0.961672	0.471554	1.02387	0.0340297
110	Lactamide 2	278.467	9.87056,0	30	89	0.0104792	0.0169022	0.372718	0.16076	0.150848	0.619992	-0.689677
111	Analyte 139	296.667	9.91089,0	30	129	0.00624737	0.00962861	0.26265	0.208357	0.175813	0.648834	-0.624078
112	unknown	388	9.95642,0	30	281	0.0367865	0.0341241	0.367064	0.682618	0.387782	1.07802	0.108387
113	Analyte 142	150.333	9.99788,0	22	215	0.000928271	0.000785583	0.0558085	0.770982	0.417045	1.18163	0.240782
114	unknown	499.267	9.97003,0	30	152	0.0256433	0.0408481	0.596341	0.0383277	0.059384	0.627772	-0.671688
115	3-hydroxybutyric acid	941.433	9.98258,0	30	117	0.332775	0.236402	1.44016	0.259048	0.204486	1.40766	0.493302
119	unknown	312.5	10.04,0	26	145	0.00233207	0.00364913	0.180328	0.437172	0.288587	0.639075	-0.645943
120	Analyte 150	118	10.0478,0	13	155	0.00337214	0.00079757	0.210851	0.158598	0.149626	4.22802	2.07998
121	Analyte 151	234	10.0551,0	27	146	0.00208053	0.00242069	0.126648	0.716691	0.399407	0.859479	-0.218466
122	4-aminobutyric acid 3	609.655	10.0654,0	29	142	0.00618655	0.0152722	0.447092	0.0914807	0.104008	0.405085	-1.3037
123	unknown	257.714	10.0847,0	30	207	0.0226853	0.0299132	0.454795	0.335262	0.241427	0.758373	-0.39902
125	unknown	377.333	10.1087,0	30	221	0.0146902	0.0166187	0.280552	0.577382	0.348855	0.883952	-0.17796
126	unknown	322.56	10.1548,0	30	187	0.00224128	0.00270323	0.133654	0.593575	0.355164	0.829113	-0.27036
127	sulfuric acid	486.103	10.1207,0	30	69	0.0583402	0.0534256	0.409808	0.556871	0.340684	1.09199	0.126958
224	uracil	854.933	12.2391,0	30	99	0.0157133	0.0710505	1.20797	0.00293819	0.0118567	0.221157	-2.17686
129	4-HYDROXYPYRIDINE	783.733	10.1788,0	30	152	0.00672162	0.0142526	0.435847	0.00459376	0.0154568	0.471607	-1.08434
130	2-Ketovaleric acid 1	248	10.1953,0	22	158	0.00186298	0.00773445	0.358497	0.0254675	0.0472152	0.240867	-2.05369
131	2-amino-2-methylpropane-1,3-diol 2	385.938	10.2432,0	30	129	0.00652807	0.00983651	0.25921	0.242471	0.195511	0.663657	-0.59149
132	Methyl Phosphate	866	10.2566,0	30	241	0.32474	0.276538	0.768309	0.566967	0.344731	1.1743	0.231806
133	Analyte 164	224.333	10.2972,0	30	221	0.00673091	0.0113242	0.300733	0.0684568	0.0859115	0.594383	-0.750535
134	alpha-ketoisocaproic acid 2	492.6	10.3094,0	30	189	0.0263192	0.0542875	0.747456	0.0895859	0.102648	0.484811	-1.04451
136	Analyte 167	376	10.3405,0	30	191	0.0373791	0.0458099	0.540854	0.489318	0.312261	0.815961	-0.293427
138	unknown	305.167	10.364,0	30	211	0.0447509	0.0313432	0.576198	0.00760963	0.0209177	1.42777	0.513764
457	O-Phosphorylethanolamine	852.5	16.9566,0	30	172	0.107926	0.0577022	1.14443	6.32e-05	0.000813993	1.87039	0.903338
141	N-Ethylglycine 2	371	10.4206,0	27	132	0.00715571	0.0106189	0.274155	0.33702	0.242203	0.673864	-0.569471
142	unknown	392.462	10.4396,0	30	188	0.0091227	0.0116289	0.226348	0.118153	0.124052	0.784484	-0.350184
143	Analyte 174	428.6	10.4515,0	30	142	0.00373885	0.0190213	0.582598	0.0658775	0.0836474	0.196561	-2.34695
144	phenylacetaldehyde 1	236.5	10.4743,0	19	210	0.000428674	0.00111409	0.115466	0.160157	0.150508	0.384775	-1.37791
145	Analyte 176	239.688	10.49,0	21	187	0.00148081	0.0120018	0.449814	0.0824276	0.0973142	0.123382	-3.01879
146	Analyte 177	210.833	10.5175,0	22	151	0.00746826	0.0123036	0.315802	0.16851	0.155122	0.607	-0.720231
147	succinate semialdehyde 2	269.333	10.5156,0	28	207	0.00594506	0.00931033	0.224995	0.270691	0.210582	0.638545	-0.64714
148	Analyte 183	165	10.5861,0	27	226	0.00085288	0.00175766	0.143658	0.0458164	0.0651383	0.485237	-1.04324
149	malonic acid 1	511.586	10.6057,0	30	281	0.00406289	0.00632813	0.237213	0.154537	0.147295	0.642037	-0.639273
150	3-Methylamino-1,2-propanediol 1	425.704	10.6231,0	28	116	0.0078132	0.00244217	0.376797	7.22e-05	0.000873403	3.19929	1.67775
152	valine	954.8	10.6904,0	30	144	0.497084	0.502828	1.23703	0.949006	0.468251	0.988577	-0.0165747
154	Analyte 189	177.333	10.7309,0	23	169	0.000943047	0.000633233	0.0824929	0.501834	0.317711	1.48926	0.574593
156	2-Hydroxyvaleric acid	297.556	10.7675,0	30	130	0.00333547	0.00646657	0.269163	0.0280541	0.0496925	0.515802	-0.955111
159	Analyte 195	235.667	10.8142,0	30	211	0.0266648	0.0222813	0.372481	0.656914	0.37871	1.19674	0.259104
160	Analyte 196	686	10.8308,0	30	147	0.00903477	0.00901947	0.145225	0.995016	0.480055	1.0017	0.00244497
162	Analyte 198	286.2	10.8804,0	27	227	0.0026142	0.00204394	0.123242	0.481214	0.308686	1.279	0.35502
163	Analyte 199	310.286	10.8865,0	30	101	0.0101881	0.0165032	0.377234	0.148558	0.143775	0.617338	-0.695868
168	canavanine degr prod	340.966	10.9605,0	30	156	0.00361045	0.00709904	0.291191	0.00460118	0.0154703	0.508583	-0.975444
169	Carnitine	664.25	10.9829,0	28	117	0.00477949	0.0125584	0.430037	0.0191699	0.0400936	0.380582	-1.39372
170	urea	771.692	11.0414,0	26	189	0.00804025	0.0270441	0.625593	0.122486	0.127065	0.297301	-1.75
171	Analyte 208	442.917	11.0754,0	16	103	0.00037805	0.000476099	0.0286382	0.726638	0.402718	0.794058	-0.332683
172	Analyte 209	187.812	11.1021,0	26	213	0.000775671	0.00193941	0.15535	0.0443274	0.0640046	0.399952	-1.3221
173	Analyte 210	306.75	11.1219,0	19	42	0.0039782	0.00222284	0.178252	0.250698	0.200003	1.78969	0.839711
174	Analyte 211	224.667	11.1307,0	30	319	0.0128361	0.020421	0.420749	0.188382	0.165373	0.628571	-0.669852
175	2-ketoadipate 3	216.5	11.1585,0	21	284	0.00037041	0.000285588	0.0400886	0.637622	0.371722	1.29701	0.375191
177	unknown	524.417	11.2097,0	24	189	0.840672	1.36506	3.22876	0.220543	0.183056	0.615851	-0.699347
180	Analyte 217	583.6	11.2829,0	30	205	0.478801	0.495874	1.24696	0.87252	0.447397	0.96557	-0.050548
181	caprylic acid	186.667	11.3125,0	28	187	0.0393414	0.0398824	0.430983	0.965097	0.47244	0.986433	-0.0197072
182	Ethanolamine	760.367	11.3308,0	30	174	0.192305	0.194323	0.720115	0.94476	0.467135	0.98962	-0.0150538
183	leucine	612.2	11.3551,0	30	158	0.719431	0.638468	1.53369	0.495349	0.314898	1.12681	0.172241
185	phosphate	867.207	11.3939,0	29	283	0.42623	0.530743	1.64341	0.350645	0.248111	0.803081	-0.316382
186	unknown	668.071	11.4214,0	14	161	0.00217368	0.00133629	0.104071	0.46441	0.301153	1.62665	0.701904
188	Analyte 226	190.5	11.4409,0	29	42	0.135487	0.184228	1.12995	0.338778	0.242976	0.735433	-0.443334
190	O-methylthreonine 1	328.556	11.5276,0	30	341	0.00445645	0.0053019	0.179647	0.545095	0.3359	0.840537	-0.250616
191	N-cyclohexylformamide 1	318.667	11.5751,0	23	98	0.00254202	0.034784	0.932397	8.6e-05	0.000957654	0.07308	-3.77438
194	Isoleucine	942.867	11.6393,0	30	158	0.243523	0.247193	0.844709	0.932477	0.463879	0.985152	-0.021582
195	Analyte 235	436.722	11.6676,0	29	129	0.0300558	0.00948552	0.754417	1.74e-05	0.000386983	3.1686	1.66385
198	unknown	284.111	11.7162,0	29	130	0.00321019	0.00407653	0.12798	0.213323	0.178793	0.787481	-0.344684
199	maleic acid	511.333	11.7657,0	12	156	2.66e-05	0.000337826	0.0845909	0.0765343	0.0926732	0.0786681	-3.66808
201	proline	935.533	11.7961,0	30	142	0.272956	0.239934	0.900473	0.656505	0.378563	1.13763	0.186031
486	Methyl-beta-D-galactopyranoside	825.577	17.5382,0	26	204	0.0119558	0.0712587	1.2794	9.75e-06	0.000300461	0.167781	-2.57535
128	N-Methyl-DL-alanine	807.7	10.1486,0	30	130	0.0490199	0.103935	1.10321	0.032001	0.0537193	0.471641	-1.08424
207	threonine 2	359.417	11.8951,0	26	180	0.00158701	0.000856629	0.134572	0.299323	0.22485	1.85263	0.889571
208	unknown	410.652	11.9726,0	24	86	0.00463364	0.0163987	0.510384	0.0405289	0.0611556	0.282561	-1.82336
210	2,3-Dihydroxypyridine	581.1	11.9907,0	30	240	0.00567345	0.0124285	0.413948	0.00944907	0.0246349	0.456486	-1.13136
212	unknown	264.929	12.0232,0	30	130	0.00877389	0.00993458	0.177545	0.551202	0.338389	0.883166	-0.179243
214	Thymol	316.429	12.0405,0	29	209	0.00211099	0.00272704	0.129027	0.382844	0.262429	0.774096	-0.369415
217	4-Acetylbutyric acid 2	305.739	12.0973,0	30	89	0.00256789	0.00454088	0.20886	0.0428015	0.0628902	0.565505	-0.822389
220	Itaconic acid	454.462	12.1979,0	30	221	0.00172286	0.00252691	0.141324	0.167166	0.154392	0.681805	-0.552568
221	Analyte 265	301	12.2067,0	30	217	0.00232207	0.00273667	0.107342	0.560344	0.342082	0.848503	-0.237009
222	unknown	397.75	12.2212,0	26	215	0.00217173	0.00195376	0.0925012	0.800663	0.426256	1.11157	0.152594
621	Fructose 2,6-biphosphate degr prod 2	655.767	20.6541,0	30	227	0.480606	0.341902	1.81139	0.00543363	0.0171266	1.40569	0.491274
225	Analyte 269	310.824	12.251,0	20	180	0.000561491	0.00208036	0.182529	0.00654499	0.0191068	0.269901	-1.8895
227	fumaric acid	915.6	12.2976,0	30	245	0.155652	0.229371	1.0859	0.000565983	0.142963	0.678603	-0.55936
229	unknown	233.15	12.3323,0	22	183	0.000960128	0.00158929	0.105267	0.332143	0.240043	0.604123	-0.727086
230	serine 1	906.667	12.3581,0	30	204	0.213038	0.212366	0.855669	0.990846	0.479007	1.00317	0.00455953
233	Citraconic acid 4	486.1	12.406,0	30	160	0.00215962	0.0018564	0.0938867	0.6151	0.363363	1.16334	0.218271
234	Analyte 281	305.875	12.4273,0	19	230	0.000526029	0.000395056	0.0484295	0.705352	0.395587	1.33153	0.413084
235	Pyrrole-2-Carboxylic Acid	311.333	12.4555,0	30	241	0.091887	0.105797	0.551726	0.549974	0.33789	0.868525	-0.203361
237	Pelargonic acid	703.071	12.4857,0	28	117	0.00827925	0.00915276	0.208275	0.772698	0.417585	0.904563	-0.144707
238	unknown	261.964	12.5054,0	30	255	0.0113726	0.0301414	0.648934	0.0156799	0.035301	0.377309	-1.40618
595	Linoleic acid methyl ester	647.733	19.9358,0	30	87	0.0262315	0.117888	1.52271	0.000869177	0.00528345	0.222512	-2.16804
241	unknown	370.857	12.5379,0	30	221	0.00481948	0.00800125	0.276159	0.109323	0.117681	0.602341	-0.731348
242	Analyte 290	200	12.5747,0	12	85	0.000221304	0.00080565	0.109639	0.0767329	0.0928335	0.274691	-1.86412
243	cycloleucine 1	571	12.6141,0	30	156	0.00957761	0.0297015	0.657387	0.075533	0.091861	0.322462	-1.6328
244	phosphomycin	293.6	12.6286,0	28	236	0.00147564	0.00937171	0.427544	0.0813281	0.0964661	0.157457	-2.66697
246	Analyte 296	466.074	12.665,0	30	219	0.108493	0.100254	0.586465	0.700608	0.393975	1.08219	0.11395
247	Analyte 298	433	12.706,0	26	204	0.00259514	0.00314648	0.134682	0.677593	0.386029	0.824775	-0.277928
248	Analyte 299	256.2	12.7208,0	10	247	6.16e-05	0.000305085	0.065619	0.0883032	0.101716	0.202043	-2.30726
451	Diglycerol 1	604.207	16.8391,0	30	204	0.0761992	0.316487	2.38706	0.0184292	0.0391342	0.240766	-2.0543
252	resorcinol	296.767	12.7708,0	30	240	0.00829404	0.0230849	0.621106	0.000991957	0.00582286	0.359285	-1.4768
253	Tartronic acid	409.25	12.812,0	27	305	0.000718511	0.000535906	0.0711078	0.428988	0.284723	1.34074	0.423029
254	Analyte 306	485.333	12.8574,0	30	73	0.0209026	0.0239595	0.235323	0.477793	0.307166	0.872416	-0.196912
255	Analyte 307	336.5	12.8714,0	22	159	0.0035636	3e-08	0.294389	0.00244113	0.0105071	118925	16.8597
258	2-methylfumarate	194.474	12.9294,0	24	41	0.00312619	0.00324607	0.13745	0.925663	0.462055	0.963069	-0.0542894
259	2-Amino-2-norbornanecarboxylic acid 3	266.444	12.9442,0	30	179	0.00119518	0.00205718	0.139622	0.0257807	0.0475274	0.580983	-0.783433
260	Glutaric Acid	560.4	12.9611,0	30	113	0.00202891	0.0050216	0.257195	0.0754248	0.0917727	0.404036	-1.30744
263	3-aminopropionitrile 1	516.963	13.0073,0	27	239	0.00352008	0.00520105	0.198986	0.302979	0.226601	0.6768	-0.563198
265	Analyte 318	0	13.0309,0	25	174	0.00291174	0.0225751	0.666299	0.0273564	0.0490463	0.12898	-2.95478
266	unknown	252.812	13.0495,0	29	191	0.00413627	0.00308489	0.154992	0.197834	0.169923	1.34081	0.42311
268	thymine	551.167	13.07,0	30	270	0.00540922	0.01821	0.544238	0.00435492	0.0150131	0.297046	-1.75124
269	unknown	305.941	13.1141,0	22	174	0.00057406	0.00247878	0.20753	0.0349168	0.0564431	0.23159	-2.11036
270	Analyte 323	242	13.1392,0	20	211	0.000843539	3e-08	0.158017	7.6e-07	0.000101536	28150.7	14.7809
272	unknown	196.4	13.1676,0	12	188	0.000388858	0.00502428	0.310953	0.0226288	0.0442161	0.0773957	-3.6916
275	2-Deoxytetronic acid	499.8	13.193,0	30	201	0.00498307	0.00850522	0.281682	0.201621	0.1718	0.585883	-0.771315
497	fructose 1	587.32	17.8171,0	30	204	0.970679	3.30052	7.42371	0.0245021	0.0462303	0.294099	-1.76563
277	unknown	331.118	13.2355,0	20	211	0.000896212	0.00173494	0.127412	0.145873	0.142158	0.516567	-0.952971
278	beta-Alanine 2	891.467	13.2484,0	30	174	0.0531937	0.0288369	0.721016	0.0063018	0.0186989	1.84464	0.883341
279	unknown	365	13.2578,0	15	56	0.00492095	0.00329922	0.184199	0.587278	0.352725	1.49155	0.576811
282	hydrocinnamic acid	242.778	13.3262,0	12	84	0.00144896	3e-08	0.185885	0.236723	0.192315	48354.7	15.5614
283	unknown	401.2	13.3383,0	30	104	0.00291127	0.00357903	0.146516	0.428857	0.284661	0.813423	-0.297922
284	unknown	489.433	13.3495,0	30	174	0.0110198	0.0155478	0.347298	0.310284	0.230056	0.708772	-0.496607
285	MALONAMIDE 5	258.333	13.3597,0	16	173	1.95e-08	0.00300105	0.285527	0.000607329	0.00411247	6.51e-06	-17.2295
288	L-homoserine 1	260.455	13.4721,0	16	156	0.000226998	0.00218678	0.215155	0.0106325	0.0269126	0.103805	-3.26805
289	L-Threose 2	533.433	13.4841,0	30	147	0.093405	0.192069	1.53213	0.0623601	0.0804725	0.486308	-1.04006
290	Mevalonic acid lactone	273.519	13.4917,0	30	143	0.00565737	0.00787639	0.197365	0.197754	0.169885	0.71827	-0.477402
291	unknown	224.733	13.5405,0	24	185	0.000295012	0.00284915	0.259915	0.000199954	0.00185394	0.103544	-3.27169
292	Analyte 351	237.333	13.5485,0	30	243	0.0023829	0.00405839	0.184126	0.0924149	0.104671	0.587154	-0.768189
294	oxalacetic acid	389.6	13.5829,0	30	69	0.0122284	0.0251266	0.538528	0.0487599	0.0678135	0.486673	-1.03898
295	Capric Acid	662.64	13.6045,0	26	117	0.00254554	0.00403239	0.175084	0.225449	0.185906	0.631274	-0.663662
298	unknown	505.143	13.6525,0	17	83	0.000475586	0.000391194	0.0621856	0.795192	0.424581	1.21573	0.281824
299	3-Aminoisobutyric acid 1	560.3	13.6578,0	30	154	0.011703	0.0153009	0.325787	0.410638	0.275904	0.764856	-0.38674
300	Aminomalonic acid	736.433	13.6998,0	30	218	0.00765191	0.00928379	0.122608	0.608296	0.360794	0.824223	-0.278894
301	unknown	394.1	13.7196,0	30	71	0.284637	0.227252	1.12162	0.078321	0.0941052	1.25252	0.324832
302	Phenylacetamide	233.625	13.7435,0	26	252	0.00285696	0.00145722	0.168492	0.0319352	0.0536554	1.96056	0.971266
303	unknown	291	13.768,0	15	172	0.000215406	0.000471106	0.073969	0.332869	0.240366	0.457236	-1.12899
511	adenine	545.828	18.0103,0	29	264	0.111068	0.285748	1.93818	0.0162886	0.036189	0.388693	-1.3633
310	unknown	276.444	13.8966,0	15	116	0.000640271	3e-08	0.114766	0.179505	0.160914	21367.2	14.3831
312	Threitol	843.667	13.9618,0	30	217	0.00519692	0.00348107	0.182582	0.0279672	0.0496128	1.49291	0.578127
313	Analyte 374	285.368	13.978,0	28	100	0.00114374	0.00155875	0.0685144	0.564152	0.343608	0.733752	-0.446635
315	Analyte 376	199.438	14.0232,0	28	71	0.00158498	0.00175482	0.102912	0.786087	0.421769	0.903217	-0.146855
317	Analyte 378	266.667	14.0383,0	30	156	0.0460086	0.0721632	0.798959	0.123566	0.127804	0.637564	-0.649358
318	5,6-dihydrouracil 1	311.045	14.0585,0	29	100	0.00165528	0.00344271	0.194929	0.0107304	0.027095	0.480805	-1.05647
319	Analyte 380	283	14.1022,0	10	328	8.78e-05	0.00033528	0.0695027	0.150565	0.144968	0.262013	-1.93229
320	Analyte 381	325.773	14.1163,0	25	159	0.000730898	0.00204922	0.164446	0.0697243	0.0870049	0.356671	-1.48733
321	4-Acetamidobutyric acid 2	213.4	14.1349,0	29	71	0.00803048	0.00989512	0.202241	0.338134	0.242693	0.811559	-0.301231
322	Analyte 383	329.368	14.144,0	29	305	0.00863616	0.00374953	0.352972	0.000421195	0.0031253	2.30327	1.20368
772	Analyte 918	538.727	25.6701,0	29	73	0.0133773	0.0554927	1.08329	1.91e-06	0.00017011	0.241064	-2.05251
651	alpha-Santonin 1	522.6	21.2603,0	30	80	0.0130499	0.107207	1.57184	2.97e-05	0.000528799	0.121726	-3.03829
325	unknown	400.48	14.2073,0	25	115	0.0140007	0.0150717	0.193971	0.822655	0.432896	0.928939	-0.106345
326	aspartic acid 1	909.2	14.2188,0	30	232	0.136269	0.261224	1.58889	0.0834692	0.0981105	0.521656	-0.938828
327	Analyte 388	560.833	14.2735,0	30	205	0.00866754	0.00961094	0.0953466	0.745467	0.408887	0.901841	-0.149055
328	3-Hexenedioic acid	362.067	14.2891,0	29	221	0.00601063	0.0107406	0.329097	0.0523889	0.071146	0.559618	-0.837486
329	trans-4-hydroxy-L-proline 2	670.448	14.3104,0	29	230	0.00507089	0.00574104	0.150679	0.665865	0.381899	0.88327	-0.179073
330	methionine 1	870.8	14.3262,0	30	176	0.0442423	0.0257599	0.640727	0.00773394	0.0211215	1.71749	0.7803
331	unknown	371.923	14.3408,0	22	299	0.0018174	0.000421529	0.178219	0.00183391	0.00874781	4.31144	2.10817
332	unknown	484.1	14.3527,0	30	186	0.00294464	0.00193951	0.151314	0.00777103	0.0211818	1.51824	0.602397
334	Analyte 396	358	14.3984,0	12	217	0.000566308	3e-08	0.0908895	0.190405	0.166364	18898.9	14.206
336	unknown	263.538	14.4087,0	30	314	0.0257491	0.0243482	0.194087	0.732343	0.404601	1.05754	0.080708
240	2,3-Dimethylsuccinic acid	520.897	12.5254,0	29	147	0.0144899	0.0678792	1.1157	0.0306435	0.0523784	0.213465	-2.22793
341	Analyte 404	282.609	14.5336,0	30	185	0.014288	0.044993	0.838541	0.00888774	0.0235061	0.317561	-1.6549
342	Maleamate 2	525.462	14.5416,0	29	117	0.00936047	0.0119324	0.256448	0.228197	0.187486	0.78446	-0.350229
345	pyrogallol	471.4	14.5676,0	15	239	0.00040713	0.00106342	0.124183	0.270486	0.210477	0.382849	-1.38515
347	Acetylsalicylic Acid	202.333	14.6076,0	30	263	0.00465086	0.0159535	0.567212	5.82e-07	0.000101536	0.291527	-1.7783
349	Threonic acid	483.471	14.6518,0	26	103	0.00187061	0.00308747	0.14997	0.224801	0.185531	0.605872	-0.722916
350	L-cysteine	833.6	14.6559,0	30	220	0.0206829	0.0207904	0.231714	0.98082	0.476469	0.994829	-0.00747923
351	Analyte 417	442	14.7689,0	30	217	0.0713519	0.103056	0.92442	0.371065	0.25713	0.692361	-0.530403
352	(2R,3S)-2-hydroxy-3-isopropylbutanedioic acid	418.889	14.7582,0	30	115	0.0181569	0.0146363	0.262673	0.351784	0.248597	1.24054	0.310964
355	Analyte 422	468.667	14.8558,0	18	120	0.009787	0.00269168	0.384487	0.190273	0.166299	3.63602	1.86236
356	Analyte 425	0	14.8876,0	30	204	0.0372937	0.0991972	1.20139	0.1151	0.121884	0.375955	-1.41137
357	Analyte 426	204.667	14.91,0	24	328	0.00183838	0.00204823	0.121907	0.808865	0.428751	0.897547	-0.155941
358	unknown	368.913	14.9288,0	23	103	0.0102596	0.00331361	0.333342	0.0670538	0.0846865	3.09622	1.63051
359	6-Hydroxynicotinic acid	327.333	14.9476,0	29	268	0.0126332	0.00341118	0.507756	5.8e-06	0.000258772	3.70348	1.88888
360	2-hydroxy-3-isopropylbutanedioic acid	305.842	14.9631,0	26	185	0.00175602	0.00814388	0.389832	0.00569728	0.0176244	0.215625	-2.2134
361	Analyte 432	0	14.9716,0	30	217	0.0681819	0.0414895	0.672159	0.0669418	0.084588	1.64335	0.716641
364	Analyte 435	336	15.0591,0	29	129	0.0350402	0.0292818	0.363335	0.560813	0.34227	1.19666	0.259009
365	Analyte 436	384.333	15.0785,0	30	204	0.0390094	0.0316637	0.328769	0.611504	0.362008	1.23199	0.300994
366	Analyte 437	0	15.0888,0	30	217	0.0647438	0.0401213	0.60394	0.130269	0.132299	1.6137	0.690374
367	Digitoxose 1	513.208	15.1059,0	25	117	0.00849095	0.0278154	0.680575	0.0013854	0.00733361	0.30526	-1.71189
368	1,2,4-Benzenetriol	573.103	15.1434,0	29	239	0.00352303	0.00457807	0.164466	0.298549	0.224477	0.769545	-0.377921
369	unknown	513.727	15.1648,0	27	191	0.00314505	9.83e-05	0.270506	0.00158066	0.00797831	31.9916	4.99962
370	D-erythronolactone 2	580.7	15.2084,0	30	231	0.105284	0.166016	1.12638	0.202399	0.172182	0.634181	-0.657034
371	Analyte 444	355.824	15.2425,0	22	188	0.0123223	0.000412139	0.528507	0.00605068	0.0182634	29.8983	4.90199
372	Analyte 445	284.688	15.2447,0	30	319	0.00559452	0.00897367	0.262822	0.187569	0.164972	0.623438	-0.681683
373	Phenylphosphoric acid	414.182	15.2671,0	30	211	0.101892	0.11638	0.663732	0.386785	0.264187	0.875504	-0.191815
374	glutamic acid	678.367	15.2758,0	30	246	0.00609999	0.0155055	0.445932	0.0202472	0.0414385	0.393407	-1.34591
375	unknown	556.654	15.2842,0	26	69	0.00941535	0.0126188	0.281405	0.541618	0.334474	0.746135	-0.422492
376	Analyte 449	251.64	15.3333,0	30	156	0.00587831	0.00494305	0.112482	0.664819	0.381528	1.18921	0.249999
377	unknown	297.565	15.3464,0	27	146	0.000824954	0.00143264	0.0990365	0.243696	0.196186	0.57583	-0.796286
378	Analyte 452	381	15.3907,0	17	217	0.000862564	0.00010371	0.113771	0.0619328	0.0800855	8.31705	3.05607
379	Analyte 453	335.857	15.3999,0	13	143	0.000216406	3e-08	0.0618793	0.0936185	0.105517	7221.91	12.8182
380	asparagine 3	304.167	15.4203,0	27	191	0.00101337	0.000546471	0.0807898	0.132145	0.133528	1.85438	0.89094
381	trans,trans-Muconic acid	169.571	15.4293,0	23	113	0.00389049	0.000622531	0.283139	0.000585087	0.00400058	6.24948	2.64374
382	Analyte 456	279.438	15.4483,0	22	204	0.000663421	0.00497901	0.328295	0.000796366	0.00498259	0.133244	-2.90786
383	Analyte 457	323.9	15.4587,0	11	174	0.000405093	3e-08	0.0775848	0.229681	0.188334	13518.8	13.7227
384	Analyte 458	477	15.4637,0	30	217	0.0122689	0.0101487	0.184524	0.641966	0.373309	1.20891	0.273712
385	cyclohexylsulfamic acid 2	219.333	15.4778,0	17	88	0.00536575	0.034406	0.82864	0.00277503	0.0114227	0.155954	-2.68081
387	unknown	257.2	15.5127,0	17	229	0.00217206	0.00157782	0.155977	0.646672	0.375019	1.37662	0.461128
388	phenylalanine 1	844.2	15.5282,0	30	218	0.068724	0.0497088	0.61822	0.0393608	0.0602271	1.38253	0.467311
389	Lyxose 1	517.417	15.5358,0	27	103	0.0094908	0.0113175	0.198904	0.469394	0.303404	0.838593	-0.253957
390	unknown	396.381	15.6049,0	26	204	0.00149439	0.00103485	0.0775347	0.514286	0.323047	1.44406	0.530135
392	1,3-diaminopropane	688.667	15.6685,0	30	174	0.00136027	0.00244471	0.150836	0.0340059	0.0556141	0.556415	-0.845766
393	unknown	199.591	15.6842,0	25	57	0.00198935	0.00175581	0.0810581	0.756984	0.412597	1.133	0.180152
395	lauric acid	614.267	15.7053,0	30	117	0.00281159	0.00250987	0.118546	0.711875	0.397791	1.12021	0.163769
398	Analyte 479	228.632	15.7515,0	30	211	0.0221932	0.0215216	0.264235	0.885406	0.451024	1.03121	0.0443347
400	xylose 2	903.667	15.7757,0	30	103	0.351094	0.284805	1.03502	0.339923	0.243477	1.23276	0.301887
401	Analyte 482	161.889	15.8059,0	28	239	0.000789792	0.00144198	0.115682	0.038821	0.0597893	0.547713	-0.868509
402	Analyte 483	166.25	15.8308,0	30	271	0.00219778	0.00316153	0.138058	0.114973	0.121793	0.695164	-0.524576
403	ribose	504.3	15.8594,0	14	103	0.00405995	3e-08	0.322722	0.00146653	0.00760899	135489	17.0478
404	Analyte 485	318	15.8662,0	30	221	0.00394568	0.00613271	0.228755	0.138803	0.137791	0.643384	-0.636249
405	Analyte 486	507.333	15.9172,0	28	205	0.00224223	0.00139925	0.104169	0.236639	0.192268	1.60245	0.68028
406	unknown	451.12	15.9483,0	25	93	0.0121919	0.0228006	0.419092	0.145167	0.141729	0.534719	-0.903146
407	taurine	908.467	15.9588,0	30	326	0.42479	0.343723	1.30974	0.431856	0.286082	1.23585	0.305504
410	unknown	278.938	16.016,0	24	333	0.00132402	0.000230098	0.166576	0.000325228	0.00261223	5.75414	2.5246
411	unknown	409.647	16.0487,0	27	83	0.00160874	0.00116747	0.0842624	0.35678	0.25084	1.37797	0.462547
412	Ribonic acid, gamma-lactone	611.267	16.0547,0	30	217	0.0543113	0.0330038	0.681044	0.00336496	0.0129153	1.64561	0.718623
413	unknown	268.222	16.1014,0	29	241	0.00144885	0.00167489	0.105096	0.716026	0.399184	0.865047	-0.209149
414	unknown	291.667	16.135,0	18	142	0.000367907	0.000180322	0.0443829	0.346752	0.246442	2.04027	1.02876
416	Analyte 501	172.182	16.1594,0	18	160	0.00250338	0.0228986	0.659856	0.00315337	0.0124037	0.109324	-3.19331
417	unknown	338.286	16.1867,0	16	305	0.00268373	3e-08	0.233863	0.0362731	0.0576425	89561.6	16.4506
250	Analyte 302	447.389	12.7595,0	26	89	0.0112035	0.0962216	1.42068	0.0252989	0.0470457	0.116435	-3.10241
419	Levoglucosan	666.222	16.2101,0	27	204	0.0643089	0.0558832	0.347671	0.695701	0.392298	1.15077	0.202603
422	unknown	765.875	16.2501,0	16	319	0.00260458	3e-08	0.248194	0.00453924	0.0153574	86920.4	16.4074
423	unknown	478.926	16.2551,0	27	305	0.0463573	0.0124534	0.917997	0.00110598	0.00629354	3.72246	1.89626
424	D-Arabitol	419.357	16.2789,0	30	243	0.0626035	0.0667196	0.370422	0.580344	0.350018	0.938308	-0.0918666
425	unknown	451.444	16.2906,0	18	204	0.00262723	0.000991627	0.153309	0.168353	0.155037	2.64942	1.40568
427	6-deoxy-D-glucose 1	656.214	16.3279,0	28	117	0.00956471	0.0151901	0.353466	0.0407742	0.0613473	0.629669	-0.667334
428	unknown	269.56	16.3574,0	27	191	0.0178973	0.00198566	0.666854	6.64e-05	0.0008358	9.01329	3.17205
429	unknown	442.714	16.3988,0	21	205	0.00146193	0.000268362	0.171022	0.00125504	0.00686706	5.44761	2.44562
431	ribitol	524.75	16.4161,0	27	215	2.63e-05	1.45e-05	0.0143853	0.349665	0.247692	1.81081	0.856639
432	fucose 1	140.5	16.4754,0	25	204	0.00433959	0.000702711	0.318069	7.12e-06	0.000271667	6.1755	2.62656
433	unknown	461.318	16.4974,0	24	191	0.00355956	0.000441628	0.285293	0.000872426	0.00529647	8.06008	3.01079
440	3,6-Anhydro-D-galactose 2	505.577	16.5573,0	26	217	0.0763667	0.101886	0.817906	0.485769	0.3107	0.749533	-0.415935
441	Analyte 531	323.667	16.5651,0	30	154	0.490655	0.536489	1.36711	0.572664	0.346993	0.914566	-0.128841
442	putrescine 2	603.724	16.5739,0	29	174	0.00831945	0.0415828	0.915034	0.00667168	0.0193141	0.200069	-2.32143
443	unknown	313.143	16.6179,0	28	231	0.00224563	0.00159811	0.0989003	0.33304	0.240442	1.40518	0.49076
444	unknown	455.68	16.649,0	27	180	0.002539	0.00302608	0.121799	0.68229	0.387668	0.839041	-0.253187
445	D-(glycerol 1-phosphate)	873.133	16.6531,0	30	299	0.612087	0.552893	1.18168	0.383123	0.262554	1.10706	0.146738
446	Glucose-1-phosphate	878.433	16.7179,0	30	217	0.109346	0.213736	0.492933	0.00281032	0.0999819	0.511592	-0.966936
447	unknown	141.4	16.7363,0	14	83	0.000654887	3e-08	0.113815	0.035559	0.0570161	21855	14.4157
448	ornithine 2	833.433	16.7549,0	30	174	0.0273017	0.0448321	0.585853	0.0494038	0.0683856	0.608977	-0.71554
139	Analyte 170	343.5	10.4046,0	23	86	0.0299512	0.11991	1.45121	0.0148587	0.0340647	0.249781	-2.00127
452	Adipamide 4	322.667	16.8458,0	11	84	0.000429543	0.000128456	0.0658191	0.137121	0.136728	3.3439	1.74153
453	4-hydroxy-3-methoxybenzoic acid;	372.417	16.8853,0	15	297	3.9e-05	0.000110985	0.0261962	0.332271	0.2401	0.351596	-1.50801
455	unknown	713.808	16.9204,0	26	217	0.139222	0.146434	1.39448	0.94274	0.466602	0.950749	-0.072863
687	Analyte 824	333	22.1497,0	30	72	0.119127	0.312883	2.09958	0.00877726	0.0232823	0.380739	-1.39312
458	2-Deoxy-D-galactose 1	507.304	16.9717,0	23	217	0.0804632	0.0857599	1.10592	0.934151	0.464325	0.938238	-0.0919741
463	unknown	232.857	17.0426,0	29	204	0.00107613	0.00192512	0.135724	0.0270774	0.0487835	0.558995	-0.839094
464	unknown	337.909	17.0947,0	22	316	0.000759648	0.0010261	0.0421544	0.46056	0.299404	0.740325	-0.433769
465	3-phosphoglycerate	581	17.1003,0	30	147	0.010798	0.00950753	0.139293	0.599466	0.357429	1.13574	0.183627
466	unknown	202.333	17.1389,0	11	69	0.000412337	3e-08	0.0912861	0.045408	0.0648308	13760.5	13.7482
467	5-Aminoimidazole-4-carboxamide	250.857	17.1793,0	29	237	0.00110509	0.000620806	0.102041	0.0251109	0.0468554	1.78009	0.831948
324	N-Acetyl-L-leucine 1	313.348	14.1908,0	26	84	0.0360524	0.353682	2.82107	0.00206226	0.00943948	0.101935	-3.29428
470	citric acid	717.889	17.22,0	27	273	0.0100083	0.0454669	0.912893	0.0318229	0.0535461	0.220123	-2.18362
471	Analyte 564	373.75	17.2421,0	10	103	0.00494902	3e-08	0.315661	0.0441196	0.0638551	165159	17.3335
472	Cysteinylglycine 3	511.786	17.2563,0	30	142	0.0549154	0.0888258	0.827628	0.0179486	0.0384959	0.618238	-0.693767
474	terephthalic acid	375.655	17.2881,0	29	221	0.0030624	0.00621951	0.269421	0.0356267	0.057076	0.492387	-1.02214
475	shikimic acid	260.524	17.3056,0	28	191	0.00633132	0.00158636	0.36361	5.37e-06	0.00025353	3.99109	1.99678
476	Analyte 570	236.2	17.3177,0	21	160	0.00132071	0.000471924	0.133932	0.00772907	0.0211136	2.79856	1.48469
477	3,4-dihydroxybenzoic acid	419.852	17.3401,0	28	193	0.00213864	0.00190267	0.100189	0.753472	0.41147	1.12402	0.168664
478	Analyte 574	222.214	17.349,0	22	130	0.00106532	0.00219132	0.157416	0.0738518	0.090481	0.486155	-1.04051
479	unknown	315.35	17.3794,0	23	133	0.0135273	0.00166234	0.561136	2.94e-05	0.000526033	8.1375	3.02458
480	alpha-D-glucosamine 1-phosphate	595.545	17.3951,0	28	147	0.0194156	0.0179475	0.20109	0.750877	0.410635	1.0818	0.113432
481	hypoxanthine 1	832.8	17.4041,0	30	265	0.0947166	0.132185	1.05021	0.488286	0.311808	0.716547	-0.480867
482	N(alpha),N(alpha)-dimethyl-L-histidine	284.357	17.4366,0	28	174	0.00281509	0.00317341	0.0796576	0.545085	0.335896	0.887086	-0.172854
484	Analyte 580	640.333	17.4853,0	30	217	0.0155293	0.0143825	0.270484	0.771969	0.417356	1.07973	0.110672
468	unknown	312.923	17.1904,0	15	133	0.0447341	3e-08	1.10138	0.000346147	0.00271952	1.49287e+06	20.5097
488	1,5-Anhydroglucitol	892.767	17.5741,0	30	191	0.0163816	0.0147236	0.189345	0.593819	0.355258	1.11261	0.153946
489	unknown	415.545	17.5801,0	25	99	0.00259861	0.0164594	0.583786	0.00338711	0.0129674	0.15788	-2.6631
490	Myristic Acid	807.167	17.617,0	30	132	0.00642071	0.00611305	0.139923	0.826732	0.43411	1.05033	0.0708411
491	Dehydroascorbic Acid 1	720.4	17.6296,0	30	173	0.0146741	0.0252418	0.380098	0.18437	0.163381	0.581344	-0.782537
492	unknown	396.368	17.6443,0	19	91	0.00114406	0.0022665	0.152678	0.166421	0.153985	0.50477	-0.986302
493	Tagatose 1	888.167	17.6605,0	30	217	0.023948	0.0196071	0.253091	0.623442	0.366485	1.22139	0.288526
494	D-alanyl-D-alanine 1	333.179	17.7054,0	30	174	0.148806	0.13965	0.574336	0.720147	0.400561	1.06557	0.0916212
496	sorbose 2	798.9	17.7547,0	30	307	0.00326547	0.00271725	0.0913859	0.678084	0.386201	1.20175	0.265141
276	1,2-Cyclohexanedione 3	286.88	13.2012,0	26	156	0.0224761	0.177189	2.00264	0.000208385	0.00191224	0.126848	-2.97882
56	unknown	264	8.685,0	19	115	0.0171443	0.083759	1.22731	0.0139099	0.032579	0.204686	-2.28851
55	Analyte 67	123	8.66824,0	26	104	0.113268	0.0251392	1.53083	0.000157803	0.00154327	4.50563	2.17173
514	unknown	658.304	18.1164,0	23	179	0.0668448	0.0640462	0.53588	0.887468	0.4516	1.0437	0.0617038
515	allose 2	731.417	18.1414,0	24	73	6.39571	7.25977	7.17048	0.710031	0.39717	0.88098	-0.182819
516	mannose 2	895.75	18.1466,0	28	205	1.34559	1.80892	2.94357	0.388102	0.264772	0.743861	-0.426896
519	Analyte 625	160.154	18.2167,0	15	304	0.00218556	3e-08	0.192824	0.0909086	0.1036	72936.8	16.1544
520	glucuronic acid 1	375.4	18.2271,0	30	156	0.0161719	0.0199366	0.245789	0.194876	0.16852	0.81117	-0.301924
522	L-Gulonolactone	565.333	18.2454,0	27	244	0.0126385	0.017662	0.319646	0.359998	0.252273	0.715574	-0.482827
523	mannitol	846.138	18.269,0	29	307	0.0139184	0.00572622	0.443309	0.00679142	0.0195069	2.43065	1.28134
524	unknown	477.767	18.2798,0	30	110	0.0495327	0.0544242	0.394537	0.767283	0.415876	0.910123	-0.135867
525	glucose 2	222.667	18.3079,0	30	333	0.00567844	0.00292692	0.185089	0.196097	0.169101	1.94007	0.956111
527	Sedoheptulose	801.769	18.355,0	26	204	0.0350635	0.0262679	0.510484	0.573587	0.347358	1.33484	0.416666
528	unknown	290.625	18.3971,0	21	299	0.000647585	0.00299911	0.220221	0.00620526	0.0185332	0.215926	-2.21139
530	tyrosine 1	705.862	18.4383,0	29	218	0.0182874	0.0104971	0.388683	0.0201065	0.0412661	1.74213	0.800856
532	ascorbate	603.933	18.4682,0	30	244	0.0731043	0.101435	0.840749	0.366754	0.255251	0.720703	-0.472523
534	unknown	614.333	18.4994,0	30	169	0.016715	0.00541474	0.546643	0.00030732	0.00251649	3.08694	1.62618
535	Analyte 645	130.429	18.5305,0	28	71	0.00869607	0.0326988	0.756493	0.00641937	0.0188977	0.265945	-1.9108
537	conduritol b epoxide 2	594.433	18.5663,0	30	191	0.00975682	0.0104761	0.148305	0.795157	0.42457	0.931342	-0.102618
538	unknown	341.333	18.5775,0	25	221	0.00128589	0.00620371	0.343392	0.00578506	0.017786	0.207278	-2.27036
540	1-Hexadecanol	516.077	18.5937,0	26	97	0.00135387	0.00138352	0.0776496	0.918566	0.460143	0.978568	-0.0312555
541	unknown	482.417	18.6241,0	14	163	0.000891657	4.1e-05	0.110385	0.0636449	0.0816441	21.7495	4.44291
542	Analyte 653	595.273	18.6273,0	30	217	0.0251541	0.0078507	0.666124	0.000332314	0.0026491	3.20406	1.6799
544	Analyte 655	507	18.6963,0	28	204	0.00903179	0.00105201	0.434173	0.00245177	0.0105353	8.58524	3.10186
545	Analyte 657	170.333	18.7962,0	18	75	0.00644041	0.00165512	0.302157	0.18644	0.164413	3.89121	1.96022
548	unknown	574.792	18.8409,0	27	271	0.000641816	0.0019624	0.165792	0.00467045	0.0155948	0.327057	-1.61239
549	Analyte 662	562	18.8424,0	19	131	0.000637301	0.000518648	0.0415139	0.868392	0.446224	1.22877	0.297218
550	unknown	544.9	18.8803,0	20	201	0.000260748	0.000376789	0.0464107	0.457132	0.297839	0.692025	-0.531103
551	glutamine 5	182.4	18.9361,0	20	146	0.000459769	0.000406277	0.0486458	0.780341	0.419981	1.13166	0.178445
552	Galactonic acid	616.926	18.9707,0	30	73	0.0296584	0.0334053	0.352322	0.671057	0.383735	0.887836	-0.171634
553	unknown	211.778	18.9793,0	28	88	0.0110921	0.00635284	0.295228	0.273092	0.211818	1.74601	0.80406
554	Analyte 670	529.429	19.0391,0	30	204	0.00299243	0.00123549	0.214689	2.32e-05	0.000461975	2.42206	1.27623
556	cytidine-monophosphate 1	709.4	19.0875,0	26	243	0.00348975	0.00146163	0.217046	0.00169284	0.00832971	2.38758	1.25555
557	gluconic acid 1	519.87	19.0972,0	30	318	0.0024458	0.00317398	0.144135	0.41027	0.275725	0.770578	-0.375987
560	xanthine	752.448	19.195,0	29	353	0.0135086	0.0108283	0.204269	0.333813	0.240785	1.24753	0.319071
561	palmitoleic acid	882.167	19.2149,0	30	129	0.0415892	0.026618	0.579824	0.028094	0.049729	1.56244	0.643805
562	Analyte 678	355	19.2298,0	14	103	0.000209845	0.00147878	0.147279	0.0429062	0.0629679	0.141904	-2.81701
564	Analyte 680	237	19.2912,0	28	369	0.000796423	0.00114716	0.0741055	0.269979	0.210214	0.694256	-0.526461
566	palmitic acid	936.033	19.3722,0	30	117	3.23809	2.64455	3.88837	0.226978	0.186786	1.22444	0.29212
569	unknown	398.692	19.4248,0	26	185	0.00280803	0.00703534	0.306058	0.150541	0.144954	0.399132	-1.32506
570	O-Succinylhomoserine	239.368	19.4646,0	20	173	0.000691618	0.00728767	0.407382	0.0019232	0.0090128	0.0949025	-3.39741
571	Analyte 689	216.6	19.4848,0	11	174	0.000191972	3e-08	0.0566816	0.0891832	0.102357	6406.5	12.6453
574	N-Acetyl-D-galactosamine 2	498.6	19.564,0	26	204	0.00563679	0.0353215	0.890571	0.000120793	0.00124102	0.159585	-2.6476
575	N-Acetyl-beta-D-mannosamine 1	736	19.585,0	30	87	0.00690992	0.0223117	0.589059	0.00128611	0.00698106	0.3097	-1.69106
576	unknown	353.609	19.5998,0	25	321	0.00160781	0.00933511	0.412207	0.00386398	0.014029	0.172233	-2.53757
577	unknown	259.053	19.6088,0	23	173	0.00227074	0.0154408	0.571623	0.000805638	0.00502188	0.147061	-2.76551
580	myo-inositol	929.467	19.6726,0	30	217	0.237651	0.251064	0.928285	0.791912	0.423571	0.946573	-0.079214
581	unknown	356.067	19.6889,0	28	57	0.0144535	0.0116038	0.250491	0.0543175	0.0729118	1.24559	0.316824
583	xanthotoxin 1	318.1	19.7085,0	20	173	0.000837417	0.00887465	0.452153	0.00158684	0.00799774	0.0943606	-3.40567
584	ribulose-5-phosphate 2	830.133	19.7211,0	30	315	0.015794	0.025096	0.362947	0.0850774	0.0993262	0.629343	-0.668081
585	unknown	326.167	19.758,0	30	221	0.00306779	0.00480206	0.202678	0.0914672	0.103999	0.638849	-0.646453
586	unknown	630.852	19.7646,0	27	129	0.00487872	0.009724	0.291105	0.109608	0.117891	0.501719	-0.995049
587	ribose-5-phosphate 2	678.586	19.7796,0	29	315	0.00195841	0.00465465	0.236909	0.00715859	0.0201554	0.420743	-1.24899
588	unknown	478	19.8173,0	15	357	1.95e-08	0.00275667	0.25544	0.00404255	0.0143988	7.08e-06	-17.107
590	unknown	538.25	19.8592,0	14	197	0.00012946	8.13e-05	0.0328204	0.648597	0.375716	1.59259	0.671375
591	unknown	597.833	19.8664,0	30	234	0.0180453	0.0177576	0.155704	0.929984	0.463213	1.0162	0.0231879
592	Analyte 715	401.111	19.8831,0	26	204	0.0039199	0.0191628	0.629324	0.000389177	0.00295783	0.204557	-2.28942
6	Analyte 7	0	7.82203,0	25	30	0.0599602	0.16533	1.53587	0.0186126	0.0393745	0.362669	-1.46327
596	unknown	583.882	19.9589,0	17	319	0.0132262	3e-08	0.541694	0.0191613	0.0400826	441386	18.7517
597	unknown	507	19.9816,0	24	299	0.000148951	0.00406808	0.330635	6.97e-06	0.000270402	0.0366145	-4.77144
598	Glucoheptonic acid 3	548.733	20.0128,0	30	204	0.00983431	0.0156846	0.23195	0.311173	0.230471	0.627005	-0.673452
599	cis-Phytol	319.75	20.0514,0	22	122	0.00127437	0.00073076	0.0881352	0.230483	0.188791	1.7439	0.802319
600	Analyte 723	254.667	20.027,0	30	57	0.0948318	0.0736491	0.630002	0.0251297	0.0468745	1.28762	0.364704
603	guanine 1	665.138	20.1274,0	29	352	0.0113001	0.0290832	0.535694	0.0401639	0.0608683	0.388544	-1.36385
604	heptadecanoic acid	876.867	20.1739,0	30	117	0.0214889	0.0197929	0.293788	0.776404	0.41875	1.08569	0.118614
606	d-Glucoheptose 2	486.409	20.2736,0	28	243	0.000620076	0.0011815	0.0950976	0.106991	0.115944	0.524822	-0.930101
607	unknown	473.2	20.3082,0	24	204	0.00343953	0.00597509	0.163322	0.372041	0.257553	0.575644	-0.796751
610	unknown	507.905	20.3674,0	29	211	0.0014388	0.00238646	0.147281	0.015019	0.0343096	0.602899	-0.730011
611	Analyte 735	0	20.3766,0	30	243	0.0265078	0.0511071	0.71405	0.0613463	0.0795517	0.518672	-0.947106
612	Analyte 736	122.5	20.4163,0	30	204	0.00665643	0.00860121	0.223935	0.512373	0.322233	0.773895	-0.369791
613	Analyte 737	302.278	20.4275,0	24	67	0.0152152	0.00122903	0.544014	0.00882206	0.0233732	12.3799	3.62992
614	Phytol	313.889	20.4595,0	27	88	0.002067	0.00200056	0.114982	0.95256	0.469182	1.03321	0.0471313
615	Analyte 741	0	20.4795,0	20	73	0.00919805	0.00537885	0.245204	0.328633	0.238473	1.71004	0.77403
617	unknown	239.6	20.5582,0	28	67	0.00170014	0.00208857	0.0676626	0.62641	0.367588	0.814021	-0.296862
618	Phytanic acid	121.25	20.5799,0	24	56	0.00220835	0.00170539	0.0984248	0.521472	0.326089	1.29492	0.372866
619	Analyte 748	335.143	20.6098,0	26	277	0.00359586	0.00772398	0.237105	0.135563	0.135736	0.465545	-1.10301
12	Analyte 15	0	7.90208,0	30	163	0.41021	0.82474	3.07324	0.0334718	0.055119	0.497381	-1.00758
622	unknown	353.654	20.6607,0	28	314	0.0126819	0.0182671	0.320424	0.454486	0.296626	0.694247	-0.526479
624	Elaidic acid	693.421	20.7917,0	19	169	0.00807364	0.0150719	0.349039	0.170513	0.1562	0.535674	-0.900572
625	linoleic acid	803	20.7617,0	30	150	0.0430202	0.0192324	0.708835	0.0158524	0.035555	2.23686	1.16148
626	oleic acid	945.633	20.7906,0	30	339	0.0937529	0.0923838	0.545145	0.926172	0.462192	1.01482	0.0212246
627	beta-Mannosylglycerate 1	549.263	20.8092,0	19	217	0.00292865	0.0112809	0.437031	0.0264826	0.0482145	0.25961	-1.94558
629	unknown	505.364	20.8447,0	28	221	0.00484105	0.00781613	0.257651	0.0585926	0.0770048	0.619367	-0.691134
631	tryptophan 1	665.286	20.9117,0	28	202	0.00880813	0.00967805	0.227218	0.762068	0.41422	0.910114	-0.13588
632	unknown	281.2	20.9358,0	15	315	7.89e-05	0.00459995	0.299678	0.0242663	0.0459845	0.0171532	-5.86538
633	unknown	471	20.9692,0	29	80	0.00722603	0.00478885	0.215322	0.045875	0.0651822	1.50893	0.593525
635	stearic acid	950.867	20.9661,0	30	117	1.25367	1.09417	2.4892	0.669453	0.383169	1.14577	0.196324
636	spermidine 1	257.214	21.0101,0	15	312	0.000987389	0.00043252	0.0810786	0.341752	0.244276	2.28287	1.19085
637	Analyte 768	312	21.0302,0	17	211	0.000398911	0.000325794	0.0412741	0.692797	0.391302	1.22442	0.292104
638	Analyte 769	0	21.0414,0	21	204	0.00118551	0.00201316	0.0902239	0.445897	0.292662	0.58888	-0.763955
639	Analyte 770	0	21.0566,0	17	105	0.000532627	0.000992543	0.0941135	0.193748	0.167981	0.536628	-0.898005
640	Analyte 772	413	21.0963,0	26	204	0.00280017	0.006261	0.280757	0.0762262	0.0924241	0.44724	-1.16088
641	Analyte 773	238	21.1088,0	12	174	1.95e-08	8.14e-05	0.0370383	0.0839213	0.0984539	0.000239932	-12.0251
643	unknown	390.158	21.1305,0	30	253	0.00467541	0.00916724	0.264579	0.0917541	0.104203	0.510012	-0.971396
644	unknown	503.867	21.1521,0	17	243	0.000321364	3e-08	0.0662818	0.190381	0.166352	10724.6	13.3886
645	Analyte 777	445.846	21.179,0	29	204	0.00875788	0.0213266	0.539795	0.0368881	0.0581731	0.410654	-1.284
646	Analyte 778	391.167	21.1908,0	22	175	0.00170308	0.00231389	0.164174	0.740804	0.407371	0.736022	-0.44218
648	unknown	454.25	21.2052,0	29	80	0.00694623	0.0032713	0.314793	7.17e-05	0.000870231	2.12339	1.08637
649	Analyte 781	478.286	21.2375,0	26	204	0.00848909	0.0235163	0.598657	0.0178743	0.038396	0.360988	-1.46998
650	Analyte 782	315.778	21.249,0	21	333	0.000373555	0.000296365	0.0505759	0.61511	0.363367	1.26046	0.333947
20	Analyte 26	0	8.00814,0	30	116	0.0329516	0.214617	2.06462	0.00481691	0.0158852	0.153536	-2.70335
653	fructose-6-phosphate	750	21.2896,0	30	113	0.0266783	0.239015	0.189924	0.000912887	0.0887992	0.111618	-3.16336
654	unknown	465.444	21.3202,0	27	387	0.00100574	0.0134694	0.530368	0.00621198	0.0185448	0.0746686	-3.74335
656	Analyte 788	93.2	21.3638,0	25	58	0.00637089	0.00279756	0.285019	0.0149815	0.0342525	2.2773	1.18732
657	unknown	328	21.3763,0	22	80	0.000668899	0.00965104	0.483902	0.000698702	0.00455024	0.0693084	-3.85083
658	unknown	481.739	21.4026,0	23	319	0.000306176	0.00417005	0.312568	0.001462	0.00759387	0.0734227	-3.76763
25	Analyte 32	0	8.08978,0	30	58	0.0956126	0.188673	1.47648	0.0271899	0.0488897	0.506764	-0.980614
660	Analyte 794	348.636	21.4593,0	29	337	0.000799169	0.0009582	0.0632149	0.436545	0.288293	0.834032	-0.261825
661	Atropine	366.286	21.4882,0	30	122	0.0241641	0.0336542	0.436791	0.376473	0.25956	0.71801	-0.477923
663	Phenyl beta-D-glucopyranoside	513	21.5229,0	25	87	0.000178294	0.00231522	0.227653	0.003267	0.0126816	0.0770096	-3.69882
664	unknown	490.941	21.57,0	17	227	0.000132815	0.00227839	0.224881	0.0043109	0.014929	0.0582933	-4.10053
665	unknown	538.083	21.5681,0	12	75	0.00044649	0.0178437	0.498271	0.183347	0.162867	0.0250223	-5.32064
666	unknown	792.1	21.5776,0	30	387	0.00263456	0.0326593	0.922121	3.74e-05	0.00059241	0.0806682	-3.63186
667	Analyte 802	269	21.6433,0	30	57	0.00592743	0.00662358	0.145769	0.714393	0.398637	0.894898	-0.160205
670	Analyte 805	209	21.7086,0	29	117	0.00764146	0.00705957	0.15031	0.801798	0.426603	1.08243	0.114268
672	unknown	601.033	21.7177,0	30	204	0.00183993	0.0145204	0.524454	0.0568976	0.0754027	0.126713	-2.98036
673	Analyte 809	0	21.7972,0	21	217	0.000758568	0.000510934	0.0572709	0.539032	0.333409	1.48467	0.570142
674	Analyte 810	0	21.8074,0	30	169	0.00194727	0.00136272	0.082631	0.294775	0.222649	1.42895	0.514959
675	Analyte 811	180.5	21.8171,0	23	174	0.000546315	0.00156672	0.151068	0.0281291	0.049761	0.3487	-1.51994
676	Analyte 812	0	21.8397,0	12	67	0.00430414	3e-08	0.337768	0.000464704	0.00335495	143638	17.1321
677	Analyte 813	0	21.8513,0	30	221	0.0013323	0.00327113	0.213475	0.0484734	0.0675571	0.407291	-1.29587
678	Analyte 814	348	21.8636,0	24	204	0.000348547	0.00522613	0.325357	0.0439375	0.0637235	0.0666932	-3.90632
680	Analyte 816	211	21.9005,0	26	85	0.00108997	0.00135746	0.0651246	0.622945	0.3663	0.802952	-0.316615
681	unknown	321.857	21.9369,0	21	105	0.000557304	0.000443785	0.0705516	0.72526	0.402261	1.2558	0.328605
682	arachidonic acid	902.6	21.9959,0	30	80	0.0510294	0.0765134	0.756326	0.00414756	0.0146098	0.666934	-0.584384
683	unknown	712.812	22.0586,0	16	91	0.00982393	3e-08	0.532871	1.03e-05	0.000304949	327845	18.3227
684	Analyte 821	263	22.1137,0	28	56	0.0111544	0.00648463	0.286385	0.187163	0.164772	1.72014	0.782522
686	unknown	466.818	22.1364,0	30	107	0.00339355	0.00581294	0.215291	0.0264751	0.0482072	0.583793	-0.776472
59	Analyte 72	0	8.72306,0	30	152	0.471196	0.941399	3.40532	0.0196626	0.040716	0.500527	-0.998479
688	Analyte 825	772	22.1697,0	15	300	0.00341904	0.00451761	0.205091	0.777785	0.419182	0.756826	-0.401966
689	Analyte 826	0	22.1716,0	30	318	0.0400978	0.061086	0.678094	0.00253724	0.010758	0.656415	-0.607319
690	Analyte 827	0	22.244,0	30	217	0.0675402	0.0341698	0.857818	0.00656321	0.0191368	1.9766	0.983023
691	cis-gondoic acid	786.667	22.2832,0	30	117	0.0131282	0.017781	0.321899	0.25109	0.200214	0.738328	-0.437667
693	unknown	365.091	22.348,0	17	144	0.0132409	0.0136551	0.211304	0.968414	0.473295	0.969665	-0.0444414
695	Analyte 832	636.357	22.4391,0	30	117	0.0115518	0.0100894	0.171188	0.579042	0.349507	1.14494	0.195275
696	Analyte 833	258.727	22.4776,0	26	217	0.000759962	0.000853489	0.0756227	0.834524	0.436416	0.890418	-0.167445
697	Arachidic acid	288.25	22.5013,0	23	131	0.0207072	0.0164603	0.318557	0.642001	0.373322	1.25801	0.331141
698	unknown	376.545	22.5131,0	27	69	0.0066033	0.00481283	0.128555	0.288328	0.219489	1.37202	0.4563
699	unknown	298.458	22.571,0	29	168	0.000966209	0.00430174	0.288009	7.56e-05	0.000894347	0.224609	-2.15451
701	saccharopine 2	276	22.582,0	29	157	0.000929245	0.0016118	0.0939555	0.142247	0.139938	0.576527	-0.794541
703	uridine 1	469	22.6655,0	29	98	0.0007554	0.00153317	0.126383	0.0106023	0.026856	0.492705	-1.02121
704	cytidine-monophosphate degr prod	851.533	22.6739,0	30	217	0.0297867	0.0450389	0.520654	0.13501	0.135381	0.661354	-0.596505
705	Abietic Acid 1	522.4	22.752,0	30	91	0.0165187	0.0512133	0.883548	0.0108752	0.0273632	0.322546	-1.63242
708	Analyte 847	321	22.8229,0	29	221	0.00154367	0.00293724	0.178209	0.0432421	0.063216	0.525549	-0.928102
709	biotin	323.667	22.8412,0	14	69	0.00101503	0.00109199	0.0579142	0.918907	0.460235	0.92952	-0.105442
710	DL-dihydrosphingosine 1	312.609	22.8859,0	27	58	0.00207603	0.00139982	0.11366	0.0927027	0.104874	1.48308	0.568592
711	Analyte 850	450.538	22.9815,0	27	73	0.00317793	0.00689266	0.259729	0.0432734	0.063239	0.46106	-1.11697
712	Analyte 851	297	23.0511,0	30	55	0.00650024	0.0125726	0.355228	0.0129791	0.0310576	0.517018	-0.951713
713	Analyte 852	0	23.0908,0	27	217	0.00398084	0.00225599	0.145233	0.456755	0.297667	1.76456	0.819309
714	Analyte 853	415.75	23.1526,0	30	387	0.00307028	0.00374804	0.0876047	0.399638	0.270513	0.81917	-0.287766
715	Analyte 854	505.5	23.158,0	13	114	0.000619259	0.000295646	0.0758169	0.293911	0.222229	2.0946	1.06667
718	2-Monopalmitin	712.552	23.2198,0	29	129	0.00665748	0.00846304	0.164969	0.191753	0.167018	0.786653	-0.3462
720	unknown	419	23.3431,0	16	73	0.000738958	0.0206214	0.705861	0.00241526	0.0104383	0.0358345	-4.80251
722	unknown	428.143	23.406,0	19	67	3.65e-05	0.00109459	0.153734	0.0114823	0.0284677	0.0333422	-4.90651
723	inosine	905.867	23.4812,0	30	230	0.0388948	0.0611559	0.660612	0.249481	0.199344	0.635995	-0.652912
724	unknown	565.897	23.4902,0	29	91	0.0509575	0.0361631	0.560159	0.0355887	0.0570424	1.4091	0.494774
725	1-Monopalmitin	720.367	23.5152,0	30	371	0.00459276	0.00991108	0.328752	0.0322876	0.0539962	0.463397	-1.10968
727	Analyte 868	329.167	23.574,0	20	259	0.00104163	0.000462106	0.100594	0.372389	0.257703	2.2541	1.17255
730	Analyte 871	397.667	23.6672,0	26	73	0.0171213	0.0484256	0.827691	0.0121851	0.0297066	0.353558	-1.49998
731	Analyte 872	157.316	23.7039,0	29	257	0.00178244	0.00293566	0.152388	0.0380159	0.0591253	0.607168	-0.719833
733	Analyte 874	0	23.7658,0	30	103	0.00583144	0.00641929	0.108151	0.678219	0.386248	0.908424	-0.138563
736	unknown	644.727	23.8564,0	22	204	0.00912342	0.00314211	0.288683	0.265279	0.20777	2.90359	1.53784
740	Alizarin	229.667	23.9252,0	13	192	7.14e-05	0.00013539	0.032707	0.593003	0.354943	0.527529	-0.922678
741	unknown	650.852	23.9845,0	30	204	0.0570184	0.21962	1.90858	0.0596152	0.0779586	0.259623	-1.94551
742	adenosine	635.233	24.0355,0	30	230	0.00681482	0.00405613	0.225909	0.011699	0.0288542	1.68013	0.748573
743	unknown	427.118	24.0435,0	17	132	0.000396809	0.000276261	0.0356058	0.676371	0.385601	1.43636	0.522415
744	phytosphingosine 2	673.6	24.058,0	10	204	0.00800324	3e-08	0.422572	0.0466786	0.0659266	267085	18.0269
745	Analyte 886	270	24.0797,0	30	71	0.0180286	0.0187651	0.0808159	0.703918	0.395101	0.960754	-0.0577615
746	sucrose	602.944	24.1166,0	26	204	0.0736495	0.217084	1.88946	0.201034	0.171511	0.339268	-1.5595
747	Analyte 888	0	24.1915,0	26	204	0.0235693	0.0427631	0.608333	0.13321	0.13422	0.55116	-0.859457
749	Analyte 890	0	24.265,0	26	204	0.00832232	0.0261771	0.629536	0.0411013	0.0616012	0.317923	-1.65325
750	xanthosine	596.176	24.2838,0	18	325	1.73228	0.454099	0.122023	7.10526e-05	0.0690234	3.81475	1.93159
751	Analyte 893	722.714	24.3564,0	30	361	0.00391573	0.00201513	0.171794	0.117863	0.123847	1.94317	0.958409
752	unknown	477.762	24.4547,0	21	204	0.00259137	0.000831751	0.162046	0.137692	0.137091	3.11556	1.63949
753	unknown	396.625	24.5305,0	17	271	0.000273556	1.72e-05	0.0562419	0.248991	0.199079	15.9019	3.99113
754	lactose 2	777.214	24.6007,0	28	361	0.0158058	0.0111772	0.279042	0.537969	0.33297	1.4141	0.499887
755	unknown	525.714	24.7399,0	14	436	0.000240005	0.000255822	0.0257089	0.952892	0.469269	0.938174	-0.092072
757	cellobiose 2	921.6	24.7649,0	30	361	0.296304	0.33041	1.14225	0.763373	0.414636	0.896776	-0.15718
758	unknown	765.5	24.9301,0	30	204	0.114552	0.216083	1.44732	0.0950555	0.106678	0.530129	-0.915584
760	trehalose	706.062	24.9469,0	16	191	1.95e-08	0.0107639	0.449543	0.0402953	0.0785877	1.81e-06	-19.0722
762	maltose	876.133	25.0561,0	30	361	0.0801961	0.0845559	0.562885	0.882489	0.450207	0.948438	-0.0763742
763	Monoolein	668.885	25.1073,0	26	67	0.00763945	0.0160046	0.406313	0.0608867	0.0791314	0.47733	-1.06694
764	unknown	370.471	25.129,0	17	271	0.00401026	3e-08	0.281931	0.0533775	0.0720563	133831	17.03
765	Sophorose 1	791.367	25.2843,0	30	319	0.00972067	0.00819301	0.194047	0.654593	0.377877	1.18646	0.246662
766	Monostearin	585.762	25.3244,0	21	204	0.00644824	0.018589	0.479741	0.143183	0.140515	0.346884	-1.52747
768	unknown	711.833	25.4219,0	18	319	0.00148989	0.000101065	0.146815	0.14584	0.142137	14.7419	3.88186
769	unknown	585.75	25.4287,0	24	271	0.00583171	0.00218227	0.261767	0.193877	0.168042	2.67231	1.41809
770	Gentiobiose 1	879.148	25.5132,0	27	204	0.150647	0.0992807	0.869462	0.465393	0.301598	1.51739	0.60159
771	5'-methylthioadenosine 1	448	25.5127,0	11	175	0.00091429	0.000360915	0.102957	0.290857	0.220734	2.53325	1.34099
88	Analyte 109	0	9.46914,0	30	245	0.0291085	0.070562	1.00547	0.0188573	0.0396923	0.412524	-1.27745
773	Analyte 919	379	25.6802,0	14	75	1.95e-08	0.00640721	0.33815	0.0390976	0.0600143	3.05e-06	-18.3237
775	Leucrose 2	472.882	25.8052,0	17	271	0.00160216	0.000192084	0.148924	0.152509	0.146113	8.34093	3.06021
778	Analyte 924	245.714	26.0407,0	21	69	0.0230927	3e-08	0.825364	1.56e-05	0.000370122	770652	19.5557
779	unknown	535.5	26.0835,0	30	315	0.00647089	0.00550419	0.107668	0.391174	0.26631	1.17563	0.233434
781	Isomaltose 1	803.808	26.1862,0	26	361	0.0326173	0.0208617	0.398119	0.466935	0.302295	1.5635	0.644781
782	melibiose 2	600.143	26.2082,0	21	204	0.0596882	0.113019	1.12411	0.267822	0.209096	0.528128	-0.921041
783	Analyte 931	271.143	26.2778,0	10	103	0.00218804	3e-08	0.21331	0.0264025	0.0481369	73019.5	16.156
784	Galactinol 3	771.308	26.4453,0	26	204	0.0214494	0.050172	0.806332	0.148091	0.143495	0.427517	-1.22595
785	palatinitol 2	753.346	26.6204,0	26	204	0.00525788	0.00560722	0.152952	0.913575	0.45879	0.937698	-0.0928052
787	Analyte 935	438	26.779,0	29	129	0.00264096	0.00750879	0.353663	9.66e-05	0.00103204	0.351717	-1.50752
788	Galactinol 1	662.8	27.0687,0	30	204	0.00832381	0.00970654	0.161274	0.576251	0.348409	0.857547	-0.221713
789	Tetrahydrocorticosterone 4	327.824	27.3725,0	17	91	0.000440433	0.000171804	0.0680897	0.412348	0.276735	2.56358	1.35816
790	cholecalciferol	398.625	27.5902,0	18	204	0.00967778	0.018649	0.509518	0.44267	0.29116	0.518945	-0.946347
791	21-hydroxypregnenolone 2	579.7	27.8864,0	30	81	0.00431134	0.00554478	0.144782	0.328358	0.23835	0.77755	-0.362993
794	trehalose-6-phosphate	439.444	28.7879,0	14	73	0.0107048	0.00145651	0.366543	0.134707	0.135186	7.34965	2.87768
796	Analyte 946	437.2	29.4173,0	18	73	0.00841943	0.0019604	0.313569	0.115658	0.122283	4.29475	2.10257
797	Analyte 947	305.375	29.6535,0	15	169	0.00273877	0.0007294	0.161756	0.149449	0.144306	3.75482	1.90875
801	Analyte 952	0	31.8454,0	30	129	1.54662	1.59167	1.94376	0.821157	0.432449	0.971694	-0.0414257
