# Supplementary material for: Role of the Mitochondrial Citrate-malate Shuttle in Hras12V-Induced Hepatocarcinogenesis: A Metabolomics-Based Analysis
Source: Metabolites. 2020 May 13;10(5):193. doi: 10.3390/metabo10050193 (PMC7281175; doi:10.3390/metabo10050193)
Supplement: Supplementary file 1 [file metabolites-10-00193-s001.zip › supplementary materials/Table S3. Metabolite set enrichment analysis (MSEA) for hepatocarcinogenesis.xlsx]

## Sheet: W vs P
Table S3-1. Metabolite set enrichment analysis (MSEA) for hepatocarcinogenesis (W vs P)
Enriched Pathways	total	expected	hits	Raw p	Holm p	FDR
Galactose metabolism	41	0.685	6	4.31e-05	0.00345	0.00345
Starch and sucrose metabolism	50	0.835	5	0.00123	0.0969	0.0491
Alanine, aspartate and glutamate metabolism	24	0.401	3	0.00685	0.534	0.173
beta-Alanine metabolism	28	0.468	3	0.0106	0.815	0.173
Pentose and glucuronate interconversions	53	0.885	4	0.0108	0.824	0.173
Glutathione metabolism	38	0.635	3	0.0243	1	0.318
Butanoate metabolism	40	0.668	3	0.0278	1	0.318
Citrate cycle (TCA cycle)	20	0.334	2	0.0428	1	0.428
Glycolysis or Gluconeogenesis	31	0.518	2	0.0934	1	0.829
Methane metabolism	34	0.568	2	0.109	1	0.829
Arginine and proline metabolism	77	1.29	3	0.136	1	0.829
Glycerophospholipid metabolism	39	0.651	2	0.137	1	0.829
Nitrogen metabolism	39	0.651	2	0.137	1	0.829
Nicotinate and nicotinamide metabolism	44	0.735	2	0.166	1	0.829
Phenylalanine metabolism	45	0.752	2	0.172	1	0.829
Amino sugar and nucleotide sugar metabolism	88	1.47	3	0.18	1	0.829
Primary bile acid biosynthesis	47	0.785	2	0.184	1	0.829
Fructose and mannose metabolism	48	0.802	2	0.19	1	0.829
Purine metabolism	92	1.54	3	0.197	1	0.829
Cyanoamino acid metabolism	16	0.267	1	0.237	1	0.948
Pyrimidine metabolism	60	1	2	0.265	1	0.997
Taurine and hypotaurine metabolism	20	0.334	1	0.287	1	0.997
Caffeine metabolism	21	0.351	1	0.299	1	0.997
Riboflavin metabolism	21	0.351	1	0.299	1	0.997
Thiamine metabolism	24	0.401	1	0.334	1	1
Sphingolipid metabolism	25	0.418	1	0.345	1	1
Tyrosine metabolism	76	1.27	2	0.365	1	1
Pantothenate and CoA biosynthesis	27	0.451	1	0.367	1	1
Pentose phosphate pathway	32	0.534	1	0.419	1	1
Propanoate metabolism	35	0.585	1	0.448	1	1
Ascorbate and aldarate metabolism	45	0.752	1	0.535	1	1
Lysine degradation	47	0.785	1	0.55	1	1
Glycine, serine and threonine metabolism	48	0.802	1	0.558	1	1
Glyoxylate and dicarboxylate metabolism	50	0.835	1	0.573	1	1
Arachidonic acid metabolism	62	1.04	1	0.653	1	1
Aminoacyl-tRNA biosynthesis	75	1.25	1	0.723	1	1
Porphyrin and chlorophyll metabolism	104	1.74	1	0.833	1	1

## Sheet: P vs T
Table S3-2. Metabolite set enrichment analysis (MSEA) for hepatocarcinogenesis (P vs T)
Enriched Pathways	total	expected	hits	Raw p	Holm p	FDR
Galactose metabolism	41	0.873	5	0.00151	0.12	0.12
Citrate cycle (TCA cycle)	20	0.426	3	0.00803	0.635	0.321
Alanine, aspartate and glutamate metabolism	24	0.511	3	0.0134	1	0.358
Starch and sucrose metabolism	50	1.06	4	0.0204	1	0.397
Pentose and glucuronate interconversions	53	1.13	4	0.0248	1	0.397
Glutathione metabolism	38	0.809	3	0.0455	1	0.588
Sulfur metabolism	18	0.383	2	0.0547	1	0.588
Nicotinate and nicotinamide metabolism	44	0.937	3	0.0654	1	0.588
Taurine and hypotaurine metabolism	20	0.426	2	0.0662	1	0.588
Pantothenate and CoA biosynthesis	27	0.575	2	0.111	1	0.728
Cysteine and methionine metabolism	56	1.19	3	0.115	1	0.728
Amino sugar and nucleotide sugar metabolism	88	1.87	4	0.115	1	0.728
beta-Alanine metabolism	28	0.596	2	0.118	1	0.728
Pyrimidine metabolism	60	1.28	3	0.134	1	0.737
Glycolysis or Gluconeogenesis	31	0.66	2	0.14	1	0.737
Pentose phosphate pathway	32	0.681	2	0.147	1	0.737
Glycerophospholipid metabolism	39	0.83	2	0.201	1	0.845
Nitrogen metabolism	39	0.83	2	0.201	1	0.845
Butanoate metabolism	40	0.852	2	0.209	1	0.845
D-Glutamine and D-glutamate metabolism	11	0.234	1	0.211	1	0.845
Arginine and proline metabolism	77	1.64	3	0.224	1	0.854
Fructose and mannose metabolism	48	1.02	2	0.272	1	0.922
Glycine, serine and threonine metabolism	48	1.02	2	0.272	1	0.922
Linoleic acid metabolism	15	0.319	1	0.277	1	0.922
Glyoxylate and dicarboxylate metabolism	50	1.06	2	0.288	1	0.923
Caffeine metabolism	21	0.447	1	0.365	1	1
Riboflavin metabolism	21	0.447	1	0.365	1	1
Selenoamino acid metabolism	22	0.468	1	0.379	1	1
Sphingolipid metabolism	25	0.532	1	0.418	1	1
Phenylalanine, tyrosine and tryptophan biosynthesis	27	0.575	1	0.443	1	1
Aminoacyl-tRNA biosynthesis	75	1.6	2	0.479	1	1
Lysine biosynthesis	32	0.681	1	0.5	1	1
Glycerolipid metabolism	32	0.681	1	0.5	1	1
Pyruvate metabolism	32	0.681	1	0.5	1	1
Methane metabolism	34	0.724	1	0.521	1	1
Propanoate metabolism	35	0.745	1	0.532	1	1
Purine metabolism	92	1.96	2	0.591	1	1
Histidine metabolism	44	0.937	1	0.615	1	1
Ascorbate and aldarate metabolism	45	0.958	1	0.624	1	1
Phenylalanine metabolism	45	0.958	1	0.624	1	1
Primary bile acid biosynthesis	47	1	1	0.64	1	1
Tyrosine metabolism	76	1.62	1	0.81	1	1
Porphyrin and chlorophyll metabolism	104	2.21	1	0.899	1	1

## Sheet: W vs T
Table S3-3. Metabolite set enrichment analysis (MSEA) for hepatocarcinogenesis (W vs T)
Enriched Pathways	total	expected	hits	Raw p	Holm p	FDR
Citrate cycle (TCA cycle)	20	0.534	5	0.000132	0.0106	0.0106
Alanine, aspartate and glutamate metabolism	24	0.641	5	0.000334	0.0264	0.0108
Glutathione metabolism	38	1.02	6	0.000406	0.0317	0.0108
beta-Alanine metabolism	28	0.748	4	0.00587	0.452	0.0997
Phenylalanine metabolism	45	1.2	5	0.00623	0.474	0.0997
Glycolysis or Gluconeogenesis	31	0.828	4	0.00849	0.637	0.113
Propanoate metabolism	35	0.935	4	0.013	0.965	0.137
Aminoacyl-tRNA biosynthesis	75	2	6	0.0137	0.998	0.137
Nitrogen metabolism	39	1.04	4	0.0189	1	0.164
Pyrimidine metabolism	60	1.6	5	0.0205	1	0.164
Phenylalanine, tyrosine and tryptophan biosynthesis	27	0.722	3	0.0337	1	0.225
Pantothenate and CoA biosynthesis	27	0.722	3	0.0337	1	0.225
Starch and sucrose metabolism	50	1.34	4	0.0426	1	0.244
Glyoxylate and dicarboxylate metabolism	50	1.34	4	0.0426	1	0.244
Pyruvate metabolism	32	0.855	3	0.052	1	0.262
Arginine and proline metabolism	77	2.06	5	0.0525	1	0.262
Butanoate metabolism	40	1.07	3	0.0893	1	0.407
Galactose metabolism	41	1.1	3	0.0946	1	0.407
Purine metabolism	92	2.46	5	0.0966	1	0.407
Nicotinate and nicotinamide metabolism	44	1.18	3	0.111	1	0.445
Thiamine metabolism	24	0.641	2	0.133	1	0.469
Fructose and mannose metabolism	48	1.28	3	0.135	1	0.469
Glycine, serine and threonine metabolism	48	1.28	3	0.135	1	0.469
Sphingolipid metabolism	25	0.668	2	0.143	1	0.475
Pentose and glucuronate interconversions	53	1.42	3	0.167	1	0.534
Cysteine and methionine metabolism	56	1.5	3	0.187	1	0.575
D-Arginine and D-ornithine metabolism	8	0.214	1	0.195	1	0.578
Amino sugar and nucleotide sugar metabolism	88	2.35	4	0.207	1	0.579
Pentose phosphate pathway	32	0.855	2	0.21	1	0.579
Methane metabolism	34	0.909	2	0.23	1	0.613
D-Glutamine and D-glutamate metabolism	11	0.294	1	0.258	1	0.666
Tyrosine metabolism	76	2.03	3	0.332	1	0.811
Linoleic acid metabolism	15	0.401	1	0.335	1	0.811
Cyanoamino acid metabolism	16	0.428	1	0.353	1	0.83
Sulfur metabolism	18	0.481	1	0.387	1	0.884
Taurine and hypotaurine metabolism	20	0.534	1	0.42	1	0.932
Caffeine metabolism	21	0.561	1	0.435	1	0.941
Selenoamino acid metabolism	22	0.588	1	0.45	1	0.948
Lysine biosynthesis	32	0.855	1	0.582	1	1
Ubiquinone and other terpenoid-quinone biosynthesis	36	0.962	1	0.626	1	1
Glycerophospholipid metabolism	39	1.04	1	0.655	1	1
Histidine metabolism	44	1.18	1	0.7	1	1
Primary bile acid biosynthesis	47	1.26	1	0.724	1	1
Lysine degradation	47	1.26	1	0.724	1	1
Fatty acid biosynthesis	49	1.31	1	0.738	1	1
Porphyrin and chlorophyll metabolism	104	2.78	2	0.776	1	1
Arachidonic acid metabolism	62	1.66	1	0.818	1	1
