# Supplementary material for: Role of the Mitochondrial Citrate-malate Shuttle in Hras12V-Induced Hepatocarcinogenesis: A Metabolomics-Based Analysis
Source: Metabolites. 2020 May 13;10(5):193. doi: 10.3390/metabo10050193 (PMC7281175; doi:10.3390/metabo10050193)
Supplement: Supplementary file 1 [file metabolites-10-00193-s001.zip › supplementary materials/Table S4. DEGs between HCC, precancerous and normal liver tissues.xlsx]

## Sheet: W VS P
Table S4-1. DEGs between normal liver tissues and precancerous tissues.
mRNA Accesion NO.	GeneID	Gene symbol	Full name	W FPKM	P FPKM	Fold change-W/P	P-value
NM_001012323	381530	Mup20	major urinary protein 20	13032.7	4556.44	2.86028	0
NM_001045550_dup3	17841	Mup2	major urinary protein 2	10314.8	4860.93	2.12198	0
NM_001134644	100048885	Gm2083	major urinary protein LOC100048885	5474.08	815.913	6.70915	0
NM_001134675	100041658	Mup7	major urinary protein 7	1e-05	22459.1	4.45e-10	0
NM_001200004	100039150	Mup15	major urinary protein 15	1e-05	10019.2	9.98e-10	0
NM_011314	20209	Saa2	serum amyloid A 2	1910.13	161.891	11.7989	0
NM_133977	22041	Trf	transferrin	5808.83	11011.3	0.527534	0
NM_009117	20208	Saa1	serum amyloid A 1	2104.59	366.031	5.74976	1.78e-298
NM_009247	20704	Serpina1e	serine (or cysteine) peptidase inhibitor, clade A, member 1E	4069.37	1425.3	2.8551	1.52e-295
NM_009127	20249	Scd1	stearoyl-Coenzyme A desaturase 1	978.945	3321.68	0.294714	6.42e-293
NM_013541	14870	Gstp1	glutathione S-transferase, pi 1	3764.52	1354.21	2.77986	2.69e-263
NM_001045550	17841	Mup2	major urinary protein 2	1e-05	882.892	1.13e-08	8.17e-263
NM_001281979	100038948	Mup9	major urinary protein 9	2004.05	632.558	3.16817	3.04e-167
NM_008647	17841	Mup2	major urinary protein 2	1e-05	562.788	1.78e-08	5.08e-167
NM_016668	12116	Bhmt	betaine-homocysteine methyltransferase	1924.85	705.331	2.729	1.61e-131
NM_013602	17748	Mt1	metallothionein 1	18.3236	478.746	0.0382742	5.49e-116
NM_007818	13112	Cyp3a11	cytochrome P450, family 3, subfamily a, polypeptide 11	1822.94	713.823	2.55377	8.95e-113
NM_001134676	100041687	Mup8	major urinary protein 8	887.05	194.149	4.56891	3.55e-107
NM_017399	14080	Fabp1	fatty acid binding protein 1, liver	6179.16	4098.82	1.50755	4.04e-98
NM_001199999	100039116	Mup14	major urinary protein 14	773.188	191.452	4.03855	2.33e-84
NM_001134644_dup4	100048885	Gm2083	major urinary protein LOC100048885	271.045	0.0894271	3030.9	7.36e-81
NM_024437	67528	Nudt7	nudix (nucleoside diphosphate linked moiety X)-type motif 7	942.139	296.003	3.18287	9.78e-80
NM_008630	17750	Mt2	metallothionein 2	14.4802	329.439	0.0439541	2.86e-78
NM_023617	71724	Aox3	aldehyde oxidase 3	273.674	5.42506	50.4463	1.51e-73
NM_007703	12686	Elovl3	elongation of very long chain fatty acids (FEN1/Elo2, SUR4/Elo3, yeast)-like 3	262.074	4.14318	63.2543	1.1e-71
NM_001134674	100039089	Mup13	major urinary protein 13	517.062	98.6543	5.24115	3.73e-70
NM_001122647	100039008	Mup10	major urinary protein 10	726.432	212.294	3.42182	3.8e-67
NM_001163010	17840	Mup1	major urinary protein 1	483.72	96.0003	5.03873	1.75e-63
NM_144903	230163	Aldob	aldolase B, fructose-bisphosphate	1645.61	2764.09	0.595353	5.89e-63
NM_009381	21835	Thrsp	thyroid hormone responsive	182.163	654.398	0.278367	1.71e-62
NM_001134644_dup1	100048885	Gm2083	major urinary protein LOC100048885	602.814	186.575	3.23095	1.45e-52
NM_007815	13095	Cyp2c29	cytochrome P450, family 2, subfamily c, polypeptide 29	1315.48	653.157	2.01403	2.95e-52
NM_001199995	100039054	Mup12	major urinary protein 12	389.478	83.3324	4.67379	8.57e-49
NM_001135127	100189605	Mup19	major urinary protein 19	402.638	91.866	4.38288	4.67e-48
NM_001134644_dup3	100048885	Gm2083	major urinary protein LOC100048885	298.857	44.4204	6.72792	1.42e-47
NM_001134644_dup2	100048885	Gm2083	major urinary protein LOC100048885	407.437	97.2425	4.18991	1.43e-46
NM_011458	20714	Serpina3k	serine (or cysteine) peptidase inhibitor, clade A, member 3K	6835.04	5332.36	1.2818	4.88e-45
NM_001200004_dup1	100039150	Mup15	major urinary protein 15	363.119	79.1747	4.5863	6.11e-45
NM_145360	319554	Idi1	isopentenyl-diphosphate delta isomerase	207.301	15.2479	13.5954	2.97e-44
NM_013465	11625	Ahsg	alpha-2-HS-glycoprotein	3300.41	4533.4	0.728021	8.08e-43
NM_010006	13105	Cyp2d9	cytochrome P450, family 2, subfamily d, polypeptide 9	677.994	267.398	2.53552	2.73e-42
NM_175250	76971	2810007J24Rik	RIKEN cDNA 2810007J24 gene	240.723	33.1099	7.27042	5.13e-40
NM_009696	11816	Apoe	apolipoprotein E	10642.8	12680	0.839338	1.22e-38
NM_145594	234199	Fgl1	fibrinogen-like protein 1	478.801	966.966	0.495158	1.09e-37
NM_011575	21786	Tff3	trefoil factor 3, intestinal	4.11332	147.569	0.0278739	1.3e-37
NM_009474	22262	Uox	urate oxidase	926.524	1570.52	0.589947	1.47e-37
NM_145942	208715	Hmgcs1	3-hydroxy-3-methylglutaryl-Coenzyme A synthase 1	201.684	22.6758	8.89424	2.38e-37
NM_009692	11806	Apoa1	apolipoprotein A-I	5098.03	6494.87	0.784932	5.93e-37
NM_008096	14473	Gc	group specific component	2788.64	3838.75	0.726445	6.37e-37
NM_001102409	385643	Kng2	kininogen 2	432.516	894.333	0.483619	7.9e-37
NM_009997	13086	Cyp2a4	cytochrome P450, family 2, subfamily a, polypeptide 4	319.573	724.944	0.440824	3.06e-36
NM_008160	14775	Gpx1	glutathione peroxidase 1	1271.48	721.739	1.76169	4.26e-36
NM_010726	16922	Phyh	phytanoyl-CoA hydroxylase	1474.05	877.991	1.67889	4.8e-36
NM_007376	11287	Pzp	pregnancy zone protein	1062.97	1698.78	0.625726	3.67e-33
NM_133653	11720	Mat1a	methionine adenosyltransferase I, alpha	621.24	1120.8	0.554283	1.21e-32
NM_017396	53973	Cyp3a41a	cytochrome P450, family 3, subfamily a, polypeptide 41A	505.749	199.167	2.53932	4.64e-32
NM_019911	56720	Tdo2	tryptophan 2,3-dioxygenase	1200.96	697.208	1.72253	6.3e-32
NM_009778	12266	C3	complement component 3	1179.6	1823.65	0.646835	2.99e-31
NM_010012	13124	Cyp8b1	cytochrome P450, family 8, subfamily b, polypeptide 1	139.591	10.602	13.1665	4.69e-30
NM_007409	11522	Adh1	alcohol dehydrogenase 1 (class I)	1158.53	1780.61	0.650637	7.91e-30
NM_016956	15130	Hbb-b2	hemoglobin, beta adult minor chain	211.544	515.464	0.410395	9.57e-30
NM_198672	382053	Ces3a	carboxylesterase 3A	745.784	373.04	1.99921	1.06e-29
NM_010000	13094	Cyp2b9	cytochrome P450, family 2, subfamily b, polypeptide 9	0.441575	102.578	0.00430477	1.09e-29
NM_146214	234724	Tat	tyrosine aminotransferase	1148.56	676.756	1.69716	2.68e-29
NM_011327	20280	Scp2	sterol carrier protein 2, liver	1939.51	1319.58	1.46979	1.47e-28
NM_134469	110196	Fdps	farnesyl diphosphate synthetase	240.278	56.9041	4.22251	2.11e-28
NM_008218	15122	Hba-a1	hemoglobin alpha, adult chain 1	102.9	328.408	0.31333	2.32e-28
NM_023125	16644	Kng1	kininogen 1	406.115	787.8	0.515505	3.71e-28
NM_133943	101502	Hsd3b7	hydroxy-delta-5-steroid dehydrogenase, 3 beta- and steroid delta-isomerase 7	279.145	79.0461	3.53142	1.3e-27
NM_019946	56615	Mgst1	microsomal glutathione S-transferase 1	4266.98	3348.07	1.27446	2.02e-27
NM_023114	11814	Apoc3	apolipoprotein C-III	2251.49	3036.13	0.741566	3.22e-26
NM_177406	277753	Cyp4a12a	cytochrome P450, family 4, subfamily a, polypeptide 12a	201.888	42.9542	4.70008	3.74e-26
NM_007468	11808	Apoa4	apolipoprotein A-IV	55.0567	229.433	0.239969	3.83e-26
NM_013467	11668	Aldh1a1	aldehyde dehydrogenase family 1, subfamily A1	792.216	435.153	1.82055	4.17e-25
NM_025436	66234	Sc4mol	sterol-C4-methyl oxidase-like	162.076	27.2377	5.95043	1.04e-24
NM_146230	235674	Acaa1b	acetyl-Coenzyme A acyltransferase 1B	447.443	192.893	2.31964	1.11e-24
NM_145953	107869	Cth	cystathionase (cystathionine gamma-lyase)	407.871	174.588	2.33619	8.31e-23
NM_011480	20787	Srebf1	sterol regulatory element binding transcription factor 1	40.3614	182.506	0.221151	1.44e-22
NM_013697	22139	Ttr	transthyretin	4199.17	3396.58	1.23629	1.52e-21
NM_009155	20363	Sepp1	selenoprotein P, plasma, 1	2265.21	2958.04	0.765781	6.07e-21
NM_001104525	100043108	Cyp2c69	cytochrome P450, family 2, subfamily c, polypeptide 69	0.771308	72.9339	0.0105754	8.14e-21
NM_007830	13167	Dbi	diazepam binding inhibitor	1385.91	945.274	1.46615	1.47e-20
NM_011267	19734	Rgs16	regulator of G-protein signaling 16	2.21908	79.4237	0.0279398	2.03e-20
NM_032541	84506	Hamp	hepcidin antimicrobial peptide	191.733	51.5659	3.71821	2.48e-20
NM_024450	30049	Scd3	stearoyl-coenzyme A desaturase 3	52.8084	192.115	0.274879	7.68e-20
NM_023733	74114	Crot	carnitine O-octanoyltransferase	237.095	79.4062	2.98585	1.31e-19
NM_144942	246277	Csad	cysteine sulfinic acid decarboxylase	84.5093	5.98701	14.1154	2.49e-19
NM_030611	83702	Akr1c6	aldo-keto reductase family 1, member C6	881.171	548.943	1.60521	3.37e-19
NM_007618	12401	Serpina6	serine (or cysteine) peptidase inhibitor, clade A, member 6	70.725	219.069	0.322843	7.38e-19
NR_002687	432466	Gm5424	argininosuccinate synthase pseudogene	1505.59	1066.86	1.41123	9.17e-19
NM_001277944	11813	Apoc2	apolipoprotein C-II	197.66	413.226	0.478334	2.37e-18
NM_007817	13107	Cyp2f2	cytochrome P450, family 2, subfamily f, polypeptide 2	688.032	406.871	1.69103	4.66e-18
NM_001083955	110257	Hba-a2	hemoglobin alpha, adult chain 2	173.824	374.758	0.46383	8.87e-18
NM_011315	20210	Saa3	serum amyloid A 3	81.8142	6.84016	11.9609	1.08e-17
NM_019414	20342	Selenbp2	selenium binding protein 2	354.372	163.749	2.16412	1.48e-17
NM_009993	13077	Cyp1a2	cytochrome P450, family 1, subfamily a, polypeptide 2	431.412	219.232	1.96783	2.8e-17
NM_010240	14325	Ftl1	ferritin light chain 1	2264.6	1754.75	1.29055	1.44e-16
NM_009804	12359	Cat	catalase	1110.53	763.478	1.45457	2.8e-16
NM_009467	22238	Ugt2b5	UDP glucuronosyltransferase 2 family, polypeptide B5	613.937	365.973	1.67755	7.46e-16
NM_031188	17840	Mup1	major urinary protein 1	124.194	28.7128	4.32539	1.09e-15
NM_009349	21743	Inmt	indolethylamine N-methyltransferase	175.895	359.958	0.488654	2.07e-15
NM_007988	14104	Fasn	fatty acid synthase	46.6444	156.164	0.298689	5.1e-15
NM_019395	14121	Fbp1	fructose bisphosphatase 1	494.662	776.889	0.636722	6.08e-15
NM_053176	94175	Hrg	histidine-rich glycoprotein	381.566	630.547	0.605135	1e-14
NM_008030	14262	Fmo3	flavin containing monooxygenase 3	1e-05	51.2167	1.95e-07	1.21e-14
NM_007820	13114	Cyp3a16	cytochrome P450, family 3, subfamily a, polypeptide 16	228.679	92.3256	2.47688	1.37e-14
NM_008439	16548	Khk	ketohexokinase	209.375	398.573	0.525312	2.26e-14
NR_002861	321018	Serpina4-ps1	serine (or cysteine) peptidase inhibitor, clade A, member 4, pseudogene 1	97.5096	18.3891	5.30258	2.61e-14
NM_008295	15496	Hsd3b5	hydroxy-delta-5-steroid dehydrogenase, 3 beta- and steroid delta-isomerase 5	154.419	48.1554	3.20668	2.93e-14
NM_009253	20717	Serpina3m	serine (or cysteine) peptidase inhibitor, clade A, member 3M	101.34	242.437	0.418006	3.19e-14
NM_007825	13123	Cyp7b1	cytochrome P450, family 7, subfamily b, polypeptide 1	363.989	191.441	1.90131	1.38e-13
NM_033037	12583	Cdo1	cysteine dioxygenase 1, cytosolic	773.099	513.177	1.5065	1.53e-13
NM_011044	18534	Pck1	phosphoenolpyruvate carboxykinase 1, cytosolic	1053.23	748.712	1.40672	2.39e-13
NM_001080940	624219	Gm6484	predicted gene 6484	26.2624	110.224	0.238264	2.8e-13
NM_019688	56508	Rapgef4	Rap guanine nucleotide exchange factor (GEF) 4	44.2991	0.00304541	14546.2	5.95e-13
NM_001077529	18103	Nme2	NME/NM23 nucleoside diphosphate kinase 2	105.095	25.8639	4.06339	6.3e-13
NM_053200	104158	Ces1d	carboxylesterase 1D	141.048	289.142	0.487816	1.31e-12
NM_010004	13099	Cyp2c40	cytochrome P450, family 2, subfamily c, polypeptide 40	1.61742	47.7315	0.0338858	2.29e-12
NM_001159299	16427	Itih4	inter alpha-trypsin inhibitor, heavy chain 4	345.306	556.5	0.620496	3.59e-12
NM_008061	14377	G6pc	glucose-6-phosphatase, catalytic	217.954	96.0588	2.26896	5.01e-12
NM_026384	67800	Dgat2	diacylglycerol O-acyltransferase 2	174.123	330.939	0.526148	5.24e-12
NM_009128	20250	Scd2	stearoyl-Coenzyme A desaturase 2	29.3372	108.268	0.270968	1.01e-11
NM_008176	14825	Cxcl1	chemokine (C-X-C motif) ligand 1	3.348	51.1826	0.0654129	1.11e-11
NM_133670	20887	Sult1a1	sulfotransferase family 1A, phenol-preferring, member 1	122.799	253.011	0.48535	1.93e-11
NM_009834	12457	Ccrn4l	CCR4 carbon catabolite repression 4-like (S. cerevisiae)	66.3046	10.9518	6.05422	3.13e-11
NM_017370	15439	Hp	haptoglobin	2812.87	2355.29	1.19428	4.1e-11
NM_021022	27413	Abcb11	ATP-binding cassette, sub-family B (MDR/TAP), member 11	176.511	73.4412	2.40343	4.21e-11
NM_010634	16592	Fabp5	fatty acid binding protein 5, epidermal	34.2343	113.45	0.301757	5.97e-11
NM_007686	12630	Cfi	complement component factor i	245.026	415.178	0.590171	6.7e-11
NM_016783	53328	Pgrmc1	progesterone receptor membrane component 1	717.008	494.627	1.44959	7.44e-11
NM_020010	13121	Cyp51	cytochrome P450, family 51	64.0698	10.0896	6.35008	9.35e-11
NM_001199217	76257	Slc38a3	solute carrier family 38, member 3	460.565	678.537	0.678762	2.03e-10
NM_145424	216454	BC089597	cDNA sequence BC089597	47.2977	132.918	0.355841	2.05e-10
NM_172769	235293	Sc5d	sterol-C5-desaturase (fungal ERG3, delta-5-desaturase) homolog (S. cerevisae)	309.108	172.675	1.79011	2.58e-10
NM_010776	17195	Mbl2	mannose-binding lectin (protein C) 2	216.36	370.198	0.584444	2.96e-10
NM_001164681	382053	Ces3a	carboxylesterase 3A	185.25	83.7248	2.21261	3.3e-10
NM_008407	16426	Itih3	inter-alpha trypsin inhibitor, heavy chain 3	305.329	483.204	0.631884	4.03e-10
NM_001099779	18770	Pklr	pyruvate kinase liver and red blood cell	38.0834	115.668	0.329248	4.64e-10
NM_001204166	56508	Rapgef4	Rap guanine nucleotide exchange factor (GEF) 4	2.45448	42.0051	0.0584329	4.66e-10
NM_007606	12350	Car3	carbonic anhydrase 3	1347.31	1050.29	1.2828	4.9e-10
NM_008898	18984	Por	P450 (cytochrome) oxidoreductase	67.0156	161.918	0.413886	5.22e-10
NM_011921	26358	Aldh1a7	aldehyde dehydrogenase family 1, subfamily A7	126.248	47.2666	2.67098	1.24e-09
NM_009466	22235	Ugdh	UDP-glucose dehydrogenase	109.078	37.8104	2.88487	1.58e-09
NM_010145	13849	Ephx1	epoxide hydrolase 1, microsomal	180.419	83.9484	2.14917	1.67e-09
NM_144520	67815	Sec14l2	SEC14-like 2 (S. cerevisiae)	227.248	118.921	1.91092	2.7e-09
NM_009888	12628	Cfh	complement component factor h	254.183	409.114	0.621301	3.19e-09
NM_145572	232493	Gys2	glycogen synthase 2	44.5364	120.356	0.370039	3.21e-09
NM_007860	13370	Dio1	deiodinase, iodothyronine, type I	81.4979	22.9032	3.55836	3.43e-09
NM_007443	11699	Ambp	alpha 1 microglobulin/bikunin	1897.96	2292.6	0.827864	3.61e-09
NM_001164763	109222	Rarres1	retinoic acid receptor responder (tazarotene induced) 1	55.8788	9.4947	5.88526	3.65e-09
NM_011318	20219	Apcs	serum amyloid P-component	121.397	233.147	0.520689	4.16e-09
NM_134144	107141	Cyp2c50	cytochrome P450, family 2, subfamily c, polypeptide 50	380.724	236.929	1.60691	4.6e-09
NM_181849	110135	Fgb	fibrinogen beta chain	2090.18	2501.69	0.835507	4.64e-09
NM_007940	13850	Ephx2	epoxide hydrolase 2, cytoplasmic	322.485	191.607	1.68305	4.94e-09
NM_009776	12258	Serping1	serine (or cysteine) peptidase inhibitor, clade G, member 1	337.612	508.138	0.66441	6.96e-09
NM_013492	12759	Clu	clusterin	692.685	930.718	0.744248	7.87e-09
NM_031197	20526	Slc2a2	solute carrier family 2 (facilitated glucose transporter), member 2	97.1098	196.219	0.494905	8.87e-09
NM_010358	14862	Gstm1	glutathione S-transferase, mu 1	570.35	396.671	1.43784	1.16e-08
NM_007812	13087	Cyp2a5	cytochrome P450, family 2, subfamily a, polypeptide 5	150.395	268.069	0.561031	1.22e-08
NM_177380	337924	Cyp3a44	cytochrome P450, family 3, subfamily a, polypeptide 44	138.678	59.4926	2.33101	1.39e-08
NM_010941	18194	Nsdhl	NAD(P) dependent steroid dehydrogenase-like	52.0312	9.01306	5.77287	1.82e-08
NM_153069	259301	Leap2	liver-expressed antimicrobial peptide 2	165.931	78.8283	2.10497	1.94e-08
NM_009760	12176	Bnip3	BCL2/adenovirus E1B interacting protein 3	82.8634	172.076	0.481551	1.99e-08
NM_153807	264895	Acsf2	acyl-CoA synthetase family member 2	62.1771	14.054	4.42416	2.1e-08
NM_130450	170439	Elovl6	ELOVL family member 6, elongation of long chain fatty acids (yeast)	17.3191	69.7344	0.248358	2.11e-08
NM_010271	14555	Gpd1	glycerol-3-phosphate dehydrogenase 1 (soluble)	147.811	66.739	2.21476	2.27e-08
NM_011134	18979	Pon1	paraoxonase 1	450.514	300.52	1.49911	2.66e-08
NM_025374	109801	Glo1	glyoxalase 1	221.315	120.373	1.83858	2.99e-08
NM_008705	18103	Nme2	NME/NM23 nucleoside diphosphate kinase 2	210.776	341.146	0.617847	3.61e-08
NM_020581	57875	Angptl4	angiopoietin-like 4	77.3243	23.3402	3.31292	4.58e-08
NM_011996	26876	Adh4	alcohol dehydrogenase 4 (class II), pi polypeptide	133.806	58.7089	2.27914	4.6e-08
NM_031884	27409	Abcg5	ATP-binding cassette, sub-family G (WHITE), member 5	35.1297	98.2992	0.357375	5.6e-08
NM_153151	224530	Acat3	acetyl-Coenzyme A acetyltransferase 3	195.787	102.414	1.91172	5.88e-08
NM_001102412	16644	Kng1	kininogen 1	123.474	225.999	0.546348	7.36e-08
NM_009096	20104	Rps6	ribosomal protein S6	168.3	284.718	0.591111	7.53e-08
NM_008133	14661	Glud1	glutamate dehydrogenase 1	390.318	256.749	1.52023	8.32e-08
NM_011034	18477	Prdx1	peroxiredoxin 1	742.478	554.721	1.33847	9.26e-08
NM_018746	16427	Itih4	inter alpha-trypsin inhibitor, heavy chain 4	222.441	351.037	0.633668	1.06e-07
NM_001081285	620807	Mup6	major urinary protein 6	88.9061	31.5824	2.81505	1.34e-07
NM_009780	12268	C4b	complement component 4B (Chido blood group)	223.736	351.355	0.63678	1.37e-07
NM_016978	18242	Oat	ornithine aminotransferase	527.884	372.457	1.4173	1.56e-07
NM_017396_dup1	53973	Cyp3a41a	cytochrome P450, family 3, subfamily a, polypeptide 41A	105.874	42.7982	2.4738	1.65e-07
NM_133768	109900	Asl	argininosuccinate lyase	215.968	340.308	0.634625	1.69e-07
NM_007809	13074	Cyp17a1	cytochrome P450, family 17, subfamily a, polypeptide 1	5.53052	40.6253	0.136135	1.78e-07
NM_008342	16008	Igfbp2	insulin-like growth factor binding protein 2	170.149	87.9033	1.93564	1.97e-07
NM_145496	225913	Dak	dihydroxyacetone kinase 2 homolog (yeast)	117.624	213.604	0.550664	2.06e-07
NM_008181	14857	Gsta1	glutathione S-transferase, alpha 1 (Ya)	36.7871	4.5388	8.10503	2.31e-07
NM_153526	231070	Insig1	insulin induced gene 1	187.657	100.901	1.85981	2.51e-07
NM_001190448	13195	Ddc	dopa decarboxylase	49.2633	10.1893	4.83481	2.57e-07
NM_001111336	15495	Hsd3b4	hydroxy-delta-5-steroid dehydrogenase, 3 beta- and steroid delta-isomerase 4	64.5731	18.9743	3.40319	2.82e-07
NM_053082	64540	Tspan4	tetraspanin 4	16.2084	61.0452	0.265515	3.62e-07
NM_008777	18478	Pah	phenylalanine hydroxylase	688.829	896.267	0.768553	3.72e-07
NM_139297	216558	Ugp2	UDP-glucose pyrophosphorylase 2	112.47	204.068	0.55114	3.75e-07
NM_008256	15360	Hmgcs2	3-hydroxy-3-methylglutaryl-Coenzyme A synthase 2	469.203	328.45	1.42854	3.9e-07
NM_018881	55990	Fmo2	flavin containing monooxygenase 2	1.20922	28.3153	0.0427055	4.64e-07
NM_025422	66205	Cd302	CD302 antigen	194.346	307.451	0.63212	6.76e-07
NM_025378	66141	Ifitm3	interferon induced transmembrane protein 3	389.826	544.276	0.716229	7.39e-07
NM_021564	59083	Fetub	fetuin beta	160.372	263.914	0.607668	8.56e-07
NM_001013820	434674	Slc22a28	solute carrier family 22, member 28	151.31	77.0883	1.96281	8.61e-07
NM_028341	72747	Ttc39c	tetratricopeptide repeat domain 39C	144.343	72.0958	2.0021	8.65e-07
NM_009060	19733	Rgn	regucalcin	793.647	613.074	1.29454	8.95e-07
NM_001159301	16859	Lgals9	lectin, galactose binding, soluble 9	292.107	186.217	1.56864	9.41e-07
NM_027249	380712	Tlcd2	TLC domain containing 2	54.5035	14.7054	3.70636	9.7e-07
NM_007591	12317	Calr	calreticulin	448.76	315.744	1.42128	9.87e-07
NM_001253751	110196	Fdps	farnesyl diphosphate synthetase	40.2509	7.41314	5.42967	1.08e-06
NM_145449	217845	Ifi27l2b	interferon, alpha-inducible protein 27 like 2B	3.62937	32.5425	0.111527	1.09e-06
NM_021282	13106	Cyp2e1	cytochrome P450, family 2, subfamily e, polypeptide 1	2901.04	2559.44	1.13347	1.1e-06
NM_028454	73166	Tm7sf2	transmembrane 7 superfamily member 2	90.1489	36.4627	2.47236	1.31e-06
NM_001104531	545123	Cyp2d11	cytochrome P450, family 2, subfamily d, polypeptide 11	155.454	81.3326	1.91134	1.33e-06
NM_013478	12007	Azgp1	alpha-2-glycoprotein 1, zinc	855.179	1073.42	0.796686	1.49e-06
NM_178082	72999	Insig2	insulin induced gene 2	80.7902	30.9633	2.60922	1.62e-06
NM_010286	14605	Tsc22d3	TSC22 domain family, member 3	103.729	45.8923	2.26027	1.66e-06
NM_001110009	11812	Apoc1	apolipoprotein C-I	7620.19	7093.4	1.07426	1.86e-06
NM_029692	76654	Upp2	uridine phosphorylase 2	168.473	269.231	0.625756	2.09e-06
NM_007981	14081	Acsl1	acyl-CoA synthetase long-chain family member 1	219.731	132.06	1.66387	2.56e-06
NM_016661	269378	Ahcy	S-adenosylhomocysteine hydrolase	519.523	686.641	0.756615	2.6e-06
NM_013842	22433	Xbp1	X-box binding protein 1	57.4242	120.615	0.476095	2.92e-06
NM_053096	93673	Cml2	camello-like 2	410.461	289.904	1.41585	3.21e-06
NM_007954	13884	Ces1c	carboxylesterase 1C	681.571	869.211	0.784126	3.68e-06
NM_201645	394436	Ugt1a1	UDP glucuronosyltransferase 1 family, polypeptide A1	123.611	209.333	0.590499	3.83e-06
NM_008155	14751	Gpi1	glucose phosphate isomerase 1	40.473	94.5496	0.428061	4.23e-06
NR_033136	107503	Atf5	activating transcription factor 5	137.709	71.7327	1.91975	4.42e-06
NM_024264	104086	Cyp27a1	cytochrome P450, family 27, subfamily a, polypeptide 1	193.979	113.399	1.71059	4.56e-06
NM_024446	67528	Nudt7	nudix (nucleoside diphosphate linked moiety X)-type motif 7	66.6392	23.9221	2.78568	4.64e-06
NM_013913	30924	Angptl3	angiopoietin-like 3	254.783	371.66	0.685527	4.97e-06
NM_001270498	100039192	Tmem254c	transmembrane protein 254c	23.7348	1.75254	13.5431	5.31e-06
NM_013474	11807	Apoa2	apolipoprotein A-II	8015.69	7503.18	1.06831	5.44e-06
NM_026159	67442	Retsat	retinol saturase (all trans retinol 13,14 reductase)	111.933	53.3296	2.09889	5.51e-06
NM_009982	13032	Ctsc	cathepsin C	32.175	81.0283	0.397083	5.64e-06
NM_009665	11702	Amd1	S-adenosylmethionine decarboxylase 1	0.0638182	21.6409	0.00294896	5.73e-06
NM_011016	18406	Orm2	orosomucoid 2	160.666	89.5821	1.79351	6.45e-06
NM_001200006	100039206	Mup17	major urinary protein 17	93.8696	41.4729	2.2634	6.55e-06
NM_008341	16006	Igfbp1	insulin-like growth factor binding protein 1	23.3802	66.6608	0.350734	7.41e-06
NM_010106	13627	Eef1a1	eukaryotic translation elongation factor 1 alpha 1	934.149	1144.36	0.816307	8.25e-06
NM_175329	103172	Chchd10	coiled-coil-helix-coiled-coil-helix domain containing 10	303.078	204.873	1.47935	8.72e-06
NM_024166	14004	Chchd2	coiled-coil-helix-coiled-coil-helix domain containing 2	465.075	341.23	1.36294	8.89e-06
NM_008063	14385	Slc37a4	solute carrier family 37 (glucose-6-phosphate transporter), member 4	67.3905	130.083	0.518058	9.6e-06
NM_008124	14618	Gjb1	gap junction protein, beta 1	415.313	299.512	1.38663	9.89e-06
NM_007824	13122	Cyp7a1	cytochrome P450, family 7, subfamily a, polypeptide 1	17.3739	55.8134	0.311285	1.12e-05
NM_008991	19299	Abcd3	ATP-binding cassette, sub-family D (ALD), member 3	202.883	124.891	1.62448	1.2e-05
NM_027062	69379	C8g	complement component 8, gamma polypeptide	330.622	228.288	1.44827	1.27e-05
NM_009243	20700	Serpina1a	serine (or cysteine) peptidase inhibitor, clade A, member 1A	3308.39	2984.67	1.10846	1.36e-05
NM_010582	16425	Itih2	inter-alpha trypsin inhibitor, heavy chain 2	249.013	358.386	0.694818	1.4e-05
NM_010702	16841	Lect2	leukocyte cell-derived chemotaxin 2	131.603	70.4373	1.86837	1.62e-05
NM_010168	14061	F2	coagulation factor II	616.703	782.842	0.787775	1.63e-05
NM_023383	67758	Aadac	arylacetamide deacetylase (esterase)	351.836	247.914	1.41919	1.72e-05
NM_025827	66887	Lonp2	lon peptidase 2, peroxisomal	110.568	55.1119	2.00625	1.78e-05
NM_009447	22145	Tuba4a	tubulin, alpha 4A	90.9582	41.9582	2.16783	1.78e-05
NM_146116	227613	Tubb4b	tubulin, beta 4B class IVB	90.4167	41.0715	2.20145	1.78e-05
NM_008877	18815	Plg	plasminogen	635.067	802.169	0.791687	1.89e-05
NM_145381	212442	Lactb2	lactamase, beta 2	157.381	90.3648	1.74162	1.95e-05
NM_009690	11801	Cd5l	CD5 antigen-like	58.6448	115.398	0.508196	2e-05
NM_008277	15445	Hpd	4-hydroxyphenylpyruvic acid dioxygenase	828.3	1017.6	0.813974	2.01e-05
NM_007813	13089	Cyp2b13	cytochrome P450, family 2, subfamily b, polypeptide 13	0.0776125	19.6348	0.0039528	2.1e-05
NM_178199	319185	Hist1h2bl	histone cluster 1, H2bl	275.111	185.584	1.48241	2.17e-05
NM_010699	16828	Ldha	lactate dehydrogenase A	454.093	337.763	1.34441	2.29e-05
NM_181796	14869	Gstp2	glutathione S-transferase, pi 2	47.4575	14.6105	3.24818	2.31e-05
NM_001270495	100039257	Tmem254b	transmembrane protein 254b	102.428	50.3701	2.03351	2.38e-05
NM_007907	13629	Eef2	eukaryotic translation elongation factor 2	368.938	493.849	0.747066	3.19e-05
NM_025558	66427	Cyb5b	cytochrome b5 type B	155.265	90.1931	1.72147	3.2e-05
NM_010476	15490	Hsd17b7	hydroxysteroid (17-beta) dehydrogenase 7	33.7001	7.72464	4.36268	3.98e-05
NM_011281	19885	Rorc	RAR-related orphan receptor gamma	8.7323	36.2684	0.240769	4.07e-05
NM_009450	22151	Tubb2a	tubulin, beta 2A class IIA	54.8309	19.6464	2.79089	4.15e-05
NM_134021	103711	Pnpo	pyridoxine 5'-phosphate oxidase	74.88	32.682	2.29117	4.44e-05
NM_001164038	17069	Ly6e	lymphocyte antigen 6 complex, locus E	75.086	135.885	0.55257	4.63e-05
NM_010172	14068	F7	coagulation factor VII	41.683	88.3307	0.471897	4.97e-05
NM_001199333	100048884	LOC100048884	novel member of the major urinary protein (Mup) gene family	193.919	122.392	1.58441	5.02e-05
NM_009093	20090	Rps29	ribosomal protein S29	471.425	608.192	0.775125	5.08e-05
NM_001029867	231396	Ugt2b36	UDP glucuronosyltransferase 2 family, polypeptide B36	410.75	304.952	1.34693	5.27e-05
NM_026268	67603	Dusp6	dual specificity phosphatase 6	10.7395	39.9689	0.268696	5.73e-05
NM_080289	76238	Grhpr	glyoxylate reductase/hydroxypyruvate reductase	159.214	95.0899	1.67435	5.81e-05
NM_013594	17190	Mbd1	methyl-CpG binding domain protein 1	36.9745	9.1473	4.04212	5.87e-05
NM_011834	23923	Aadat	aminoadipate aminotransferase	76.0402	34.9435	2.17609	6.16e-05
NR_002688	433406	Gm13363	predicted gene 13363	38.1799	83.85	0.455336	6.16e-05
NM_009366	21807	Tsc22d1	TSC22 domain family, member 1	43.95	13.9178	3.15783	6.22e-05
NM_010886	17992	Ndufa4	NADH dehydrogenase (ubiquinone) 1 alpha subcomplex, 4	670.56	535.798	1.25152	6.93e-05
NM_001039555	433247	Cyp2c68	cytochrome P450, family 2, subfamily c, polypeptide 68	80.4044	140.967	0.570377	6.95e-05
NM_001199218	76257	Slc38a3	solute carrier family 38, member 3	21.9105	57.8148	0.378977	7.05e-05
NM_025794	66841	Etfdh	electron transferring flavoprotein, dehydrogenase	108.173	57.1565	1.89258	7.07e-05
NM_016772	51798	Ech1	enoyl coenzyme A hydratase 1, peroxisomal	210.945	137.897	1.52973	7.14e-05
NM_011804	433375	Creg1	cellular repressor of E1A-stimulated genes 1	168.941	103.198	1.63706	7.74e-05
NM_001081372	382044	Ces1b	carboxylesterase 1B	95.9498	159.968	0.599806	7.76e-05
NM_026993	69219	Ddah1	dimethylarginine dimethylaminohydrolase 1	39.1958	11.1208	3.52455	7.79e-05
NM_001164525	226654	Tstd1	thiosulfate sulfurtransferase (rhodanese)-like domain containing 1	29.9455	69.7574	0.429281	7.91e-05
NM_172881	243085	Ugt2b35	UDP glucuronosyltransferase 2 family, polypeptide B35	117.888	64.2485	1.83488	8.06e-05
NM_007856	13360	Dhcr7	7-dehydrocholesterol reductase	49.0672	17.8963	2.74175	8.36e-05
NM_133960	102022	Ces2a	carboxylesterase 2A	179.444	112.365	1.59697	8.46e-05
NM_001102411	16644	Kng1	kininogen 1	93.5079	156.703	0.596721	8.57e-05
NM_001199306	76971	2810007J24Rik	RIKEN cDNA 2810007J24 gene	185.669	117.358	1.58207	9e-05
NR_028101	666899	Gm12191	ribosomal protein L30 pseudogene	320.4	430.11	0.744926	9.26e-05
NM_181325	18408	Slc25a15	solute carrier family 25 (mitochondrial carrier ornithine transporter), member 15	144.821	85.8426	1.68705	9.54e-05
NM_144855	12411	Cbs	cystathionine beta-synthase	115.026	63.8849	1.80052	9.62e-05
NM_153484	21685	Tef	thyrotroph embryonic factor	9.31309	36.942	0.2521	9.88e-05
NM_152811	71773	Ugt2b1	UDP glucuronosyltransferase 2 family, polypeptide B1	312.469	223.455	1.39835	9.89e-05
NM_013623	18407	Orm3	orosomucoid 3	6.1456	30.1331	0.203948	0.000116479
NM_031165	15481	Hspa8	heat shock protein 8	591.627	736.003	0.803838	0.000120032
NM_001044751	15483	Hsd11b1	hydroxysteroid 11-beta dehydrogenase 1	367.77	482.355	0.762447	0.000120613
NM_009112	20194	S100a10	S100 calcium binding protein A10 (calpactin)	135.677	79.8959	1.69817	0.000128023
NM_010191	14137	Fdft1	farnesyl diphosphate farnesyl transferase 1	51.0008	19.1065	2.66929	0.000135482
NM_001201391	100503605	Hbb-bs	hemoglobin, beta adult s chain	0.0193024	16.301	0.00118412	0.000145126
NM_010231	14261	Fmo1	flavin containing monooxygenase 1	56.2623	105.91	0.531227	0.000155056
NM_001253781	19116	Prlr	prolactin receptor	9.84519	35.3233	0.278717	0.000156915
NM_001190258	100043813	Gm9846	predicted gene 9846	543.082	679.55	0.799179	0.000158555
NM_029550	64697	Keg1	kidney expressed gene 1	121.091	69.6632	1.73823	0.000160965
NM_172306	13118	Cyp4a12b	cytochrome P450, family 4, subfamily a, polypeptide 12B	32.5912	8.97175	3.63265	0.000162728
NM_145146	280662	Afm	afamin	104.466	167.388	0.624095	0.00016799
NM_145603	234671	Ces2c	carboxylesterase 2C	44.5734	15.1567	2.94084	0.00016877
NM_183278	69134	Fam25c	family with sequence similarity 25, member C	70.3296	32.6605	2.15335	0.000171148
NM_001276411	14268	Fn1	fibronectin 1	60.5028	110.119	0.549431	0.000171719
NM_007620	12408	Cbr1	carbonyl reductase 1	34.5121	74.6931	0.462052	0.000173717
NM_007444	100041585	Amd2	S-adenosylmethionine decarboxylase 2	28.0088	6.35255	4.40906	0.000182843
NM_016974	13170	Dbp	D site albumin promoter binding protein	6.52079	29.5712	0.220512	0.000191548
NM_011802	270166	Clpx	caseinolytic peptidase X (E.coli)	42.8653	14.5235	2.95144	0.000195118
NM_020495	28253	Slco1b2	solute carrier organic anion transporter family, member 1b2	404.839	307.184	1.3179	0.000204653
NM_001111048	14161	Fga	fibrinogen alpha chain	1002.07	1183.08	0.847001	0.000211256
NM_023493	69049	Cml5	camello-like 5	17.1276	1.9887	8.61246	0.000212101
NM_022331	64209	Herpud1	homocysteine-inducible, endoplasmic reticulum stress-inducible, ubiquitin-like domain member 1	293.268	211.835	1.38442	0.000217316
NM_029562	76279	Cyp2d26	cytochrome P450, family 2, subfamily d, polypeptide 26	336.791	442.314	0.76143	0.000220933
NM_008131	14645	Glul	glutamate-ammonia ligase (glutamine synthetase)	409.367	312.284	1.31088	0.000226534
NM_010517	16010	Igfbp4	insulin-like growth factor binding protein 4	502.716	629.858	0.798142	0.000253323
NM_010775	17194	Mbl1	mannose-binding lectin (protein A) 1	206.967	139.795	1.4805	0.000254333
NM_146232	236149	Slc22a26	solute carrier family 22 (organic cation transporter), member 26	0.0814799	15.7245	0.00518172	0.000274935
NM_009364	21789	Tfpi2	tissue factor pathway inhibitor 2	46.8791	17.2628	2.71561	0.000275593
NM_015763	14245	Lpin1	lipin 1	64.6995	29.506	2.19276	0.00029391
NM_010798	17319	Mif	macrophage migration inhibitory factor	137.753	206.272	0.667822	0.000296494
NM_013731	27219	Sgk2	serum/glucocorticoid regulated kinase 2	25.5988	5.75408	4.44881	0.000310983
NM_021472	58809	Rnase4	ribonuclease, RNase A family 4	190.109	269.663	0.704987	0.000325733
NM_027360	70257	2010107E04Rik	RIKEN cDNA 2010107E04 gene	392.906	300.491	1.30755	0.000352894
NM_016771	53315	Sult1d1	sulfotransferase family 1D, member 1	54.8535	99.7062	0.550151	0.000379323
NM_144900	11928	Atp1a1	ATPase, Na+/K+ transporting, alpha 1 polypeptide	81.5282	134.504	0.60614	0.000396751
NM_007819	13113	Cyp3a13	cytochrome P450, family 3, subfamily a, polypeptide 13	58.36	104.289	0.559599	0.000412405
NM_008292	15488	Hsd17b4	hydroxysteroid (17-beta) dehydrogenase 4	159.733	102.558	1.55749	0.000418801
NM_009270	20775	Sqle	squalene epoxidase	40.2859	14.9351	2.6974	0.000442494
NM_001042591	105171	Arrdc3	arrestin domain containing 3	23.0521	55.2166	0.417485	0.000453741
NM_026808	68680	Fitm1	fat storage-inducing transmembrane protein 1	28.9178	7.63447	3.78779	0.000453841
NM_013786	27400	Hsd17b6	hydroxysteroid (17-beta) dehydrogenase 6	60.7907	106.089	0.573016	0.000485537
NM_009676	11761	Aox1	aldehyde oxidase 1	26.5183	6.9847	3.79663	0.000488908
NM_010391	15007	H2-Q10	histocompatibility 2, Q region locus 10	1093.42	942.219	1.16047	0.000494719
NM_144545	78655	Eif3j1	eukaryotic translation initiation factor 3, subunit J1	13.1964	0.202226	65.2557	0.000499874
NM_023422	68024	Hist1h2bc	histone cluster 1, H2bc	153.325	98.2868	1.55998	0.000519064
NM_023341	67426	Adck3	aarF domain containing kinase 3	52.5599	22.7121	2.31418	0.000519195
NM_134246	171281	Acot3	acyl-CoA thioesterase 3	0.271194	14.6925	0.018458	0.000519253
NM_009693	238055	Apob	apolipoprotein B	556.986	449.726	1.2385	0.00051973
NM_019639	22190	Ubc	ubiquitin C	298.325	392.647	0.759779	0.000530295
NM_001163486	243168	Hsd17b13	hydroxysteroid (17-beta) dehydrogenase 13	220.194	301.165	0.731141	0.000540509
NM_010821	17476	Mpeg1	macrophage expressed gene 1	22.6052	53.8229	0.419992	0.000541269
NR_003373	100034726	Gm15772	ribosomal protein L26 pseudogene	316.205	412.203	0.76711	0.000566149
NM_011255	19662	Rbp4	retinol binding protein 4, plasma	2406.53	2187.16	1.1003	0.000569255
NM_001164885	64898	Lpin2	lipin 2	66.9329	32.0403	2.08902	0.000619296
NM_010236	14287	Fpgs	folylpolyglutamyl synthetase	50.419	21.8905	2.30324	0.000619935
NM_027907	71760	Etnppl	ethanolamine phosphate phospholyase	50.1132	21.3283	2.34961	0.000619935
NM_007748	12861	Cox6a1	cytochrome c oxidase subunit VIa polypeptide 1	416.11	325.918	1.27673	0.000634575
NM_021557	17252	Rdh11	retinol dehydrogenase 11	29.5997	8.69713	3.40339	0.000654726
NM_033612	109901	Cela1	chymotrypsin-like elastase family, member 1	34.017	11.2559	3.02215	0.000691409
NM_009255	20720	Serpine2	serine (or cysteine) peptidase inhibitor, clade E, member 2	15.2279	1.53571	9.91587	0.000702739
NM_008290	15486	Hsd17b2	hydroxysteroid (17-beta) dehydrogenase 2	102.347	59.8665	1.70959	0.000714074
NM_001001446	226143	Cyp2c44	cytochrome P450, family 2, subfamily c, polypeptide 44	136.182	200.15	0.6804	0.000720568
NM_018730	54217	Rpl36	ribosomal protein L36	263.08	348.192	0.75556	0.000792428
NM_001162503	59010	Sqrdl	sulfide quinone reductase-like (yeast)	75.8325	123.419	0.614431	0.000854687
NM_001253782	19116	Prlr	prolactin receptor	2.87053	18.2505	0.157285	0.000856444
NR_002890	654472	Gm12070	glyceraldehyde-3-phosphate dehydrogenase pseudogene	261.726	345.077	0.758457	0.000872793
NM_019699	56473	Fads2	fatty acid desaturase 2	191.771	264.072	0.726207	0.000876882
NM_010007	13109	Cyp2j5	cytochrome P450, family 2, subfamily j, polypeptide 5	198.034	138.865	1.42609	0.000891524
NM_053115	93732	Acox2	acyl-Coenzyme A oxidase 2, branched chain	62.9612	30.6066	2.05711	0.000894412
NM_023154	66071	Ethe1	ethylmalonic encephalopathy 1	30.2474	9.13115	3.31255	0.000907947
NM_011018	18412	Sqstm1	sequestosome 1	171.202	115.578	1.48127	0.000933418
NM_153598	100727	Ugt2b34	UDP glucuronosyltransferase 2 family, polypeptide B34	231.714	166.254	1.39373	0.000934341
NM_013631	18770	Pklr	pyruvate kinase liver and red blood cell	12.5662	1e-05	1256620	0.000943906
NM_001081029	652925	Tmem243	transmembrane protein 243, mitochondrial	93.0498	53.2058	1.74887	0.000954227
NM_009883	12608	Cebpb	CCAAT/enhancer binding protein (C/EBP), beta	94.2787	54.5713	1.72762	0.00103372
NM_026438	67895	Ppa1	pyrophosphatase (inorganic) 1	147.997	96.6019	1.53203	0.00107851
NM_019657	56348	Hsd17b12	hydroxysteroid (17-beta) dehydrogenase 12	113.046	69.5453	1.6255	0.00112681
NM_010356	14859	Gsta3	glutathione S-transferase, alpha 3	913.683	784.088	1.16528	0.00113391
NM_007494	11898	Ass1	argininosuccinate synthetase 1	193.679	135.772	1.4265	0.00114618
NM_027215	69804	Tmem147	transmembrane protein 147	83.8234	46.2406	1.81277	0.00115978
NM_054098	117167	Steap4	STEAP family member 4	52.8044	92.4994	0.570862	0.00118179
NM_145497	225994	Nmrk1	nicotinamide riboside kinase 1	7.07206	27.3392	0.258678	0.00119548
NM_019775	56373	Cpb2	carboxypeptidase B2 (plasma)	234.991	311.093	0.755372	0.00132512
NM_001168591	66887	Lonp2	lon peptidase 2, peroxisomal	22.2458	5.04211	4.412	0.00138407
NM_001276413	14268	Fn1	fibronectin 1	61.5784	103.915	0.592584	0.00140014
NM_019883	22186	Uba52	ubiquitin A-52 residue ribosomal protein fusion product 1	449.63	554.328	0.811126	0.00142331
NM_027950	71839	Osgin1	oxidative stress induced growth inhibitor 1	45.3973	82.6874	0.549023	0.00143884
NR_002858	241041	Gm4956	predicted gene 4956	16.6703	2.1725	7.67333	0.0014416
NM_008907	268373	Ppia	peptidylprolyl isomerase A	923.511	796.177	1.15993	0.00144319
NM_028772	74129	Dmgdh	dimethylglycine dehydrogenase precursor	154.666	103.785	1.49025	0.00147995
NM_001024719	545288	Cyp2c67	cytochrome P450, family 2, subfamily c, polypeptide 67	283.126	367.868	0.76964	0.00148849
NM_007507	11958	Atp5k	ATP synthase, H+ transporting, mitochondrial F1F0 complex, subunit e	692.467	583.141	1.18748	0.00155018
NM_134037	104112	Acly	ATP citrate lyase	49.0057	87.2115	0.561918	0.00155079
NM_010357	14860	Gsta4	glutathione S-transferase, alpha 4	63.6439	32.9056	1.93414	0.00155291
NM_026988	69202	Ptms	parathymosin	296.542	225.987	1.31221	0.00161388
NM_021473	58810	Akr1a1	aldo-keto reductase family 1, member A1 (aldehyde reductase)	281.132	212.504	1.32295	0.00162551
NM_008175	14824	Grn	granulin	50.6698	88.3498	0.573513	0.00167937
NM_206537	404195	Cyp2c54	cytochrome P450, family 2, subfamily c, polypeptide 54	205.185	147.639	1.38978	0.00169137
NM_010137	13819	Epas1	endothelial PAS domain protein 1	25.0051	54.8128	0.456191	0.00169552
NM_008287	15473	Hrsp12	heat-responsive protein 12	671.816	796.967	0.842966	0.00172344
NM_201375	385643	Kng2	kininogen 2	45.7466	81.0608	0.564349	0.00187434
NM_011295	20042	Rps12	ribosomal protein S12	349.066	439.539	0.794164	0.00194334
NM_133862	99571	Fgg	fibrinogen gamma chain	2114.86	2335.18	0.905652	0.00196787
NM_009653	11656	Alas2	aminolevulinic acid synthase 2, erythroid	51.079	24.5825	2.07786	0.00197131
NM_029767	76846	Rps9	ribosomal protein S9	316.467	401.792	0.787639	0.00219907
NM_027147	69638	Enho	energy homeostasis associated	21.3477	5.07858	4.20348	0.00224568
NM_008645	17836	Mug1	murinoglobulin 1	949.06	1094.93	0.866777	0.00224685
NM_016895	11637	Ak2	adenylate kinase 2	103.524	153.037	0.676464	0.00224934
NM_008184	14867	Gstm6	glutathione S-transferase, mu 6	83.8502	48.2355	1.73835	0.0023097
NM_172961	268860	Abat	4-aminobutyrate aminotransferase	83.7222	48.7098	1.7188	0.0023097
NM_008218_dup1	15122	Hba-a1	hemoglobin alpha, adult chain 1	1.76421	14.0347	0.125703	0.00235164
NM_001045550_dup5	17841	Mup2	major urinary protein 2	19.4656	4.55056	4.27763	0.00241952
NM_001164526	100039028	Mup11	major urinary protein 11	46.5212	21.205	2.19388	0.00247468
NM_001042634	12747	Clk1	CDC-like kinase 1	15.6085	2.17848	7.16486	0.00250088
NM_020564	57429	Sult5a1	sulfotransferase family 5A, member 1	15.0276	2.89164	5.19691	0.00250088
NM_001024619	244152	Tsku	tsukushi	40.4383	17.1688	2.35534	0.00259368
NM_007934	13809	Enpep	glutamyl aminopeptidase	19.1244	44.0706	0.433949	0.00263429
NM_001033929	232078	Thnsl2	threonine synthase-like 2 (bacterial)	24.5509	7.86012	3.12348	0.00285003
NM_007437	11671	Aldh3a2	aldehyde dehydrogenase family 3, subfamily A2	91.6757	55.5909	1.64911	0.00298016
NM_010295	14629	Gclc	glutamate-cysteine ligase, catalytic subunit	91.4163	55.6408	1.64297	0.00298016
NM_197985	68465	Adipor2	adiponectin receptor 2	167.364	117.874	1.41986	0.00303956
NM_175015	228033	Atp5g3	ATP synthase, H+ transporting, mitochondrial F0 complex, subunit C3 (subunit 9)	573.778	480.052	1.19524	0.00309139
NM_023455	68396	Nat8	N-acetyltransferase 8 (GCN5-related, putative)	51.3366	25.4532	2.0169	0.00309674
NM_011014	18391	Sigmar1	sigma non-opioid intracellular receptor 1	74.4226	42.3236	1.75842	0.0031022
NM_010403	15112	Hao1	hydroxyacid oxidase 1, liver	175.876	124.935	1.40774	0.00321573
NM_030694	80876	Ifitm2	interferon induced transmembrane protein 2	196.038	261.006	0.751086	0.00323342
NM_019999	56695	Pnkd	paroxysmal nonkinesiogenic dyskinesia	27.4781	9.9637	2.75782	0.00328279
NM_010496	15902	Id2	inhibitor of DNA binding 2	49.7901	84.4712	0.589433	0.00329957
NM_146130	229279	Hnrnpa3	heterogeneous nuclear ribonucleoprotein A3	10.3311	0.00443562	2329.12	0.00332439
NM_001122899	16847	Lepr	leptin receptor	0.427678	11.3904	0.0375472	0.00341979
NM_007382	11364	Acadm	acyl-Coenzyme A dehydrogenase, medium chain	141.488	96.2726	1.46966	0.00351695
NM_053071	12864	Cox6c	cytochrome c oxidase subunit VIc	489.405	404.503	1.20989	0.003598
NM_007798	13030	Ctsb	cathepsin B	111.681	160.071	0.697697	0.00363745
NM_019975	56794	Hacl1	2-hydroxyacyl-CoA lyase 1	109.92	70.8165	1.55218	0.00364054
NM_133882	110382	C8b	complement component 8, beta polypeptide	179.368	128.968	1.39079	0.00364202
NM_001168475	67009	Ttc23	tetratricopeptide repeat domain 23	5.78377	21.3241	0.271232	0.00372359
NM_010027	13202	Ddt	D-dopachrome tautomerase	493.082	408.684	1.20651	0.00374991
NM_007482	11846	Arg1	arginase, liver	737.814	858.614	0.859308	0.00396323
NM_026055	67248	Rpl39	ribosomal protein L39	422.868	514.772	0.821467	0.00402091
NM_001177576	68267	Slc25a22	solute carrier family 25 (mitochondrial carrier, glutamate), member 22	57.5139	30.1495	1.90762	0.00405974
NM_175662	319176	Hist2h2ac	histone cluster 2, H2ac	12.54	1.82193	6.88281	0.00406882
NM_001205385	74117	Actr3	ARP3 actin-related protein 3	1.43487	13.27	0.108129	0.0041836
NM_023737	74147	Ehhadh	enoyl-Coenzyme A, hydratase/3-hydroxyacyl Coenzyme A dehydrogenase	78.8863	46.9752	1.67932	0.00422852
NM_009094	20102	Rps4x	ribosomal protein S4, X-linked	280.176	355.384	0.788375	0.00428567
NM_146013	103655	Sec14l4	SEC14-like 4 (S. cerevisiae)	74.1587	43.0443	1.72285	0.00434913
NM_009748	12068	Bet1	blocked early in transport 1 homolog (S. cerevisiae)	70.5302	40.8655	1.72591	0.00444453
NM_009429	22070	Tpt1	tumor protein, translationally-controlled 1	1060.38	1203.92	0.880773	0.00450438
NM_177002	319800	Slc22a30	solute carrier family 22, member 30	47.8137	23.4503	2.03894	0.00450875
NM_019811	60525	Acss2	acyl-CoA synthetase short-chain family member 2	62.8724	34.5645	1.81899	0.00452741
NM_207216	105887	Ugt3a1	UDP glycosyltransferases 3 family, polypeptide A1	114.62	75.8394	1.51135	0.00465762
NM_001134829	226856	Lpgat1	lysophosphatidylglycerol acyltransferase 1	34.392	63.072	0.545282	0.00465986
NM_021446	58520	0610007P14Rik	RIKEN cDNA 0610007P14 gene	75.723	44.6525	1.69583	0.00468888
NM_178111	68728	Trp53inp2	transformation related protein 53 inducible nuclear protein 2	71.0616	41.3712	1.71766	0.00481245
NM_026467	67941	Rps27l	ribosomal protein S27-like	344.946	276.656	1.24684	0.00498467
NM_010398	15040	H2-T23	histocompatibility 2, T region locus 23	111.933	158.435	0.706492	0.00516403
NM_183195	277010	Marveld1	MARVEL (membrane-associating) domain containing 1	6.41228	22.8078	0.281144	0.00522912
NM_173733	211389	Suox	sulfite oxidase	52.2114	27.8529	1.87454	0.00530411
NM_001025388	433182	Gm5506	predicted gene 5506	129.461	180.945	0.715472	0.00536885
NM_145615	110842	Etfa	electron transferring flavoprotein, alpha polypeptide	249.243	192.569	1.2943	0.00580287
NM_008549	17158	Man2a1	mannosidase 2, alpha 1	47.8636	79.7184	0.600408	0.0059554
NM_011817	23882	Gadd45g	growth arrest and DNA-damage-inducible 45 gamma	27.5643	10.0859	2.73295	0.00626768
NM_026784	68603	Pmvk	phosphomevalonate kinase	36.3639	16.8614	2.15664	0.00629904
NM_026790	52668	Ifi27	interferon, alpha-inducible protein 27	41.2928	71.3928	0.578389	0.00637999
NM_007768	12944	Crp	C-reactive protein, pentraxin-related	321.035	397.915	0.806793	0.0064623
NM_026524	68041	Mid1ip1	Mid1 interacting protein 1 (gastrulation specific G12-like (zebrafish))	16.3576	37.0914	0.441008	0.00646954
NM_009949	12896	Cpt2	carnitine palmitoyltransferase 2	62.5145	35.5618	1.75791	0.00648724
NM_009095	20103	Rps5	ribosomal protein S5	221.291	284.697	0.777286	0.00669724
NM_173786	223672	Apol9a	apolipoprotein L 9a	32.8567	59.9473	0.548093	0.00671909
NM_007752	12870	Cp	ceruloplasmin	327.413	403.313	0.811809	0.00691654
NM_025587	66481	Rps21	ribosomal protein S21	389.791	471.508	0.82669	0.00709054
NM_145567	58875	Hibadh	3-hydroxyisobutyrate dehydrogenase	189.82	141.357	1.34284	0.00713626
NM_026147	67427	Rps20	ribosomal protein S20	243.435	308.983	0.787859	0.00734535
NM_011178	19152	Prtn3	proteinase 3	1.39547	12.3957	0.112577	0.00738923
NM_198091	53376	Usp2	ubiquitin specific peptidase 2	2.87846	14.0718	0.204555	0.00754274
NM_001167907	240549	Gm4952	predicted gene 4952	28.9355	11.055	2.61741	0.00772928
NM_001199105	60599	Trp53inp1	transformation related protein 53 inducible nuclear protein 1	28.9506	11.0908	2.61033	0.00772928
NM_009084	19981	Rpl37a	ribosomal protein L37a	231.501	294.47	0.786162	0.00783249
NM_145539	229302	Tm4sf4	transmembrane 4 superfamily member 4	68.7043	104.995	0.654358	0.0078388
NM_021534	59038	Pxmp4	peroxisomal membrane protein 4	52.9192	28.2753	1.87157	0.00785811
NM_024406	11770	Fabp4	fatty acid binding protein 4, adipocyte	11.5627	29.7573	0.388567	0.00792813
NM_001040684	101502	Hsd3b7	hydroxy-delta-5-steroid dehydrogenase, 3 beta- and steroid delta-isomerase 7	20.1314	6.16316	3.26641	0.00793751
NM_133191	98845	Eps8l2	EPS8-like 2	20.9964	6.25401	3.35727	0.00793751
NM_024277	78294	Rps27a	ribosomal protein S27A	224.87	286.225	0.785641	0.00795841
NM_011296	20084	Rps18	ribosomal protein S18	332.322	407.409	0.815696	0.00810947
NM_025983	67126	Atp5e	ATP synthase, H+ transporting, mitochondrial F1 complex, epsilon subunit	420.279	349.051	1.20406	0.00850564
NM_178747	268756	Gulo	gulonolactone (L-) oxidase	182.874	136.379	1.34092	0.00858809
NM_009942	12859	Cox5b	cytochrome c oxidase subunit Vb	255.208	200.481	1.27298	0.00873609
NM_010023	13177	Eci1	enoyl-Coenzyme A delta isomerase 1	75.9639	46.8319	1.62205	0.0087523
NM_027552	70789	Kynu	kynureninase (L-kynurenine hydrolase)	90.0095	58.0125	1.55155	0.00881325
NM_026764	14865	Gstm4	glutathione S-transferase, mu 4	35.6658	16.5113	2.16008	0.00886894
NM_010255	14431	Gamt	guanidinoacetate methyltransferase	101.046	143.609	0.703619	0.00889074
NM_018811	54608	Abhd2	abhydrolase domain containing 2	8.46476	24.7309	0.342275	0.00905211
NM_008087	14453	Gas2	growth arrest specific 2	29.8053	12.3494	2.4135	0.00934451
NM_145935	107146	Glyat	glycine-N-acyltransferase	202.208	154.501	1.30878	0.0095673
NM_145478	223775	Pim3	proviral integration site 3	39.0711	19.9367	1.95976	0.00963779
NM_013647	20055	Rps16	ribosomal protein S16	272.754	338.536	0.805687	0.00965874
NM_001243103	98870	AI182371	expressed sequence AI182371	115.316	79.5764	1.44912	0.00996618
NM_001044744	270076	Gcdh	glutaryl-Coenzyme A dehydrogenase	98.4431	65.3611	1.50614	0.0100269
NM_001177561	20493	Slc10a1	solute carrier family 10 (sodium/bile acid cotransporter family), member 1	295.294	364.149	0.810915	0.0101775
NM_023556	17855	Mvk	mevalonate kinase	16.7711	4.73245	3.54385	0.010385
NM_133995	103149	Upb1	ureidopropionase, beta	169.113	125.072	1.35213	0.0104116
NM_011979	26464	Vnn3	vanin 3	17.7423	37.3425	0.475124	0.0104751
NM_001164184	54135	Lsr	lipolysis stimulated lipoprotein receptor	31.0016	56.3635	0.55003	0.0105795
NM_026572	68133	Gcsh	glycine cleavage system protein H (aminomethyl carrier)	31.4566	56.4368	0.557377	0.0105795
NM_008097	270076	Gcdh	glutaryl-Coenzyme A dehydrogenase	129.208	91.8733	1.40637	0.0106022
NM_019447	54426	Hgfac	hepatocyte growth factor activator	57.103	89.9069	0.635135	0.0106373
NR_033510	668215	1500017E21Rik	RIKEN cDNA 1500017E21 gene	33.6039	15.7176	2.13798	0.0107364
NM_021456	12623	Ces1g	carboxylesterase 1G	69.1791	42.3252	1.63447	0.0109011
NM_008796	18559	Pctp	phosphatidylcholine transfer protein	40.3695	20.8547	1.93575	0.0109053
NM_026535	68054	Serpina12	serine (or cysteine) peptidase inhibitor, clade A (alpha-1 antiproteinase, antitrypsin), member 12	15.8755	34.5364	0.459674	0.0109927
NM_011292	20005	Rpl9	ribosomal protein L9	256.813	319.99	0.802566	0.0110681
NM_145499	226105	Cyp2c70	cytochrome P450, family 2, subfamily c, polypeptide 70	343.224	416.719	0.823634	0.0110971
NM_027334	70152	Mettl7a1	methyltransferase like 7A1	133.706	180.597	0.740356	0.0110999
NM_010708	16859	Lgals9	lectin, galactose binding, soluble 9	27.3408	11.3459	2.40975	0.0112589
NM_144856	108114	Slc22a7	solute carrier family 22 (organic anion transporter), member 7	27.1401	11.2767	2.40674	0.0112589
NM_010220	14229	Fkbp5	FK506 binding protein 5	9.06218	25.7927	0.351347	0.0113448
NM_019521	14456	Gas6	growth arrest specific 6	9.14781	25.9976	0.351871	0.0113448
NM_001161422	16151	Ikbkg	inhibitor of kappaB kinase gamma	8.5071	0.230554	36.8985	0.0114685
NM_024434	66988	Lap3	leucine aminopeptidase 3	173.117	129.771	1.33402	0.011481
NM_011391	20503	Slc16a7	solute carrier family 16 (monocarboxylic acid transporters), member 7	11.1127	28.0798	0.395754	0.0115237
NM_010359	14864	Gstm3	glutathione S-transferase, mu 3	119.695	83.8023	1.4283	0.0115496
NM_138656	192156	Mvd	mevalonate (diphospho) decarboxylase	14.7825	3.56814	4.14291	0.0115609
NM_153557	227622	BC029214	cDNA sequence BC029214	14.0816	3.74577	3.75933	0.0115609
NM_011498	20893	Bhlhe40	basic helix-loop-helix family, member e40	29.3644	53.37	0.550204	0.0116676
NM_009516	22390	Wee1	WEE 1 homolog 1 (S. pombe)	0.803565	9.16697	0.0876587	0.0117228
NR_002841_dup1	19799	Rn4.5s	4.5S RNA	1e-05	9.72636	1.03e-06	0.0117228
NM_024236	110391	Qdpr	quinoid dihydropteridine reductase	303.015	245.581	1.23387	0.0117889
NM_146093	225896	Ubxn1	UBX domain protein 1	76.1215	48.3802	1.5734	0.0124263
NM_011200	19243	Ptp4a1	protein tyrosine phosphatase 4a1	21.0185	42.1127	0.499101	0.0125296
NM_001163434	14828	Hspa5	heat shock protein 5	359.166	297.934	1.20552	0.012559
NM_008198	14962	Cfb	complement factor B	357.608	430.082	0.831488	0.0126334
NM_032002	83961	Nrg4	neuregulin 4	2.38367	13.0522	0.182626	0.0127328
NM_001271898	11430	Acox1	acyl-Coenzyme A oxidase 1, palmitoyl	261.875	208.362	1.25683	0.012757
NM_009425	22035	Tnfsf10	tumor necrosis factor (ligand) superfamily, member 10	1.20476	11.8286	0.101851	0.0129452
NM_007519	12012	Baat	bile acid-Coenzyme A: amino acid N-acyltransferase	149.75	109.306	1.37001	0.0129538
NM_011660	22166	Txn1	thioredoxin 1	229.418	180.482	1.27114	0.0135855
NM_007564	12192	Zfp36l1	zinc finger protein 36, C3H type-like 1	31.2357	55.1991	0.565873	0.0137898
NM_009252	20716	Serpina3n	serine (or cysteine) peptidase inhibitor, clade A, member 3N	229.862	287.486	0.799559	0.0138143
NM_001164039	17069	Ly6e	lymphocyte antigen 6 complex, locus E	42.347	69.1344	0.612532	0.0141391
NM_024229	68671	Pcyt2	phosphate cytidylyltransferase 2, ethanolamine	175.179	132.568	1.32143	0.0142902
NM_008254	15356	Hmgcl	3-hydroxy-3-methylglutaryl-Coenzyme A lyase	119.084	84.1916	1.41444	0.0143224
NM_023184	66277	Klf15	Kruppel-like factor 15	90.5044	60.6535	1.49215	0.0147665
NM_133660	13897	Ces1e	carboxylesterase 1E	51.8891	29.8219	1.73997	0.014943
NM_016844	54127	Rps28	ribosomal protein S28	355.963	426.924	0.833785	0.0150197
NM_013485	12279	C9	complement component 9	402.544	338.665	1.18862	0.0153255
NM_022325	64138	Ctsz	cathepsin Z	109.491	149.041	0.734637	0.0155428
NM_025963	67097	Rps10	ribosomal protein S10	204.655	258.992	0.790198	0.0156899
NM_133360	107476	Acaca	acetyl-Coenzyme A carboxylase alpha	13.0777	30.0826	0.434726	0.0161168
NM_021455	58805	Mlxipl	MLX interacting protein-like	57.2473	87.3635	0.655277	0.0161725
NM_029787	109754	Cyb5r3	cytochrome b5 reductase 3	137.519	182.511	0.753483	0.0162434
NM_008769	18416	Otc	ornithine transcarbamylase	232.11	184.877	1.25548	0.0164734
NM_007990	14109	Fau	Finkel-Biskis-Reilly murine sarcoma virus (FBR-MuSV) ubiquitously expressed (fox derived)	243.24	301.174	0.807639	0.0164993
NM_008059	14373	G0s2	G0/G1 switch gene 2	37.3379	62.579	0.596652	0.0165576
NM_021299	56248	Ak3	adenylate kinase 3	107.057	146.082	0.732856	0.0172928
NM_144511	13909	Ces3b	carboxylesterase 3B	62.4528	38.9884	1.60183	0.0172979
NM_012030	26941	Slc9a3r1	solute carrier family 9 (sodium/hydrogen exchanger), member 3 regulator 1	84.5887	119.98	0.705023	0.0174603
NM_011965	26440	Psma1	proteasome (prosome, macropain) subunit, alpha type 1	100.005	69.7556	1.43365	0.017557
NM_001097617	50908	C1s	complement component 1, s subcomponent	127.267	169.75	0.749732	0.0175582
NM_007408	11520	Plin2	perilipin 2	140.204	103.082	1.36012	0.0179014
NM_013762	27367	Rpl3	ribosomal protein L3	189.983	240.458	0.790088	0.0181556
NM_001128605	19165	Psen2	presenilin 2	45.7268	25.8508	1.76887	0.0182779
NM_145122	18633	Pex16	peroxisomal biogenesis factor 16	41.7771	22.0791	1.89216	0.0183133
NM_178577	235043	Tmem205	transmembrane protein 205	195.453	152.023	1.28568	0.0184882
NM_001163290	67426	Adck3	aarF domain containing kinase 3	13.886	3.72591	3.72687	0.0188413
NM_001026214	12499	Entpd5	ectonucleoside triphosphate diphosphohydrolase 5	54.7127	32.214	1.69841	0.0188479
NM_017371	15458	Hpx	hemopexin	4037.64	4277.6	0.943903	0.0190042
NM_011066	18627	Per2	period circadian clock 2	3.36846	14.5896	0.230881	0.0192214
NM_133753	74155	Errfi1	ERBB receptor feedback inhibitor 1	442.337	377.908	1.17049	0.0192741
NM_138595	104174	Gldc	glycine decarboxylase	50.0871	29.4077	1.7032	0.0194762
NM_021278	19241	Tmsb4x	thymosin, beta 4, X chromosome	162.682	209.747	0.775611	0.0196672
NM_009081	19943	Rpl28	ribosomal protein L28	299.793	362.423	0.827191	0.0196875
NM_173788	230103	Npr2	natriuretic peptide receptor 2	24.3615	10.5178	2.31622	0.0196969
NM_009178	20443	St3gal4	ST3 beta-galactoside alpha-2,3-sialyltransferase 4	29.8302	51.8521	0.575294	0.0198748
NM_138600	110695	Aldh7a1	aldehyde dehydrogenase family 7, member A1	167.934	127.22	1.32003	0.0199014
NM_020582	57423	Atp5j2	ATP synthase, H+ transporting, mitochondrial F0 complex, subunit F2	338.429	282.635	1.19741	0.0200246
NM_007749	12867	Cox7c	cytochrome c oxidase subunit VIIc	386.861	326.833	1.18367	0.0202569
NM_009999	13088	Cyp2b10	cytochrome P450, family 2, subfamily b, polypeptide 10	11.9497	2.10107	5.68744	0.0208734
NM_010497	15926	Idh1	isocitrate dehydrogenase 1 (NADP+), soluble	211.776	167.751	1.26244	0.0209271
NM_009945	12866	Cox7a2	cytochrome c oxidase subunit VIIa 2	177.836	137.635	1.29208	0.0211134
NM_054088	116939	Pnpla3	patatin-like phospholipase domain containing 3	0.0788215	8.13434	0.00968997	0.0214902
NM_001164208	65963	Tmem176b	transmembrane protein 176B	59.3702	88.9473	0.667476	0.0215758
NM_001033819	619326	9130409I23Rik	RIKEN cDNA 9130409I23 gene	9.80713	1.49647	6.55351	0.0220492
NM_178614	68653	Samm50	sorting and assembly machinery component 50 homolog (S. cerevisiae)	42.1296	67.6584	0.622681	0.0223685
NM_007836	13197	Gadd45a	growth arrest and DNA-damage-inducible 45 alpha	1.30988	10.2617	0.127647	0.0224689
NM_024284	14651	Hagh	hydroxyacyl glutathione hydrolase	189.719	148.885	1.27427	0.0225399
NM_175105	66333	Aqp11	aquaporin 11	13.8474	29.7678	0.46518	0.0226569
NM_144784	110446	Acat1	acetyl-Coenzyme A acetyltransferase 1	83.8099	56.8766	1.47354	0.0227726
NM_009714	11889	Asgr1	asialoglycoprotein receptor 1	266.673	323.062	0.825455	0.0236491
NM_027290	70024	Mcm10	minichromosome maintenance deficient 10 (S. cerevisiae)	22.6011	9.77737	2.31157	0.0238731
NM_009503	269523	Vcp	valosin containing protein	137.113	102.395	1.33906	0.0239577
NM_172838	240638	Slc16a12	solute carrier family 16 (monocarboxylic acid transporters), member 12	16.9691	33.7524	0.502752	0.024127
NM_134247	171282	Acot4	acyl-CoA thioesterase 4	7.06904	20.806	0.33976	0.0241388
NM_008830	18670	Abcb4	ATP-binding cassette, sub-family B (MDR/TAP), member 4	53.5967	32.5473	1.64673	0.024218
NM_172665	228026	Pdk1	pyruvate dehydrogenase kinase, isoenzyme 1	9.51412	23.0156	0.413377	0.0243292
NM_001199296	104112	Acly	ATP citrate lyase	25.4053	45.689	0.556049	0.0245096
NM_145434	217166	Nr1d1	nuclear receptor subfamily 1, group D, member 1	29.583	14.7145	2.01047	0.0254496
NM_026533	68052	Rps13	ribosomal protein S13	197.001	246.304	0.799829	0.0257682
NM_021525	59028	Rcl1	RNA terminal phosphate cyclase-like 1	54.4642	33.6947	1.6164	0.0258792
NM_009202	20517	Slc22a1	solute carrier family 22 (organic cation transporter), member 1	156.411	119.535	1.3085	0.0260114
NM_001039678	231903	Urad	ureidoimidazoline (2-oxo-4-hydroxy-4-carboxy-5) decarboxylase	33.6713	55.8822	0.602541	0.0263658
NM_010279	14585	Gfra1	glial cell line derived neurotrophic factor family receptor alpha 1	33.0591	55.5198	0.595447	0.0263658
NM_001002239	319195	Rpl17	ribosomal protein L17	269.438	325.026	0.828974	0.026954
NR_003544	18115	Nnt	nicotinamide nucleotide transhydrogenase	26.187	12.326	2.12453	0.0270642
NM_001042613	20363	Sepp1	selenoprotein P, plasma, 1	441.136	513.22	0.859546	0.0277316
NM_207523	268449	Rpl23a	ribosomal protein L23A	272.542	328.774	0.828965	0.0277318
NM_194067	52668	Ifi27	interferon, alpha-inducible protein 27	89.0145	122.64	0.725819	0.028259
NM_001013814	434437	Amt	aminomethyltransferase	23.307	10.4544	2.2294	0.0283298
NM_028747	74088	0610012H03Rik	RIKEN cDNA 0610012H03 gene	17.6004	6.75221	2.60661	0.0284657
NM_001035228	20454	St3gal5	ST3 beta-galactoside alpha-2,3-sialyltransferase 5	47.515	72.7326	0.653283	0.0287949
NM_021400	96875	Prg4	proteoglycan 4 (megakaryocyte stimulating factor, articular superficial zone protein)	10.7423	24.8602	0.432108	0.0288438
NM_023172	66218	Ndufb9	NADH dehydrogenase (ubiquinone) 1 beta subcomplex, 9	276.317	228.472	1.20941	0.0292615
NM_133732	70984	4931406C07Rik	RIKEN cDNA 4931406C07 gene	34.6242	18.1359	1.90915	0.0295406
NM_001048147	14600	Ghr	growth hormone receptor	90.5924	63.5524	1.42548	0.0298956
NM_025511	66359	Cox20	COX20 Cox2 chaperone	78.2647	53.0192	1.47616	0.029982
NM_028802	74182	Gpcpd1	glycerophosphocholine phosphodiesterase GDE1 homolog (S. cerevisiae)	21.6147	39.3418	0.549408	0.0300641
NM_146217	234734	Aars	alanyl-tRNA synthetase	67.0729	44.1833	1.51806	0.0303244
NM_024175	66475	Rps23	ribosomal protein S23	306.36	365.71	0.837713	0.0307492
NM_175121	67760	Slc38a2	solute carrier family 38, member 2	73.5706	49.1417	1.49711	0.0309599
NM_025626	66540	Fam107b	family with sequence similarity 107, member B	27.5202	13.6651	2.0139	0.0310261
NR_027380	100041231	Gm3219	B-cell CLL/lymphoma 7C pseudogene	27.4961	13.5313	2.03204	0.0310261
NM_009735	12010	B2m	beta-2 microglobulin	2254.04	2417.72	0.9323	0.0311171
NM_021524	59027	Nampt	nicotinamide phosphoribosyltransferase	13.8138	28.2236	0.489441	0.031574
NM_001199009	28199	Dcaf11	DDB1 and CUL4 associated factor 11	68.7925	45.2078	1.5217	0.0318071
NM_026180	67470	Abcg8	ATP-binding cassette, sub-family G (WHITE), member 8	25.8134	44.4155	0.58118	0.0319849
NM_001031851	268782	Agxt2	alanine-glyoxylate aminotransferase 2	63.8941	41.2708	1.54817	0.0324679
NM_020578	57440	Ehd3	EH-domain containing 3	24.2277	11.7999	2.05321	0.0330137
NM_178389	74246	Gale	galactose-4-epimerase, UDP	10.5925	2.69419	3.93161	0.0345903
NM_028803	74185	Gbe1	glucan (1,4-alpha-), branching enzyme 1	42.4287	65.8827	0.644004	0.0347091
NM_007976	14067	F5	coagulation factor V	67.8606	95.3728	0.71153	0.0348221
NM_138302	72962	Tymp	thymidine phosphorylase	28.4793	14.074	2.02354	0.0351413
NM_008928	26397	Map2k3	mitogen-activated protein kinase kinase 3	23.127	41.2036	0.561286	0.0356404
NM_001037170	641376	Tomm40l	translocase of outer mitochondrial membrane 40 homolog-like (yeast)	14.831	29.8249	0.497269	0.0357371
NM_011068	18631	Pex11a	peroxisomal biogenesis factor 11 alpha	36.5995	20.6388	1.77333	0.0357912
NR_075099	11625	Ahsg	alpha-2-HS-glycoprotein	113.393	148.668	0.762726	0.0360668
NM_015729	11430	Acox1	acyl-Coenzyme A oxidase 1, palmitoyl	252.235	208.433	1.21015	0.0361895
NM_146126	20322	Sord	sorbitol dehydrogenase	476.837	547.872	0.870344	0.0362354
NM_080845	14317	Ftcd	formiminotransferase cyclodeaminase	149.709	115.559	1.29552	0.0368807
NM_001135151	213053	Slc39a14	solute carrier family 39 (zinc transporter), member 14	31.807	51.3881	0.618957	0.0376056
NM_009438	22121	Rpl13a	ribosomal protein L13A	241.449	291.327	0.82879	0.0377316
NM_010685	16784	Lamp2	lysosomal-associated membrane protein 2	134.39	102.825	1.30698	0.0378301
NM_028089	72082	Cyp2c55	cytochrome P450, family 2, subfamily c, polypeptide 55	8.29281	1.49659	5.54114	0.0379729
NM_008491	16819	Lcn2	lipocalin 2	116.93	151.431	0.772167	0.0382196
NM_001083955_dup1	110257	Hba-a2	hemoglobin alpha, adult chain 2	6.34338	0.886534	7.15526	0.0384601
NM_007717	12763	Cmah	cytidine monophospho-N-acetylneuraminic acid hydroxylase	6.69988	0.644392	10.3972	0.0384601
NR_002841_dup8	19799	Rn4.5s	4.5S RNA	6.58177	1e-05	658177	0.0384601
NM_008281	15451	Hpn	hepsin	49.1472	73.2564	0.670893	0.0385628
NM_001110778	11488	Adam11	a disintegrin and metallopeptidase domain 11	1.80437	9.10256	0.198227	0.038585
NM_011067	18628	Per3	period circadian clock 3	1.24334	9.57306	0.129879	0.038585
NM_021370	58170	Asic5	acid-sensing (proton-gated) ion channel family member 5	1.72611	9.17644	0.188102	0.038585
NM_011519	20969	Sdc1	syndecan 1	65.9634	92.6162	0.712223	0.0390258
NM_001080934	217316	Slc16a5	solute carrier family 16 (monocarboxylic acid transporters), member 5	0.897244	7.79747	0.115069	0.0390706
NM_010562	16202	Ilk	integrin linked kinase	0.00213153	7.71504	0.000276282	0.0390706
NM_134066	105349	Akr1c18	aldo-keto reductase family 1, member C18	0.0768031	7.79228	0.00985631	0.0390706
NM_001164357	227731	Slc25a25	solute carrier family 25 (mitochondrial carrier, phosphate carrier), member 25	51.5669	32.0394	1.60948	0.0392914
NM_001164565	230161	Acnat1	acyl-coenzyme A amino acid N-acyltransferase 1	33.2577	18.0987	1.83757	0.0396292
NM_008646	17837	Mug2	murinoglobulin 2	215.388	262.185	0.821512	0.0396765
NM_025597	66495	Ndufb3	NADH dehydrogenase (ubiquinone) 1 beta subcomplex 3	121.982	91.221	1.33721	0.0400621
NM_016854	53412	Ppp1r3c	protein phosphatase 1, regulatory (inhibitor) subunit 3C	22.9165	10.4724	2.18828	0.0403423
NM_011707	22370	Vtn	vitronectin	986.601	1086.25	0.908263	0.040931
NM_013797	28248	Slco1a1	solute carrier organic anion transporter family, member 1a1	130.949	99.5494	1.31542	0.0411563
NM_001199350	619547	Rpl34-ps1	ribosomal protein L34, pseudogene 1	361.994	421.164	0.859508	0.0416684
NM_013864	29811	Ndrg2	N-myc downstream regulated gene 2	509.745	449.179	1.13484	0.0419492
NR_004447	433273	Gm5523	glyceraldehyde-3-phosphate dehydrogenase pseudogene	181.552	224.38	0.809127	0.0419751
NM_001150749	54150	Rdh7	retinol dehydrogenase 7	627.444	560.289	1.11986	0.0421846
NM_144800	211401	Mtss1	metastasis suppressor 1	29.7931	48.4379	0.615078	0.0422426
NM_026232	67554	Slc25a30	solute carrier family 25, member 30	16.6194	6.69239	2.48333	0.0426382
NM_001033123	13999	Gm14288	predicted gene 14288	69.4177	47.9694	1.44712	0.0427075
NM_178936	99887	Tmem56	transmembrane protein 56	58.7853	38.0426	1.54525	0.0432898
NM_031869	19079	Prkab1	protein kinase, AMP-activated, beta 1 non-catalytic subunit	6.57948	17.4589	0.376855	0.0433099
NM_145980	213393	8430408G22Rik	RIKEN cDNA 8430408G22 gene	13.3944	27.2286	0.491924	0.0436003
NM_013725	27207	Rps11	ribosomal protein S11	246.152	295.374	0.833357	0.0436547
NM_024255	72479	Hsdl2	hydroxysteroid dehydrogenase like 2	30.5028	16.7075	1.8257	0.0437461
NR_003363	625054	Gm6548	eukaryotic translation elongation factor 1 alpha 1 pseudogene	166.061	207.119	0.801766	0.0438435
NM_026085	67307	Pbld2	phenazine biosynthesis-like protein domain containing 2	76.7176	53.6448	1.4301	0.0443244
NM_030687	28250	Slco1a4	solute carrier organic anion transporter family, member 1a4	16.5009	31.1142	0.530333	0.0444335
NM_023805	76257	Slc38a3	solute carrier family 38, member 3	43.0715	65.0227	0.662407	0.0448739
NM_170778	99586	Dpyd	dihydropyrimidine dehydrogenase	110.819	143.868	0.770282	0.0451269
NM_201239	58809	Rnase4	ribonuclease, RNase A family 4	463.817	406.985	1.13964	0.0454401
NM_010005	13101	Cyp2d10	cytochrome P450, family 2, subfamily d, polypeptide 10	135.774	104.466	1.2997	0.0456074
NM_026172	67460	Decr1	2,4-dienoyl CoA reductase 1, mitochondrial	65.9613	44.5564	1.4804	0.046139
NM_010292	103988	Gck	glucokinase	54.7856	78.1656	0.700891	0.0466679
NM_017366	11370	Acadvl	acyl-Coenzyme A dehydrogenase, very long chain	145.686	113.17	1.28732	0.0469661
NM_026212	67512	Agpat2	1-acylglycerol-3-phosphate O-acyltransferase 2 (lysophosphatidic acid acyltransferase, beta)	91.1814	66.8976	1.363	0.047213
NM_010658	16658	Mafb	v-maf musculoaponeurotic fibrosarcoma oncogene family, protein B (avian)	27.4515	14.1011	1.94676	0.0480846
NM_030561	80748	BC004004	cDNA sequence BC004004	27.3318	14.3193	1.90874	0.0480846
NM_010638	16601	Klf9	Kruppel-like factor 9	31.7114	17.2289	1.84059	0.0481976
NM_027560	70807	Arrdc2	arrestin domain containing 2	11.9562	3.71832	3.21548	0.0483364
NR_040673	622167	Gm12718	predicted gene 12718	11.6254	3.15313	3.68694	0.0483364
NM_009121	20229	Sat1	spermidine/spermine N1-acetyl transferase 1	40.1205	61.7281	0.649955	0.0483434
NM_013475	11818	Apoh	apolipoprotein H	1312.12	1424.14	0.921342	0.0487213
NM_008391	16363	Irf2	interferon regulatory factor 2	17.0985	32.3741	0.528154	0.0489285
NM_009738	12038	Bche	butyrylcholinesterase	17.2819	32.0817	0.538684	0.0489285
NM_025522	66375	Dhrs7	dehydrogenase/reductase (SDR family) member 7	17.7188	32.0084	0.553567	0.0489285
NM_007747	12858	Cox5a	cytochrome c oxidase subunit Va	236.037	196.67	1.20017	0.0489772
NM_001037938	28200	Dhrs4	dehydrogenase/reductase (SDR family) member 4	86.9696	62.3551	1.39475	0.0498648
NM_134072	105387	Akr1c14	aldo-keto reductase family 1, member C14	185.785	150.045	1.2382	0.0499526

## Sheet: P VS T
Table S4-2. DEGs between precancerous tissues and hepatocellular carcinoma tissues.
mRNA Accesion NO.	GeneID	Gene symbol	Full name	P FPKM	T FPKM	Fold change-P/T	P-value
NM_001039544	17842	Mup3	major urinary protein 3	8741.03	619.518	14.1094	0
NM_001045550_dup3	17841	Mup2	major urinary protein 2	4860.93	170.265	28.5492	0
NM_001134675	100041658	Mup7	major urinary protein 7	22459.1	495.585	45.3184	0
NM_001200004	100039150	Mup15	major urinary protein 15	10019.2	228.979	43.756	0
NM_001277944	11813	Apoc2	apolipoprotein C-II	413.226	2290.8	0.180385	0
NM_007468	11808	Apoa4	apolipoprotein A-IV	229.433	1746.7	0.131352	0
NM_008341	16006	Igfbp1	insulin-like growth factor binding protein 1	66.6608	1270.74	0.0524583	0
NM_009692	11806	Apoa1	apolipoprotein A-I	6494.87	11957.5	0.543163	0
NM_009997	13086	Cyp2a4	cytochrome P450, family 2, subfamily a, polypeptide 4	724.944	6391.41	0.113425	0
NM_011458	20714	Serpina3k	serine (or cysteine) peptidase inhibitor, clade A, member 3K	5332.36	851.162	6.2648	0
NM_013465	11625	Ahsg	alpha-2-HS-glycoprotein	4533.4	7221.35	0.627777	0
NM_133977	22041	Trf	transferrin	11011.3	1e-05	1101130000	0
NM_009244	20701	Serpina1b	serine (or cysteine) preptidase inhibitor, clade A, member 1B	12278	14599.7	0.840976	5.98e-296
NM_021282	13106	Cyp2e1	cytochrome P450, family 2, subfamily e, polypeptide 1	2559.44	418.998	6.10848	1.08e-260
NM_010358	14862	Gstm1	glutathione S-transferase, mu 1	396.671	1547.34	0.256357	1.22e-235
NM_001134644	100048885	Gm2083	major urinary protein LOC100048885	815.913	9.87673	82.6096	7.82e-183
NM_001045550	17841	Mup2	major urinary protein 2	882.892	29.1305	30.3082	5.61e-173
NM_183249	66107	1100001G20Rik	RIKEN cDNA 1100001G20 gene	1522.62	222.705	6.83694	4.27e-169
NM_008277	15445	Hpd	4-hydroxyphenylpyruvic acid dioxygenase	1017.6	82.4612	12.3403	3.38e-155
NM_007606	12350	Car3	carbonic anhydrase 3	1050.29	95.513	10.9963	1.37e-152
NM_007812	13087	Cyp2a5	cytochrome P450, family 2, subfamily a, polypeptide 5	268.069	1019.51	0.262939	1.75e-152
NM_010742	17068	Ly6d	lymphocyte antigen 6 complex, locus D	3.21729	410.661	0.00783442	5e-142
NM_010321	14711	Gnmt	glycine N-methyltransferase	1064.59	143.93	7.39658	4.21e-125
NM_019946	56615	Mgst1	microsomal glutathione S-transferase 1	3348.07	1200.06	2.78992	3.32e-124
NM_001281979	100038948	Mup9	major urinary protein 9	632.558	21.8592	28.9378	7.98e-124
NM_008647	17841	Mup2	major urinary protein 2	562.788	14.1142	39.8739	1.23e-115
NM_008491	16819	Lcn2	lipocalin 2	151.431	668.054	0.226675	8.22e-112
NM_023125	16644	Kng1	kininogen 1	787.8	1534.87	0.513268	3.49e-108
NM_013474	11807	Apoa2	apolipoprotein A-II	7503.18	3759.34	1.99588	3.87e-104
NM_008777	18478	Pah	phenylalanine hydroxylase	896.267	124.556	7.1957	1.08e-103
NM_009258	20730	Spink3	serine peptidase inhibitor, Kazal type 3	0.957365	282.654	0.00338706	2.21e-101
NM_011044	18534	Pck1	phosphoenolpyruvate carboxykinase 1, cytosolic	748.712	79.1681	9.45724	2.87e-101
NM_008181	14857	Gsta1	glutathione S-transferase, alpha 1 (Ya)	4.5388	300.843	0.0150869	5.03e-101
NM_007815	13095	Cyp2c29	cytochrome P450, family 2, subfamily c, polypeptide 29	653.157	53.95	12.1067	7.11e-100
NR_002687	432466	Gm5424	argininosuccinate synthase pseudogene	1066.86	199.358	5.35148	1.02e-97
NM_001164525	226654	Tstd1	thiosulfate sulfurtransferase (rhodanese)-like domain containing 1	69.7574	432.152	0.161419	2.19e-88
NM_009263	20750	Spp1	secreted phosphoprotein 1	19.8114	314.049	0.0630838	2.89e-88
NM_011575	21786	Tff3	trefoil factor 3, intestinal	147.569	509.028	0.289904	1.65e-71
NM_007376	11287	Pzp	pregnancy zone protein	1698.78	2287.22	0.742727	2.2e-71
NM_010391	15007	H2-Q10	histocompatibility 2, Q region locus 10	942.219	1486.66	0.633782	3.13e-70
NM_016668	12116	Bhmt	betaine-homocysteine methyltransferase	705.331	125.333	5.62766	5.07e-68
NM_001102409	385643	Kng2	kininogen 2	894.333	1416.41	0.631408	1.66e-67
NM_133653	11720	Mat1a	methionine adenosyltransferase I, alpha	1120.8	309.662	3.61943	4e-66
NM_010001	13096	Cyp2c37	cytochrome P450, family 2. subfamily c, polypeptide 37	538.782	69.3746	7.76627	8.44e-66
NM_009060	19733	Rgn	regucalcin	613.074	106.859	5.73722	1.13e-60
NM_010359	14864	Gstm3	glutathione S-transferase, mu 3	83.8023	356.312	0.235194	4.71e-59
NM_007443	11699	Ambp	alpha 1 microglobulin/bikunin	2292.6	2747.96	0.834292	1.55e-57
NM_009247	20704	Serpina1e	serine (or cysteine) peptidase inhibitor, clade A, member 1E	1425.3	502.212	2.83804	1.63e-55
NM_007653	12512	Cd63	CD63 antigen	10.4282	189.321	0.0550821	7.37e-55
NM_008160	14775	Gpx1	glutathione peroxidase 1	721.739	164.142	4.39704	8.93e-55
NM_134066	105349	Akr1c18	aldo-keto reductase family 1, member C18	7.79228	176.046	0.0442627	1.51e-53
NM_146214	234724	Tat	tyrosine aminotransferase	676.756	149.135	4.53788	2.9e-53
NM_009381	21835	Thrsp	thyroid hormone responsive	654.398	141.142	4.63645	8.59e-53
NM_018816	55938	Apom	apolipoprotein M	232.265	551.631	0.421051	1.18e-52
NM_016661	269378	Ahcy	S-adenosylhomocysteine hydrolase	686.641	155.981	4.40208	1.75e-52
NM_007752	12870	Cp	ceruloplasmin	403.313	761.123	0.529892	1.06e-51
NM_011327	20280	Scp2	sterol carrier protein 2, liver	1319.58	465.467	2.83496	1.63e-51
NM_009474	22262	Uox	urate oxidase	1570.52	599.8	2.61841	1.74e-51
NM_017370	15439	Hp	haptoglobin	2355.29	2740.41	0.859466	5.12e-51
NM_029692	76654	Upp2	uridine phosphorylase 2	269.231	12.3113	21.8686	5.66e-50
NM_007818	13112	Cyp3a11	cytochrome P450, family 3, subfamily a, polypeptide 11	713.823	175.568	4.06579	1.5e-49
NM_007423	11576	Afp	alpha fetoprotein	1.36836	141.227	0.00968908	8.27e-49
NM_007954	13884	Ces1c	carboxylesterase 1C	869.211	252.521	3.44213	4.04e-48
NM_007408	11520	Plin2	perilipin 2	103.082	344.652	0.29909	2.42e-47
NM_008645	17836	Mug1	murinoglobulin 1	1094.93	369.406	2.96403	8.65e-47
NM_009450	22151	Tubb2a	tubulin, beta 2A class IIA	19.6464	187.039	0.105039	2.28e-46
NM_001009550	381531	Mup21	major urinary protein 21	413.584	61.9692	6.67403	2.85e-46
NM_010295	14629	Gclc	glutamate-cysteine ligase, catalytic subunit	55.6408	258.994	0.214834	1.1e-45
NM_001177561	20493	Slc10a1	solute carrier family 10 (sodium/bile acid cotransporter family), member 1	364.149	46.7262	7.79325	2.69e-45
NM_019699	56473	Fads2	fatty acid desaturase 2	264.072	555.735	0.475176	5.91e-45
NM_001163756	234673	Ces2e	carboxylesterase 2E	89.3621	312.271	0.286168	9.41e-45
NM_007817	13107	Cyp2f2	cytochrome P450, family 2, subfamily f, polypeptide 2	406.871	64.725	6.28615	1.77e-43
NM_001080809	227231	Cps1	carbamoyl-phosphate synthetase 1	755.168	214.479	3.52094	2.3e-43
NM_198672	382053	Ces3a	carboxylesterase 3A	373.04	53.939	6.91596	4.61e-43
NM_019395	14121	Fbp1	fructose bisphosphatase 1	776.889	226.459	3.43059	7.13e-43
NM_001122647	100039008	Mup10	major urinary protein 10	212.294	7.51098	28.2645	7.38e-42
NM_008133	14661	Glud1	glutamate dehydrogenase 1	256.749	526.244	0.48789	2.57e-41
NM_001134676	100041687	Mup8	major urinary protein 8	194.149	4.96971	39.0665	4.3e-41
NM_001199999	100039116	Mup14	major urinary protein 14	191.452	4.38082	43.7023	2.53e-40
NM_009243	20700	Serpina1a	serine (or cysteine) peptidase inhibitor, clade A, member 1A	2984.67	3188.22	0.936156	8.69e-40
NM_013864	29811	Ndrg2	N-myc downstream regulated gene 2	449.179	91.8719	4.88919	6.06e-39
NM_201239	58809	Rnase4	ribonuclease, RNase A family 4	406.985	75.9559	5.35817	1.89e-38
NM_016697	14734	Gpc3	glypican 3	3.23245	119.305	0.027094	2.44e-38
NM_134469	110196	Fdps	farnesyl diphosphate synthetase	56.9041	231.294	0.246025	1.09e-37
NM_001168680	216350	Tspan8	tetraspanin 8	0.712257	105.773	0.00673383	1.84e-37
NM_009117	20208	Saa1	serum amyloid A 1	366.031	62.3722	5.8685	3.7e-37
NM_007825	13123	Cyp7b1	cytochrome P450, family 7, subfamily b, polypeptide 1	191.441	7.32198	26.1461	4.09e-37
NM_146010	216350	Tspan8	tetraspanin 8	1.1111	108.991	0.0101944	4.86e-37
NM_001134644_dup1	100048885	Gm2083	major urinary protein LOC100048885	186.575	6.8393	27.2798	5.01e-37
NM_011295	20042	Rps12	ribosomal protein S12	439.539	704.394	0.623996	2.51e-35
NM_145942	208715	Hmgcs1	3-hydroxy-3-methylglutaryl-Coenzyme A synthase 1	22.6758	158.764	0.142827	4.73e-35
NM_010924	18113	Nnmt	nicotinamide N-methyltransferase	172.172	5.12367	33.6033	9.59e-35
NM_016978	18242	Oat	ornithine aminotransferase	372.457	71.1416	5.23543	2.57e-34
NM_009127	20249	Scd1	stearoyl-Coenzyme A desaturase 1	3321.68	1789.15	1.85657	8.66e-34
NM_133768	109900	Asl	argininosuccinate lyase	340.308	62.6521	5.43171	1.05e-32
NM_053096	93673	Cml2	camello-like 2	289.904	43.7201	6.63091	1.62e-32
NM_009349	21743	Inmt	indolethylamine N-methyltransferase	359.958	70.7535	5.08749	1.94e-32
NM_011134	18979	Pon1	paraoxonase 1	300.52	48.9992	6.13316	4.3e-32
NM_001001446	226143	Cyp2c44	cytochrome P450, family 2, subfamily c, polypeptide 44	200.15	15.0958	13.2587	4.8e-32
NM_007768	12944	Crp	C-reactive protein, pentraxin-related	397.915	88.9067	4.47565	1.15e-31
NM_011082	18703	Pigr	polymeric immunoglobulin receptor	295.381	48.9119	6.03904	2.8e-31
NM_001163434	14828	Hspa5	heat shock protein 5	297.934	517.449	0.575775	5.7e-31
NR_003513	66961	Neat1	nuclear paraspeckle assembly transcript 1 (non-protein coding)	40.8101	178.099	0.229143	5.78e-31
NM_011318	20219	Apcs	serum amyloid P-component	233.147	440.571	0.529193	1.38e-30
NM_010239	14319	Fth1	ferritin heavy chain 1	1297.09	1524.38	0.850897	3.35e-30
NM_134144	107141	Cyp2c50	cytochrome P450, family 2, subfamily c, polypeptide 50	236.929	30.8115	7.68963	1.15e-29
NM_011979	26464	Vnn3	vanin 3	37.3425	168.56	0.221538	1.44e-29
NM_009429	22070	Tpt1	tumor protein, translationally-controlled 1	1203.92	1428.2	0.842963	1.46e-29
NM_024437	67528	Nudt7	nudix (nucleoside diphosphate linked moiety X)-type motif 7	296.003	52.7487	5.61157	2.21e-29
NM_020495	28253	Slco1b2	solute carrier organic anion transporter family, member 1b2	307.184	57.7475	5.31943	3.99e-29
NM_144903	230163	Aldob	aldolase B, fructose-bisphosphate	2764.09	1487.35	1.8584	1.48e-28
NM_031165	15481	Hspa8	heat shock protein 8	736.003	962.903	0.764358	2.5e-28
NM_010634	16592	Fabp5	fatty acid binding protein 5, epidermal	113.45	276.975	0.409604	5.94e-28
NM_026535	68054	Serpina12	serine (or cysteine) peptidase inhibitor, clade A (alpha-1 antiproteinase, antitrypsin), member 12	34.5364	156.585	0.22056	8.05e-28
NM_016740	20195	S100a11	S100 calcium binding protein A11 (calgizzarin)	11.0408	110.045	0.10033	8.35e-28
NM_009246	20703	Serpina1d	serine (or cysteine) peptidase inhibitor, clade A, member 1D	2282.97	1192.37	1.91465	2.4e-27
NM_013485	12279	C9	complement component 9	338.665	75.7984	4.46797	5.2e-27
NM_013541	14870	Gstp1	glutathione S-transferase, pi 1	1354.21	1540.57	0.879032	9.91e-27
NM_206537	404195	Cyp2c54	cytochrome P450, family 2, subfamily c, polypeptide 54	147.639	8.26123	17.8713	3.22e-26
NM_152811	71773	Ugt2b1	UDP glucuronosyltransferase 2 family, polypeptide B1	223.455	32.3898	6.89893	5.91e-26
NM_001199333	100048884	LOC100048884	novel member of the major urinary protein (Mup) gene family	122.392	3.47438	35.227	2.32e-25
NM_030611	83702	Akr1c6	aldo-keto reductase family 1, member C6	548.943	181.64	3.02215	5.68e-25
NM_010726	16922	Phyh	phytanoyl-CoA hydroxylase	877.991	360.251	2.43716	1.1e-24
NM_011707	22370	Vtn	vitronectin	1086.25	483.21	2.24799	2.67e-24
NM_001199306	76971	2810007J24Rik	RIKEN cDNA 2810007J24 gene	117.358	3.63468	32.2884	4.42e-24
NM_008878	18816	Serpinf2	serine (or cysteine) peptidase inhibitor, clade F, member 2	337.905	515.739	0.655186	1.32e-23
NM_173047	109857	Cbr3	carbonyl reductase 3	0.430801	66.7874	0.00645033	1.75e-23
NM_001163486	243168	Hsd17b13	hydroxysteroid (17-beta) dehydrogenase 13	301.165	474.306	0.634959	2.35e-23
NM_080434	66113	Apoa5	apolipoprotein A-V	405.42	118.147	3.43149	4.86e-23
NM_007447	11727	Ang	angiogenin, ribonuclease, RNase A family, 5	193.279	27.5929	7.00466	6.02e-23
NM_013749	27279	Tnfrsf12a	tumor necrosis factor receptor superfamily, member 12a	7.40407	85.2652	0.0868358	7.8e-23
NM_025326	66058	Tmem176a	transmembrane protein 176A	171.822	321.839	0.533876	2e-22
NM_145594	234199	Fgl1	fibrinogen-like protein 1	966.966	426.37	2.2679	2.71e-22
NM_029796	76905	Lrg1	leucine-rich alpha-2-glycoprotein 1	423.312	595.323	0.711063	3.55e-22
NM_007620	12408	Cbr1	carbonyl reductase 1	74.6931	195.342	0.382371	4.81e-22
NM_029688	76650	Srxn1	sulfiredoxin 1 homolog (S. cerevisiae)	13.1236	96.4022	0.136134	5.13e-22
NM_008162	625249	Gpx4	glutathione peroxidase 4	166.682	312.026	0.534193	5.35e-22
NM_053200	104158	Ces1d	carboxylesterase 1D	289.142	68.271	4.23521	5.89e-22
NM_007585	12306	Anxa2	annexin A2	9.09593	86.5343	0.105114	1.23e-21
NM_001163010	17840	Mup1	major urinary protein 1	96.0003	1.31458	73.0274	1.4e-21
NM_028064	72027	Slc39a4	solute carrier family 39 (zinc transporter), member 4	13.3519	94.6047	0.141134	2.04e-21
NM_010357	14860	Gsta4	glutathione S-transferase, alpha 4	32.9056	128.191	0.256692	4.68e-21
NM_013797	28248	Slco1a1	solute carrier organic anion transporter family, member 1a1	99.5494	2.83524	35.1115	4.91e-21
NM_183257	66438	Hamp2	hepcidin antimicrobial peptide 2	179.971	26.0609	6.90579	6.04e-21
NM_001134644_dup2	100048885	Gm2083	major urinary protein LOC100048885	97.2425	2.165	44.9157	1.64e-20
NM_146148	230558	C8a	complement component 8, alpha polypeptide	299.978	77.4167	3.87485	2.11e-20
NM_001135127	100189605	Mup19	major urinary protein 19	91.866	1.29872	70.7358	2.77e-20
NM_009270	20775	Sqle	squalene epoxidase	14.9351	92.6791	0.161149	3.64e-20
NM_009155	20363	Sepp1	selenoprotein P, plasma, 1	2958.04	2872.28	1.02986	5.29e-20
NM_009512	26459	Slc27a5	solute carrier family 27 (fatty acid transporter), member 5	317.071	87.1629	3.63768	7.44e-20
NM_001134674	100039089	Mup13	major urinary protein 13	98.6543	3.42113	28.8368	7.9e-20
NM_010664	16668	Krt18	keratin 18	82.1895	195.049	0.421379	1.44e-19
NM_146116	227613	Tubb4b	tubulin, beta 4B class IVB	41.0715	135.672	0.302726	3.22e-19
NM_021472	58809	Rnase4	ribonuclease, RNase A family 4	269.663	67.8136	3.97653	3.25e-19
NM_013609	18049	Ngf	nerve growth factor	1.7876	57.093	0.0313103	4.89e-19
NM_013547	15233	Hgd	homogentisate 1, 2-dioxygenase	337.448	100.407	3.3608	8.54e-19
NM_009466	22235	Ugdh	UDP-glucose dehydrogenase	37.8104	127.211	0.297226	1.12e-18
NM_017399	14080	Fabp1	fatty acid binding protein 1, liver	4098.82	2510.02	1.63298	1.19e-18
NM_028094	72094	Ugt2a3	UDP glucuronosyltransferase 2 family, polypeptide A3	163.645	25.9963	6.29493	1.57e-18
NM_001199995	100039054	Mup12	major urinary protein 12	83.3324	1.70618	48.8415	1.7e-18
NM_170778	99586	Dpyd	dihydropyrimidine dehydrogenase	143.868	18.1931	7.90783	2.37e-18
NM_007657	12527	Cd9	CD9 antigen	25.8419	105.176	0.245701	4.06e-18
NM_010007	13109	Cyp2j5	cytochrome P450, family 2, subfamily j, polypeptide 5	138.865	17.7115	7.84039	5.14e-18
NM_025587	66481	Rps21	ribosomal protein S21	471.508	610.531	0.772292	5.62e-18
NM_145146	280662	Afm	afamin	167.388	290.287	0.576629	5.67e-18
NM_027976	433256	Acsl5	acyl-CoA synthetase long-chain family member 5	109.402	221.344	0.494262	6.13e-18
NM_134255	68801	Elovl5	ELOVL family member 5, elongation of long chain fatty acids (yeast)	104.246	215.518	0.4837	6.76e-18
NM_027196	69745	Pold4	polymerase (DNA-directed), delta 4	12.3119	80.9369	0.152117	8.25e-18
NM_001200004_dup1	100039150	Mup15	major urinary protein 15	79.1747	1.37377	57.6332	1.8e-17
NM_001024719	545288	Cyp2c67	cytochrome P450, family 2, subfamily c, polypeptide 67	367.868	120.322	3.05736	1.83e-17
NM_018874	18946	Pnliprp1	pancreatic lipase related protein 1	0.0749818	49.2917	0.00152119	1.98e-17
NM_007385	11425	Apoc4	apolipoprotein C-IV	966.717	464.609	2.08071	5e-17
NM_145565	231691	Sds	serine dehydratase	183.738	36.7927	4.99387	5.67e-17
NM_008218	15122	Hba-a1	hemoglobin alpha, adult chain 1	328.408	103.196	3.18237	6.71e-17
NM_010145	13849	Ephx1	epoxide hydrolase 1, microsomal	83.9484	183.149	0.458361	8.68e-17
NM_172769	235293	Sc5d	sterol-C5-desaturase (fungal ERG3, delta-5-desaturase) homolog (S. cerevisae)	172.675	289.761	0.595922	9.27e-17
NM_001150749	54150	Rdh7	retinol dehydrogenase 7	560.289	228.386	2.45325	1.2e-16
NM_011032	18453	P4hb	prolyl 4-hydroxylase, beta polypeptide	566.314	690.886	0.819692	1.41e-16
NM_025797	109672	Cyb5	cytochrome b-5	1076.12	537.027	2.00385	2.48e-16
NM_011414	20568	Slpi	secretory leukocyte peptidase inhibitor	2.49793	52.9449	0.0471798	2.9e-16
NM_025452	66260	Tmem54	transmembrane protein 54	0.519579	45.8671	0.0113279	5.2e-16
NM_011314	20209	Saa2	serum amyloid A 2	161.891	30.4918	5.30933	7.53e-16
NM_025325	107766	Haao	3-hydroxyanthranilate 3,4-dioxygenase	298.655	92.6963	3.22187	7.53e-16
NM_023114	11814	Apoc3	apolipoprotein C-III	3036.13	1833.95	1.65551	8.97e-16
NM_018853	56040	Rplp1	ribosomal protein, large, P1	543.407	659.945	0.823413	1.17e-15
NM_011990	26570	Slc7a11	solute carrier family 7 (cationic amino acid transporter, y+ system), member 11	0.0641979	44.1595	0.00145377	1.18e-15
NM_026353	67739	Slc48a1	solute carrier family 48 (heme transporter), member 1	17.8858	82.3121	0.217292	1.48e-15
NR_030782	56388	Cyp3a25	cytochrome P450, family 3, subfamily a, polypeptide 25	181.075	39.6376	4.56826	1.58e-15
NM_001164209	65963	Tmem176b	transmembrane protein 176B	57.9213	142.777	0.405677	1.74e-15
NM_007484	11853	Rhoc	ras homolog gene family, member C	9.29557	66.0769	0.140678	2.08e-15
NM_007576	12269	C4bp	complement component 4 binding protein	321.328	437.501	0.734462	3.01e-15
NM_010582	16425	Itih2	inter-alpha trypsin inhibitor, heavy chain 2	358.386	474.823	0.754778	3.29e-15
NM_001111063	12846	Comt	catechol-O-methyltransferase	182.21	40.3179	4.51933	3.46e-15
NM_008819	18618	Pemt	phosphatidylethanolamine N-methyltransferase	248.846	70.6461	3.52243	3.9e-15
NM_027950	71839	Osgin1	oxidative stress induced growth inhibitor 1	82.6874	173.199	0.477413	4.54e-15
NM_008343	16009	Igfbp3	insulin-like growth factor binding protein 3	5.73033	56.2941	0.101793	5.02e-15
NM_010545	16149	Cd74	CD74 antigen (invariant polypeptide of major histocompatibility complex, class II antigen-associated)	30.1986	101.984	0.296111	5.59e-15
NM_027052	69354	Slc38a4	solute carrier family 38, member 4	327.847	111.207	2.94808	1e-14
NR_075099	11625	Ahsg	alpha-2-HS-glycoprotein	148.668	249.96	0.594767	1.1e-14
NM_013467	11668	Aldh1a1	aldehyde dehydrogenase family 1, subfamily A1	435.153	170.651	2.54996	1.59e-14
NM_025436	66234	Sc4mol	sterol-C4-methyl oxidase-like	27.2377	95.0859	0.286454	1.84e-14
NM_145360	319554	Idi1	isopentenyl-diphosphate delta isomerase	15.2479	74.5667	0.204487	2.49e-14
NM_019447	54426	Hgfac	hepatocyte growth factor activator	89.9069	177.693	0.505968	3.15e-14
NM_017396	53973	Cyp3a41a	cytochrome P450, family 3, subfamily a, polypeptide 41A	199.167	51.6335	3.85732	5.59e-14
NM_008255	15357	Hmgcr	3-hydroxy-3-methylglutaryl-Coenzyme A reductase	23.1266	86.9266	0.266047	6.22e-14
NR_015583	212965	BC024386	cDNA sequence BC023486	141.631	27.1858	5.20974	1.35e-13
NM_008439	16548	Khk	ketohexokinase	398.573	155.988	2.55515	1.56e-13
NM_008061	14377	G6pc	glucose-6-phosphatase, catalytic	96.0588	11.2759	8.51895	3.62e-13
NM_007475	11837	Rplp0	ribosomal protein, large, P0	282.327	380.083	0.742804	4.02e-13
NM_001104525	100043108	Cyp2c69	cytochrome P450, family 2, subfamily c, polypeptide 69	72.9339	4.41003	16.5382	4.13e-13
NM_145449	217845	Ifi27l2b	interferon, alpha-inducible protein 27 like 2B	32.5425	96.8933	0.335859	5.21e-13
NM_019503	56188	Fxyd1	FXYD domain-containing ion transport regulator 1	192.044	51.5862	3.72278	5.25e-13
NM_001168679	216350	Tspan8	tetraspanin 8	0.584832	36.1257	0.0161888	7.88e-13
NM_008096	14473	Gc	group specific component	3838.75	3467.89	1.10694	7.88e-13
NM_018811	54608	Abhd2	abhydrolase domain containing 2	24.7309	83.7075	0.295444	9.37e-13
NM_145603	234671	Ces2c	carboxylesterase 2C	15.1567	68.1399	0.222435	1.02e-12
NM_026055	67248	Rpl39	ribosomal protein L39	514.772	602.305	0.85467	1.06e-12
NM_010378	14960	H2-Aa	histocompatibility 2, class II antigen A, alpha	18.2646	73.7329	0.247713	1.1e-12
NM_010324	14718	Got1	glutamate oxaloacetate transaminase 1, soluble	133.758	26.9967	4.95461	1.17e-12
NM_010496	15902	Id2	inhibitor of DNA binding 2	84.4712	162.349	0.520306	1.31e-12
NM_007793	13014	Cstb	cystatin B	36.5309	100.581	0.363199	1.44e-12
NM_001112698	18049	Ngf	nerve growth factor	0.617108	35.737	0.017268	1.77e-12
NM_011255	19662	Rbp4	retinol binding protein 4, plasma	2187.16	2073.54	1.0548	2.14e-12
NM_001081372	382044	Ces1b	carboxylesterase 1B	159.968	38.8377	4.11888	2.37e-12
NR_040679	69571	2310034O05Rik	RIKEN cDNA 2310034O05 gene	2.86689	40.2916	0.0711535	3.22e-12
NM_178598	21346	Tagln2	transgelin 2	15.181	67.7559	0.224054	3.23e-12
NM_022434	64385	Cyp4f14	cytochrome P450, family 4, subfamily f, polypeptide 14	96.9777	13.8451	7.00448	3.58e-12
NM_008495	16852	Lgals1	lectin, galactose binding, soluble 1	11.0613	59.6512	0.185433	3.79e-12
NM_053272	74754	Dhcr24	24-dehydrocholesterol reductase	156.965	240.837	0.651748	5.45e-12
NM_133882	110382	C8b	complement component 8, beta polypeptide	128.968	26.9731	4.78136	6.47e-12
NM_020010	13121	Cyp51	cytochrome P450, family 51	10.0896	57.0612	0.176821	6.57e-12
NM_008149	14732	Gpam	glycerol-3-phosphate acyltransferase, mitochondrial	67.9018	138.603	0.489901	6.66e-12
NM_008768	18405	Orm1	orosomucoid 1	1479.64	843.908	1.75332	6.7e-12
NR_028101	666899	Gm12191	ribosomal protein L30 pseudogene	430.11	514.367	0.836193	7.12e-12
NM_016704	12274	C6	complement component 6	100.326	15.1801	6.60905	7.27e-12
NM_011804	433375	Creg1	cellular repressor of E1A-stimulated genes 1	103.198	180.56	0.571544	7.89e-12
NM_001012323	381530	Mup20	major urinary protein 20	4556.44	4034.85	1.12927	7.93e-12
NM_009993	13077	Cyp1a2	cytochrome P450, family 1, subfamily a, polypeptide 2	219.232	69.761	3.14262	1.21e-11
NM_008340	16005	Igfals	insulin-like growth factor binding protein, acid labile subunit	58.4312	2.35781	24.782	1.71e-11
NM_009983	13033	Ctsd	cathepsin D	173.807	255.91	0.679172	1.74e-11
NM_008618	17449	Mdh1	malate dehydrogenase 1, NAD (soluble)	286.814	105.808	2.7107	2.43e-11
NM_021509	59012	Moxd1	monooxygenase, DBH-like 1	48.9611	0.443965	110.281	2.45e-11
NM_010821	17476	Mpeg1	macrophage expressed gene 1	53.8229	117.782	0.456971	2.54e-11
NM_007856	13360	Dhcr7	7-dehydrocholesterol reductase	17.8963	66.5299	0.268996	3.19e-11
NM_008769	18416	Otc	ornithine transcarbamylase	184.877	53.1251	3.48003	3.34e-11
NM_007393	11461	Actb	actin, beta	153.55	232.019	0.661799	3.36e-11
NM_023142	11867	Arpc1b	actin related protein 2/3 complex, subunit 1B	30.3049	86.6369	0.349792	3.52e-11
NM_018860	67945	Rpl41	ribosomal protein L41	530.077	601.618	0.881086	3.58e-11
NM_008706	18104	Nqo1	NAD(P)H dehydrogenase, quinone 1	4.11354	41.5332	0.0990422	5.63e-11
NM_019792	56388	Cyp3a25	cytochrome P450, family 3, subfamily a, polypeptide 25	194.643	59.3557	3.27926	6.26e-11
NM_007570	12227	Btg2	B cell translocation gene 2, anti-proliferative	9.56331	51.6696	0.185086	6.38e-11
NM_008030	14262	Fmo3	flavin containing monooxygenase 3	51.2167	1.08752	47.0949	7.39e-11
NM_001164208	65963	Tmem176b	transmembrane protein 176B	88.9473	157.419	0.565035	7.64e-11
NM_020600	20044	Rps14	ribosomal protein S14	419.485	493.553	0.849929	7.91e-11
NM_001164681	382053	Ces3a	carboxylesterase 3A	83.7248	11.4763	7.29545	8.17e-11
NR_004446	630499	H2-K2	histocompatibility 2, K region locus 2	185.565	262.302	0.707448	9.34e-11
NM_146006	16987	Lss	lanosterol synthase	13.5165	58.4313	0.231323	9.6e-11
NM_030599	80782	Klrb1b	killer cell lectin-like receptor subfamily B member 1B	0.451557	30.3223	0.0148919	1.01e-10
NM_001267808	14980	H2-L	histocompatibility 2, D region locus L	36.6971	92.2322	0.397877	1.06e-10
NM_010775	17194	Mbl1	mannose-binding lectin (protein A) 1	139.795	34.2926	4.07654	1.09e-10
NM_025592	66489	Rpl35	ribosomal protein L35	285.434	362.38	0.787665	1.13e-10
NM_028772	74129	Dmgdh	dimethylglycine dehydrogenase precursor	103.785	19.077	5.44032	1.38e-10
NR_002841	19799	Rn4.5s	4.5S RNA	9.72636	49.6477	0.195908	2.31e-10
NM_008295	15496	Hsd3b5	hydroxy-delta-5-steroid dehydrogenase, 3 beta- and steroid delta-isomerase 5	48.1554	1.45464	33.1047	2.39e-10
NM_007409	11522	Adh1	alcohol dehydrogenase 1 (class I)	1780.61	1686.68	1.05569	2.56e-10
NM_013759	27361	Msrb1	methionine sulfoxide reductase B1	307.429	122.82	2.50309	2.74e-10
NM_028787	74150	Slc35f5	solute carrier family 35, member F5	25.3118	75.3898	0.335746	2.82e-10
NM_145953	107869	Cth	cystathionase (cystathionine gamma-lyase)	174.588	52.5486	3.32241	3.01e-10
NM_207105	14961	H2-Ab1	histocompatibility 2, class II antigen A, beta 1	13.0782	56.416	0.231817	3.02e-10
NM_009841	12475	Cd14	CD14 antigen	2.39138	34.4522	0.0694115	3.13e-10
NM_010106	13627	Eef1a1	eukaryotic translation elongation factor 1 alpha 1	1144.36	1137.1	1.00638	3.66e-10
NM_177420	107272	Psat1	phosphoserine aminotransferase 1	0.350241	28.5719	0.0122582	5.05e-10
NM_011480	20787	Srebf1	sterol regulatory element binding transcription factor 1	182.506	57.638	3.16642	6.1e-10
NM_016956	15130	Hbb-b2	hemoglobin, beta adult minor chain	515.464	246.24	2.09334	7.08e-10
NR_033136	107503	Atf5	activating transcription factor 5	71.7327	132.185	0.542669	7.41e-10
NM_001199218	76257	Slc38a3	solute carrier family 38, member 3	57.8148	4.66064	12.4049	7.84e-10
NM_013546	15199	Hebp1	heme binding protein 1	181.587	57.7572	3.14397	8.5e-10
NM_001081274	110208	Pgd	phosphogluconate dehydrogenase	18.3353	62.9105	0.291451	8.58e-10
NM_001200006	100039206	Mup17	major urinary protein 17	41.4729	0.0243701	1701.79	9.42e-10
NM_001045489	17304	Mfge8	milk fat globule-EGF factor 8 protein	5.42758	39.0019	0.139162	1.18e-09
NM_001013820	434674	Slc22a28	solute carrier family 22, member 28	77.0883	11.5872	6.65288	1.39e-09
NM_001111275	16000	Igf1	insulin-like growth factor 1	62.9602	6.19708	10.1597	1.55e-09
NM_153529	68404	Nrn1	neuritin 1	191.343	259.928	0.736138	1.72e-09
NM_009693	238055	Apob	apolipoprotein B	449.726	507.073	0.886906	1.74e-09
NM_144930	234564	Ces1f	carboxylesterase 1F	204.285	70.8813	2.88207	1.77e-09
NM_009690	11801	Cd5l	CD5 antigen-like	115.398	27.2792	4.23026	1.95e-09
NM_024264	104086	Cyp27a1	cytochrome P450, family 27, subfamily a, polypeptide 1	113.399	26.9148	4.21326	2.09e-09
NM_007669	12575	Cdkn1a	cyclin-dependent kinase inhibitor 1A (P21)	1.68817	29.8179	0.056616	2.1e-09
NM_029427	75772	Pnpla5	patatin-like phospholipase domain containing 5	0.950239	26.3006	0.0361299	2.52e-09
NM_011172	19125	Prodh	proline dehydrogenase	70.9158	9.96302	7.1179	2.86e-09
NM_010917	18073	Nid1	nidogen 1	6.92209	40.0671	0.172762	3.02e-09
NM_010776	17195	Mbl2	mannose-binding lectin (protein C) 2	370.198	164.841	2.24579	3.27e-09
NM_023160	66116	Cml1	camello-like 1	118.202	29.1979	4.0483	3.66e-09
NM_001044751	15483	Hsd11b1	hydroxysteroid 11-beta dehydrogenase 1	482.355	232.977	2.0704	4.35e-09
NM_027106	69534	Avpi1	arginine vasopressin-induced 1	23.2153	67.0916	0.346024	4.36e-09
NR_002875	218963	Gm1821	ubiquitin pseudogene	420.016	475.739	0.882871	4.93e-09
NM_013806	12780	Abcc2	ATP-binding cassette, sub-family C (CFTR/MRP), member 2	83.5673	141.301	0.591413	5.01e-09
NM_009084	19981	Rpl37a	ribosomal protein L37a	294.47	356.927	0.825015	5.34e-09
NR_037965	626009	Gm6644	Akr1b3 pseudogene	2.35838	31.2786	0.0753992	5.36e-09
NM_052835	110954	Rpl10	ribosomal protein L10	665.131	697.866	0.953093	5.41e-09
NM_023137	24108	Ubd	ubiquitin D	0.500905	25.8092	0.019408	5.61e-09
NM_016751	51811	Clec4f	C-type lectin domain family 4, member f	56.2212	5.6179	10.0075	5.63e-09
NM_172471	209378	Itih5	inter-alpha (globulin) inhibitor H5	6.30057	39.5135	0.159454	5.68e-09
NM_133960	102022	Ces2a	carboxylesterase 2A	112.365	27.0346	4.15634	6.36e-09
NM_007452	11757	Prdx3	peroxiredoxin 3	73.0247	129.375	0.564442	6.5e-09
NM_013471	11746	Anxa4	annexin A4	24.9243	67.5643	0.368897	6.69e-09
NM_007686	12630	Cfi	complement component factor i	415.178	468.506	0.886174	7.3e-09
NM_011340	20317	Serpinf1	serine (or cysteine) peptidase inhibitor, clade F, member 1	249.095	97.0659	2.56625	7.44e-09
NM_025963	67097	Rps10	ribosomal protein S10	258.992	319.892	0.809623	7.92e-09
NM_025327	66059	Krtcap2	keratinocyte associated protein 2	77.338	133.378	0.579841	8.47e-09
NM_007670	12579	Cdkn2b	cyclin-dependent kinase inhibitor 2B (p15, inhibits CDK4)	1.06096	27.6506	0.0383702	9.85e-09
NM_133655	12520	Cd81	CD81 antigen	146.556	206.51	0.70968	1.05e-08
NM_023372	67671	Rpl38	ribosomal protein L38	370.274	424.743	0.87176	1.16e-08
NM_010401	15109	Hal	histidine ammonia lyase	121.562	32.891	3.6959	1.27e-08
NM_011291	19989	Rpl7	ribosomal protein L7	368.698	422.966	0.871697	1.3e-08
NM_011316	20211	Saa4	serum amyloid A 4	177.219	60.2218	2.94277	1.41e-08
NM_001134644_dup3	100048885	Gm2083	major urinary protein LOC100048885	44.4204	2.19742	20.2148	1.43e-08
NM_024169	66120	Fkbp11	FK506 binding protein 11	16.7493	54.6559	0.30645	1.46e-08
NM_146094	76267	Fads1	fatty acid desaturase 1	142.494	201.816	0.706059	1.71e-08
NM_029821	76974	Urah	urate (5-hydroxyiso-) hydrolase	176.006	60.0357	2.93169	1.92e-08
NM_011434	20655	Sod1	superoxide dismutase 1, soluble	1081.14	624.012	1.73256	2.06e-08
NM_023270	66889	Rnf128	ring finger protein 128	37.3146	83.1167	0.448942	2.1e-08
NM_027406	107747	Aldh1l1	aldehyde dehydrogenase 1 family, member L1	352.669	159.39	2.21262	2.17e-08
NM_007913	13653	Egr1	early growth response 1	4.36064	33.1964	0.131359	2.41e-08
NM_025509	66357	Ostc	oligosaccharyltransferase complex subunit	57.4102	107.345	0.53482	2.55e-08
NM_145935	107146	Glyat	glycine-N-acyltransferase	154.501	49.8876	3.09698	2.58e-08
NM_001253751	110196	Fdps	farnesyl diphosphate synthetase	7.41314	39.9605	0.185512	2.61e-08
NM_007631	12443	Ccnd1	cyclin D1	7.64659	39.2032	0.19505	2.61e-08
NM_016844	54127	Rps28	ribosomal protein S28	426.924	472.219	0.904081	2.61e-08
NM_009078	19921	Rpl19	ribosomal protein L19	297.2	351.382	0.845803	3.31e-08
NM_011309	20193	S100a1	S100 calcium binding protein A1	114.085	30.7534	3.70967	3.31e-08
NM_001033264	216456	Gls2	glutaminase 2 (liver, mitochondrial)	166.85	56.5811	2.94886	3.44e-08
NM_022026	64008	Aqp9	aquaporin 9	143.92	44.7916	3.2131	3.68e-08
NM_001164466	64705	Dpys	dihydropyrimidinase	74.2191	13.5864	5.46275	3.93e-08
NM_008143	14694	Gnb2l1	guanine nucleotide binding protein (G protein), beta polypeptide 2 like 1	221.447	277.162	0.79898	4.06e-08
NM_007512	11983	Atpif1	ATPase inhibitory factor 1	27.3622	68.8536	0.397397	4.52e-08
NM_008183	14863	Gstm2	glutathione S-transferase, mu 2	37.4813	81.1968	0.461611	4.86e-08
NM_033037	12583	Cdo1	cysteine dioxygenase 1, cytosolic	513.177	260.795	1.96774	4.87e-08
NM_007940	13850	Ephx2	epoxide hydrolase 2, cytoplasmic	191.607	70.5568	2.71564	4.89e-08
NM_021557	17252	Rdh11	retinol dehydrogenase 11	8.69713	39.882	0.218072	5.07e-08
NM_010941	18194	Nsdhl	NAD(P) dependent steroid dehydrogenase-like	9.01306	41.5529	0.216906	5.14e-08
NM_033612	109901	Cela1	chymotrypsin-like elastase family, member 1	11.2559	44.304	0.254061	5.39e-08
NM_009128	20250	Scd2	stearoyl-Coenzyme A desaturase 2	108.268	161.56	0.670141	5.49e-08
NM_029021	74614	Ocstamp	osteoclast stimulatory transmembrane protein	0.731156	22.5512	0.032422	6.16e-08
NM_026373	52004	Cdk2ap2	CDK2-associated protein 2	33.7866	75.0981	0.4499	6.41e-08
NM_019883	22186	Uba52	ubiquitin A-52 residue ribosomal protein fusion product 1	554.328	583.191	0.950508	6.86e-08
NM_015780	50702	Cfhr1	complement factor H-related 1	89.5907	20.4517	4.3806	7.66e-08
NM_001190258	100043813	Gm9846	predicted gene 9846	679.55	694.953	0.977836	7.7e-08
NM_133185	66049	Rogdi	rogdi homolog (Drosophila)	7.22644	37.3275	0.193596	8.49e-08
NM_023523	111175	Pecr	peroxisomal trans-2-enoyl-CoA reductase	119.651	34.0147	3.51763	9.03e-08
NM_145364	208665	Akr1d1	aldo-keto reductase family 1, member D1	79.5517	16.9722	4.68718	9.28e-08
NM_010382	14969	H2-Eb1	histocompatibility 2, class II antigen E beta	8.1183	38.1073	0.213038	9.43e-08
NM_013765	27370	Rps26	ribosomal protein S26	328.628	375.805	0.874464	9.43e-08
NM_175250	76971	2810007J24Rik	RIKEN cDNA 2810007J24 gene	33.1099	0.960939	34.4558	9.77e-08
NM_019975	56794	Hacl1	2-hydroxyacyl-CoA lyase 1	70.8165	12.1869	5.81087	9.91e-08
NM_010284	14600	Ghr	growth hormone receptor	93.4045	22.6396	4.12571	9.95e-08
NM_001042605	16149	Cd74	CD74 antigen (invariant polypeptide of major histocompatibility complex, class II antigen-associated)	10.4537	42.2005	0.247715	1e-07
NM_008097	270076	Gcdh	glutaryl-Coenzyme A dehydrogenase	91.8733	21.9787	4.18011	1.1e-07
NM_026988	69202	Ptms	parathymosin	225.987	90.2432	2.5042	1.1e-07
NM_175283	78925	Srd5a1	steroid 5 alpha-reductase 1	44.1948	3.64519	12.1241	1.11e-07
NM_001276710	11611	Agxt	alanine-glyoxylate aminotransferase	192.957	72.3996	2.66517	1.13e-07
NM_013725	27207	Rps11	ribosomal protein S11	295.374	343.508	0.859875	1.26e-07
NM_008449	16574	Kif5c	kinesin family member 5C	0.530915	21.5392	0.0246488	1.36e-07
NM_007479	11843	Arf4	ADP-ribosylation factor 4	70.9835	117.712	0.603027	1.4e-07
NM_009077	19899	Rpl18	ribosomal protein L18	219.385	270.54	0.810915	1.43e-07
NM_010176	14085	Fah	fumarylacetoacetate hydrolase	308.564	139.799	2.2072	1.43e-07
NM_007589	12314	Calm2	calmodulin 2	89.7331	138.787	0.646553	1.51e-07
NM_010380	14964	H2-D1	histocompatibility 2, D region locus 1	326.203	371.354	0.878415	1.55e-07
NM_007494	11898	Ass1	argininosuccinate synthetase 1	135.772	43.0844	3.1513	1.58e-07
NM_009438	22121	Rpl13a	ribosomal protein L13A	291.327	338.565	0.860476	1.6e-07
NM_009266	20768	Sephs2	selenophosphate synthetase 2	484.101	247.882	1.95295	1.67e-07
NM_009804	12359	Cat	catalase	763.478	426.732	1.78913	1.81e-07
NM_020559	11655	Alas1	aminolevulinic acid synthase 1	177.058	65.5459	2.70128	1.86e-07
NM_009091	20054	Rps15	ribosomal protein S15	328.973	372.987	0.881996	2.02e-07
NM_021792	60440	Iigp1	interferon inducible GTPase 1	66.6745	112.618	0.592041	2.23e-07
NM_009888	12628	Cfh	complement component factor h	409.114	202.246	2.02285	2.58e-07
NM_026533	68052	Rps13	ribosomal protein S13	246.304	293.049	0.840487	2.76e-07
NR_003552	68444	Cyp2d13	cytochrome P450, family 2, subfamily d, polypeptide 13	95.8321	24.234	3.95445	2.76e-07
NM_009098	20116	Rps8	ribosomal protein S8	300.721	344.234	0.873595	2.77e-07
NM_024277	78294	Rps27a	ribosomal protein S27A	286.225	331.03	0.86465	2.9e-07
NM_138951	192653	Ttc36	tetratricopeptide repeat domain 36	425.734	212.48	2.00364	2.93e-07
NM_008518	16994	Ltb	lymphotoxin B	0.597416	20.1845	0.0295978	3.02e-07
NM_021719	60363	Cldn15	claudin 15	0.0977447	20.1264	0.00485654	3.02e-07
NM_033373	94179	Krt23	keratin 23	0.807431	20.8477	0.03873	3.02e-07
NR_001592	14955	H19	H19 fetal liver mRNA	0.570774	20.1596	0.0283128	3.02e-07
NM_133770	76889	Adck4	aarF domain containing kinase 4	11.6619	41.7246	0.279497	3.06e-07
NM_007995	14133	Fcna	ficolin A	42.2084	3.33232	12.6664	3.32e-07
NM_029555	76263	Gstk1	glutathione S-transferase kappa 1	87.7664	21.6219	4.05914	3.52e-07
NM_008952	19193	Pipox	pipecolic acid oxidase	135.376	44.33	3.05382	3.67e-07
NM_145539	229302	Tm4sf4	transmembrane 4 superfamily member 4	104.995	151.884	0.691284	3.9e-07
NM_133706	69071	Tmem97	transmembrane protein 97	47.8652	88.4162	0.541362	3.98e-07
NM_009673	11747	Anxa5	annexin A5	39.9784	79.6432	0.501969	4.08e-07
NM_009093	20090	Rps29	ribosomal protein S29	608.192	620.196	0.980645	4.5e-07
NM_027959	71853	Pdia6	protein disulfide isomerase associated 6	162.318	210.28	0.771914	4.7e-07
NM_133996	28194	Apon	apolipoprotein N	231.266	97.8532	2.3634	4.86e-07
NM_007824	13122	Cyp7a1	cytochrome P450, family 7, subfamily a, polypeptide 1	55.8134	8.7161	6.40348	4.87e-07
NM_008280	15450	Lipc	lipase, hepatic	55.314	8.48389	6.51989	4.87e-07
NM_001001179	232400	BC048546	cDNA sequence BC048546	6.02445	32.7944	0.183704	4.89e-07
NM_010004	13099	Cyp2c40	cytochrome P450, family 2, subfamily c, polypeptide 40	47.7315	5.23485	9.11803	5.57e-07
NM_177350	235379	Gldn	gliomedin	3.21648	26.5641	0.121084	5.84e-07
NM_011149	19035	Ppib	peptidylprolyl isomerase B	158.86	205.132	0.774428	5.93e-07
NM_001243041	11534	Adk	adenosine kinase	238.884	102.188	2.33769	5.98e-07
NM_013623	18407	Orm3	orosomucoid 3	30.1331	0.942397	31.975	6.05e-07
NM_008907	268373	Ppia	peptidylprolyl isomerase A	796.177	782.578	1.01738	6.17e-07
NM_207523	268449	Rpl23a	ribosomal protein L23A	328.774	366.676	0.896634	6.17e-07
NM_009061	19735	Rgs2	regulator of G-protein signaling 2	2.33133	24.2061	0.0963117	6.62e-07
NM_001039243	632778	Gm7092	predicted gene 7092	0.087235	19.0136	0.00458803	6.66e-07
NM_001102411	16644	Kng1	kininogen 1	156.703	202.275	0.774703	6.69e-07
NM_181849	110135	Fgb	fibrinogen beta chain	2501.69	2209.8	1.13209	6.73e-07
NM_181588	69574	Cmbl	carboxymethylenebutenolidase-like (Pseudomonas)	87.4497	22.9529	3.80996	7.07e-07
NM_007830	13167	Dbi	diazepam binding inhibitor	945.274	909.885	1.03889	7.35e-07
NM_181796	14869	Gstp2	glutathione S-transferase, pi 2	14.6105	44.1814	0.330693	7.39e-07
NM_172647	16456	F11r	F11 receptor	29.0286	65.8009	0.441158	7.58e-07
NM_009096	20104	Rps6	ribosomal protein S6	284.718	324.388	0.877708	8.67e-07
NM_024212	67891	Rpl4	ribosomal protein L4	333.854	369.831	0.90272	8.68e-07
NM_009254	20719	Serpinb6a	serine (or cysteine) peptidase inhibitor, clade B, member 6a	10.5981	38.3616	0.276268	9.15e-07
NM_009252	20716	Serpina3n	serine (or cysteine) peptidase inhibitor, clade A, member 3N	287.486	326.379	0.880835	9.68e-07
NM_010006	13105	Cyp2d9	cytochrome P450, family 2, subfamily d, polypeptide 9	267.398	120.298	2.2228	1.03e-06
NM_011712	22381	Wbp5	WW domain binding protein 5	15.7394	45.8981	0.342921	1.05e-06
NM_031188	17840	Mup1	major urinary protein 1	28.7128	0.740675	38.7657	1.09e-06
NM_016771	53315	Sult1d1	sulfotransferase family 1D, member 1	99.7062	28.9984	3.43833	1.11e-06
NM_001199350	619547	Rpl34-ps1	ribosomal protein L34, pseudogene 1	421.164	448.135	0.939815	1.13e-06
NM_008971	19230	Twf1	twinfilin, actin-binding protein, homolog 1 (Drosophila)	21.2917	53.6287	0.397021	1.23e-06
NM_001039678	231903	Urad	ureidoimidazoline (2-oxo-4-hydroxy-4-carboxy-5) decarboxylase	55.8822	9.86634	5.66392	1.33e-06
NM_023612	71690	Esm1	endothelial cell-specific molecule 1	2.43414	23.5042	0.103562	1.33e-06
NM_133969	102294	Cyp4v3	cytochrome P450, family 4, subfamily v, polypeptide 3	149.811	54.6564	2.74096	1.33e-06
NM_001048147	14600	Ghr	growth hormone receptor	63.5524	12.7428	4.98732	1.34e-06
NM_145567	58875	Hibadh	3-hydroxyisobutyrate dehydrogenase	141.357	50.3018	2.81018	1.35e-06
NM_026147	67427	Rps20	ribosomal protein S20	308.983	344.427	0.897093	1.37e-06
NM_001002239	319195	Rpl17	ribosomal protein L17	325.026	360.454	0.901713	1.38e-06
NM_009655	11658	Alcam	activated leukocyte cell adhesion molecule	17.477	48.4781	0.360513	1.39e-06
NM_146213	234677	Ces4a	carboxylesterase 4A	0.472113	18.0872	0.0261021	1.47e-06
NM_007934	13809	Enpep	glutamyl aminopeptidase	44.0706	5.45058	8.08549	1.48e-06
NM_144511	13909	Ces3b	carboxylesterase 3B	38.9884	3.14702	12.389	1.56e-06
NM_009094	20102	Rps4x	ribosomal protein S4, X-linked	355.384	386.104	0.920436	1.68e-06
NM_013697	22139	Ttr	transthyretin	3396.58	2281.8	1.48855	1.72e-06
NM_007837	13198	Ddit3	DNA-damage inducible transcript 3	6.81741	30.3582	0.224566	1.73e-06
NM_031170	16691	Krt8	keratin 8	105.018	147.965	0.709749	1.79e-06
NM_144836	218103	Slc17a2	solute carrier family 17 (sodium phosphate), member 2	64.9158	13.3852	4.84982	1.98e-06
NM_001081285	620807	Mup6	major urinary protein 6	31.5824	1.85659	17.011	2.01e-06
NM_011313	20200	S100a6	S100 calcium binding protein A6 (calcyclin)	1.91397	20.3907	0.0938649	2.04e-06
NM_009366	21807	Tsc22d1	TSC22 domain family, member 1	13.9178	41.7161	0.333631	2.15e-06
NM_001100180	622127	Cyp3a57	cytochrome P450, family 3, subfamily a, polypeptide 57	84.0165	22.856	3.67591	2.19e-06
NM_011994	26874	Abcd2	ATP-binding cassette, sub-family D (ALD), member 2	4.59156	26.3778	0.174069	2.42e-06
NM_009076	269261	Rpl12	ribosomal protein L12	197.677	237.229	0.833275	2.52e-06
NM_009714	11889	Asgr1	asialoglycoprotein receptor 1	323.062	157.138	2.05591	2.54e-06
NM_013647	20055	Rps16	ribosomal protein S16	338.536	368.183	0.919478	2.9e-06
NM_007820	13114	Cyp3a16	cytochrome P450, family 3, subfamily a, polypeptide 16	92.3256	26.1361	3.53249	2.93e-06
NM_013492	12759	Clu	clusterin	930.718	885.859	1.05064	2.98e-06
NM_026467	67941	Rps27l	ribosomal protein S27-like	276.656	311.77	0.887372	2.98e-06
NM_173182	72007	Fndc3b	fibronectin type III domain containing 3B	7.82934	31.6435	0.247423	3.03e-06
NM_001161731	11727	Ang	angiogenin, ribonuclease, RNase A family, 5	58.7267	11.6294	5.04985	3.22e-06
NM_029627	76486	Ly6k	lymphocyte antigen 6 complex, locus K	0.0733264	17.4745	0.00419619	3.22e-06
NM_031167	16181	Il1rn	interleukin 1 receptor antagonist	2.83e-05	17.0631	1.65855e-06	3.22e-06
NM_007519	12012	Baat	bile acid-Coenzyme A: amino acid N-acyltransferase	109.306	35.0232	3.12096	3.45e-06
NR_033599	626534	Gm6682	tubulin, alpha 1C pseudogene	36.5265	70.7839	0.516028	3.54e-06
NM_054094	117147	Acsm1	acyl-CoA synthetase medium-chain family member 1	120.273	41.4066	2.90468	3.83e-06
NM_172086	19951	Rpl32	ribosomal protein L32	188.504	227.229	0.829577	3.92e-06
NM_024175	66475	Rps23	ribosomal protein S23	365.71	390.699	0.93604	4.31e-06
NM_184052	16000	Igf1	insulin-like growth factor 1	36.3723	3.33291	10.9131	4.36e-06
NM_010168	14061	F2	coagulation factor II	782.842	755.657	1.03598	4.52e-06
NM_001035122	105348	Golm1	golgi membrane protein 1	2.22617	21.0214	0.1059	5.38e-06
NM_011631	22027	Hsp90b1	heat shock protein 90, beta (Grp94), member 1	336.653	363.788	0.92541	5.42e-06
NM_024281	81910	Rrbp1	ribosome binding protein 1	45.264	79.8003	0.567216	5.64e-06
NM_183278	69134	Fam25c	family with sequence similarity 25, member C	32.6605	2.95849	11.0396	5.72e-06
NM_019477	50790	Acsl4	acyl-CoA synthetase long-chain family member 4	12.2489	34.4453	0.355604	5.76e-06
NM_013913	30924	Angptl3	angiopoietin-like 3	371.66	190.001	1.95609	6.14e-06
NM_007482	11846	Arg1	arginase, liver	858.614	510.43	1.68214	6.58e-06
NM_008278	15446	Hpgd	hydroxyprostaglandin dehydrogenase 15 (NAD)	63.9306	14.7658	4.32964	6.59e-06
NM_013655	20315	Cxcl12	chemokine (C-X-C motif) ligand 12	61.4651	13.1548	4.67245	7e-06
NM_008223	15160	Serpind1	serine (or cysteine) peptidase inhibitor, clade D, member 1	280.114	310.856	0.901105	7.07e-06
NM_013750	27280	Phlda3	pleckstrin homology-like domain, family A, member 3	0.806537	16.1115	0.0500597	7.07e-06
NM_001198824	11820	App	amyloid beta (A4) precursor protein	3.56029	23.1155	0.154022	7.36e-06
NM_030685	28146	Serp1	stress-associated endoplasmic reticulum protein 1	174.423	211.878	0.823224	7.38e-06
NM_009156	20364	Sepw1	selenoprotein W, muscle 1	91.4194	27.9555	3.27018	7.39e-06
NM_011996	26876	Adh4	alcohol dehydrogenase 4 (class II), pi polypeptide	58.7089	12.085	4.858	7.42e-06
NM_026851	68836	Mrpl52	mitochondrial ribosomal protein L52	106.973	144.023	0.742749	7.49e-06
NM_013930	30956	Aass	aminoadipate-semialdehyde synthase	85.1462	24.3593	3.49543	7.74e-06
NM_177920	331535	Serpina7	serine (or cysteine) peptidase inhibitor, clade A (alpha-1 antiproteinase, antitrypsin), member 7	32.53	63.9676	0.508539	7.96e-06
NM_001033304	229722	5330417C22Rik	RIKEN cDNA 5330417C22 gene	1.2581	19.89	0.0632529	8.08e-06
NM_024460	67695	Ost4	oligosaccharyltransferase 4 homolog (S. cerevisiae)	63.8248	98.0886	0.650685	8.28e-06
NM_175443	214253	Etnk2	ethanolamine kinase 2	136.377	51.7562	2.63499	9.05e-06
NM_008898	18984	Por	P450 (cytochrome) oxidoreductase	161.918	65.0834	2.48785	9.13e-06
NM_011290	19988	Rpl6	ribosomal protein L6	198.678	232.996	0.85271	9.41e-06
NM_030687	28250	Slco1a4	solute carrier organic anion transporter family, member 1a4	31.1142	2.06435	15.0722	9.59e-06
NM_001048178	14600	Ghr	growth hormone receptor	24.1362	1e-05	2413620	1.04e-05
NM_023402	67938	Myl12b	myosin, light chain 12B, regulatory	71.9044	106.245	0.676779	1.05e-05
NM_008599	17329	Cxcl9	chemokine (C-X-C motif) ligand 9	2.55595	20.0895	0.127228	1.08e-05
NM_008721	18146	Npdc1	neural proliferation, differentiation and control 1	2.05103	20.0223	0.102437	1.08e-05
NM_175093	228775	Trib3	tribbles homolog 3 (Drosophila)	2.18955	20.2001	0.108393	1.08e-05
NM_016674	12737	Cldn1	claudin 1	19.5428	46.755	0.417983	1.09e-05
NM_001199217	76257	Slc38a3	solute carrier family 38, member 3	678.537	393.041	1.72638	1.18e-05
NM_009735	12010	B2m	beta-2 microglobulin	2417.72	2104.07	1.14907	1.2e-05
NM_027857	71670	Acy3	aspartoacylase (aminoacylase) 3	21.9514	49.2234	0.445955	1.2e-05
NM_207216	105887	Ugt3a1	UDP glycosyltransferases 3 family, polypeptide A1	75.8394	20.2498	3.74519	1.23e-05
NM_178713	237320	Aldh8a1	aldehyde dehydrogenase 8 family, member A1	131.439	49.5628	2.65197	1.24e-05
NM_011664	22187	Ubb	ubiquitin B	196.861	229.057	0.859441	1.3e-05
NM_207634	20088	Rps24	ribosomal protein S24	254.568	283.606	0.897611	1.31e-05
NM_022884	64918	Bhmt2	betaine-homocysteine methyltransferase 2	95.3216	30.83	3.09185	1.36e-05
NM_153565	100102	Pcsk9	proprotein convertase subtilisin/kexin type 9	20.4305	47.0855	0.433902	1.41e-05
NM_007618	12401	Serpina6	serine (or cysteine) peptidase inhibitor, clade A, member 6	219.069	250.265	0.875348	1.45e-05
NM_001276410	14268	Fn1	fibronectin 1	47.9722	79.3189	0.604802	1.51e-05
NM_026155	67437	Ssr3	signal sequence receptor, gamma	120.91	155.362	0.778247	1.52e-05
NM_029711	76709	Arpc2	actin related protein 2/3 complex, subunit 2	69.0194	103.334	0.667925	1.56e-05
NM_146126	20322	Sord	sorbitol dehydrogenase	547.872	308.139	1.778	1.59e-05
NM_029575	21813	Tgfbr2	transforming growth factor, beta receptor II	9.20218	32.1498	0.286228	1.61e-05
NM_029465	75863	Clec4g	C-type lectin domain family 4, member g	59.3454	13.5013	4.39553	1.62e-05
NR_002700	654432	Gm7334	B-cell translocation gene 3 pseudogene	4.31774	23.0845	0.187041	1.71e-05
NM_016903	13885	Esd	esterase D/formylglutathione hydrolase	122.642	157.356	0.779392	1.73e-05
NM_053109	93694	Clec2d	C-type lectin domain family 2, member d	115.868	41.9928	2.75923	1.76e-05
NM_026764	14865	Gstm4	glutathione S-transferase, mu 4	16.5113	41.0595	0.402131	1.79e-05
NM_008302	15516	Hsp90ab1	heat shock protein 90 alpha (cytosolic), class B member 1	306.383	329.281	0.930461	1.8e-05
NM_008509	16956	Lpl	lipoprotein lipase	6.50541	27.9327	0.232896	1.8e-05
NM_001276449	11625	Ahsg	alpha-2-HS-glycoprotein	59.213	92.104	0.642893	1.84e-05
NM_029767	76846	Rps9	ribosomal protein S9	401.792	414.894	0.968421	1.86e-05
NM_001276250	12870	Cp	ceruloplasmin	39.6532	69.1925	0.573085	1.94e-05
NM_019414	20342	Selenbp2	selenium binding protein 2	163.749	196.349	0.833969	1.99e-05
NM_029562	76279	Cyp2d26	cytochrome P450, family 2, subfamily d, polypeptide 26	442.314	450.849	0.981069	2.03e-05
NM_010000	13094	Cyp2b9	cytochrome P450, family 2, subfamily b, polypeptide 9	102.578	136.849	0.749571	2.07e-05
NM_010512	16000	Igf1	insulin-like growth factor 1	33.6629	3.30892	10.1734	2.07e-05
NM_008198	14962	Cfb	complement factor B	430.082	439.452	0.978678	2.15e-05
NM_201645	394436	Ugt1a1	UDP glucuronosyltransferase 1 family, polypeptide A1	209.333	95.0148	2.20316	2.32e-05
NM_001253781	19116	Prlr	prolactin receptor	35.3233	4.2929	8.22831	2.46e-05
NM_134127	106648	Cyp4f15	cytochrome P450, family 4, subfamily f, polypeptide 15	55.0426	12.1701	4.52277	2.55e-05
NM_008046	14313	Fst	follistatin	3.72846	21.1001	0.176703	2.6e-05
NM_001102412	16644	Kng1	kininogen 1	225.999	253.026	0.893185	2.62e-05
NM_024236	110391	Qdpr	quinoid dihydropteridine reductase	245.581	117.372	2.09233	2.72e-05
NM_145499	226105	Cyp2c70	cytochrome P450, family 2, subfamily c, polypeptide 70	416.719	225.955	1.84426	2.81e-05
NM_015747	20515	Slc20a1	solute carrier family 20, member 1	13.1653	36.8698	0.357075	2.84e-05
NM_026517	68028	Rpl22l1	ribosomal protein L22 like 1	70.966	102.324	0.693542	3.14e-05
NM_009242	20692	Sparc	secreted acidic cysteine rich glycoprotein	18.6576	43.6327	0.427606	3.17e-05
NM_009691	11804	Aplp2	amyloid beta (A4) precursor-like protein 2	6.4779	26.0349	0.248816	3.17e-05
NM_011322	20266	Scn1b	sodium channel, voltage-gated, type I, beta	7.37931	27.6445	0.266936	3.18e-05
NM_144845	223337	Ugt3a2	UDP glycosyltransferases 3 family, polypeptide A2	109.633	39.4708	2.77757	3.24e-05
NM_080419	140559	Igsf8	immunoglobulin superfamily, member 8	4.84623	22.8856	0.211759	3.26e-05
NM_021704	20315	Cxcl12	chemokine (C-X-C motif) ligand 12	68.2262	18.9235	3.60537	3.27e-05
NM_010213	14201	Fhl3	four and a half LIM domains 3	0.426443	14.0945	0.030256	3.37e-05
NM_019753	12557	Cdh17	cadherin 17	0.174098	14.7865	0.0117741	3.37e-05
NM_145575	109624	Cald1	caldesmon 1	59.4258	90.7887	0.654551	3.45e-05
NM_011072	18643	Pfn1	profilin 1	161.724	192.097	0.841887	3.47e-05
NM_010356	14859	Gsta3	glutathione S-transferase, alpha 3	784.088	471.585	1.66267	3.57e-05
NM_001276450	11625	Ahsg	alpha-2-HS-glycoprotein	46.8694	76.7081	0.61101	3.72e-05
NM_022417	64294	Itm2c	integral membrane protein 2C	17.7816	41.7347	0.426063	3.77e-05
NM_008774	18458	Pabpc1	poly(A) binding protein, cytoplasmic 1	96.4983	128.701	0.749787	3.82e-05
NM_023383	67758	Aadac	arylacetamide deacetylase (esterase)	247.914	120.712	2.05376	3.95e-05
NM_015767	50500	Ttpa	tocopherol (alpha) transfer protein	177.14	78.832	2.24706	3.97e-05
NM_007608	12352	Car5a	carbonic anhydrase 5a, mitochondrial	44.6584	8.17229	5.46461	4.67e-05
NM_013760	27362	Dnajb9	DnaJ (Hsp40) homolog, subfamily B, member 9	62.887	92.7948	0.6777	4.76e-05
NM_024406	11770	Fabp4	fatty acid binding protein 4, adipocyte	29.7573	56.2109	0.529387	4.78e-05
NR_003373	100034726	Gm15772	ribosomal protein L26 pseudogene	412.203	418.178	0.985712	4.78e-05
NM_011704	22361	Vnn1	vanin 1	12.5562	34.1301	0.367892	5.22e-05
NM_026911	69019	Spcs1	signal peptidase complex subunit 1 homolog (S. cerevisiae)	66.1787	96.1179	0.688516	5.22e-05
NM_008993	19301	Pxmp2	peroxisomal membrane protein 2	118.242	45.2341	2.614	5.44e-05
NM_015744	18606	Enpp2	ectonucleotide pyrophosphatase/phosphodiesterase 2	30.1595	56.4029	0.534715	5.72e-05
NM_001164526	100039028	Mup11	major urinary protein 11	21.205	1e-05	2120500	5.92e-05
NM_027907	71760	Etnppl	ethanolamine phosphate phospholyase	21.3283	0.723083	29.4963	5.92e-05
NM_013762	27367	Rpl3	ribosomal protein L3	240.458	263.593	0.912232	6.13e-05
NM_138665	192166	Sardh	sarcosine dehydrogenase	146.132	61.6064	2.37203	6.27e-05
NM_010886	17992	Ndufa4	NADH dehydrogenase (ubiquinone) 1 alpha subcomplex, 4	535.798	307.316	1.74348	6.28e-05
NM_010398	15040	H2-T23	histocompatibility 2, T region locus 23	158.435	186.101	0.851339	7.04e-05
NM_022325	64138	Ctsz	cathepsin Z	149.041	177.134	0.841403	7.23e-05
NM_026179	67469	Abhd5	abhydrolase domain containing 5	16.2021	39.1042	0.414331	7.3e-05
NM_030682	21897	Tlr1	toll-like receptor 1	0.791001	13.5999	0.0581623	7.31e-05
NM_153576	232983	Cxcl17	chemokine (C-X-C motif) ligand 17	0.388259	13.2416	0.0293212	7.31e-05
NM_024284	14651	Hagh	hydroxyacyl glutathione hydrolase	148.885	63.148	2.35772	7.6e-05
NM_010511	15979	Ifngr1	interferon gamma receptor 1	9.60487	29.1112	0.329937	7.63e-05
NM_011018	18412	Sqstm1	sequestosome 1	115.578	144.434	0.800213	7.78e-05
NM_008705	18103	Nme2	NME/NM23 nucleoside diphosphate kinase 2	341.146	352.289	0.96837	7.82e-05
NM_025939	67054	Paics	phosphoribosylaminoimidazole carboxylase, phosphoribosylaminoribosylaminoimidazole, succinocarboxamide synthetase	94.3495	33.0205	2.8573	8.14e-05
NM_008630	17750	Mt2	metallothionein 2	329.439	341.34	0.965134	8.19e-05
NM_139295	193813	Mcfd2	multiple coagulation factor deficiency 2	112.645	141.019	0.798793	8.29e-05
NM_133807	98238	Lrrc59	leucine rich repeat containing 59	30.5503	55.9503	0.546026	8.46e-05
NM_021486	63857	Bcmo1	beta-carotene 15,15'-monooxygenase	2.65895	17.5932	0.151135	8.54e-05
NM_009095	20103	Rps5	ribosomal protein S5	284.697	301.351	0.944736	8.69e-05
NM_001130485	57808	Rpl35a	ribosomal protein L35A	415.482	417.394	0.995419	8.82e-05
NM_001130479	53322	Nucb2	nucleobindin 2	3.81693	19.3015	0.197753	9.23e-05
NM_138656	192156	Mvd	mevalonate (diphospho) decarboxylase	3.56814	19.6144	0.181914	9.23e-05
NM_026919	69038	Tmem258	transmembrane protein 258	98.0989	127.003	0.772414	9.4e-05
NM_011655	22154	Tubb5	tubulin, beta 5 class I	17.5927	39.5104	0.445268	9.48e-05
NM_009609	11465	Actg1	actin, gamma, cytoplasmic 1	63.9846	91.1553	0.70193	9.51e-05
NM_026545	57296	Psmd8	proteasome (prosome, macropain) 26S subunit, non-ATPase, 8	54.1369	82.0687	0.659653	9.62e-05
NM_146230	235674	Acaa1b	acetyl-Coenzyme A acyltransferase 1B	192.893	216.026	0.892916	9.74e-05
NM_010755	17133	Maff	v-maf musculoaponeurotic fibrosarcoma oncogene family, protein F (avian)	6.61574	24.5331	0.269666	9.76e-05
NM_134042	104776	Aldh6a1	aldehyde dehydrogenase family 6, subfamily A1	125.908	50.2041	2.50792	9.82e-05
NM_023623	71754	Cyp2d40	cytochrome P450, family 2, subfamily d, polypeptide 40	74.9365	23.1227	3.24082	9.93e-05
NM_153069	259301	Leap2	liver-expressed antimicrobial peptide 2	78.8283	25.8685	3.04727	0.00010408
NM_011300	20115	Rps7	ribosomal protein S7	194.958	218.698	0.891448	0.00010436
NM_054098	117167	Steap4	STEAP family member 4	92.4994	120.57	0.767184	0.000105694
NM_026069	67281	Rpl37	ribosomal protein L37	134.485	161.891	0.830713	0.000106092
NM_019865	19982	Rpl36a	ribosomal protein L36A	229.575	250.698	0.915743	0.000106506
NM_022891	65019	Rpl23	ribosomal protein L23	235.245	255.952	0.919098	0.000106574
NM_153526	231070	Insig1	insulin induced gene 1	100.901	128.043	0.788024	0.00010684
NM_133198	110095	Pygl	liver glycogen phosphorylase	140.275	59.7777	2.34661	0.000110817
NM_181325	18408	Slc25a15	solute carrier family 25 (mitochondrial carrier ornithine transporter), member 15	85.8426	29.4324	2.9166	0.000110922
NM_177470	52538	Acaa2	acetyl-Coenzyme A acyltransferase 2 (mitochondrial 3-oxoacyl-Coenzyme A thiolase)	373.952	204.362	1.82985	0.000111348
NM_015799	50765	Tfr2	transferrin receptor 2	131.121	54.7598	2.39448	0.000113544
NM_026159	67442	Retsat	retinol saturase (all trans retinol 13,14 reductase)	53.3296	13.1133	4.06683	0.000116763
NM_001204202	20750	Spp1	secreted phosphoprotein 1	1.20664	15.5947	0.077375	0.000119016
NM_010741	17067	Ly6c1	lymphocyte antigen 6 complex, locus C1	1.75972	15.4997	0.113533	0.000119016
NM_016980	100503670	Rpl5	ribosomal protein L5	151.737	177.085	0.85686	0.000119937
NM_001161763	14263	Fmo5	flavin containing monooxygenase 5	127.288	52.0905	2.44359	0.000120235
NM_139297	216558	Ugp2	UDP-glucose pyrophosphorylase 2	204.068	226.845	0.899592	0.000120969
NM_023133	20085	Rps19	ribosomal protein S19	69.6172	97.3023	0.715473	0.000122028
NM_032541	84506	Hamp	hepcidin antimicrobial peptide	51.5659	12.1089	4.25851	0.000131238
NM_011289	19942	Rpl27	ribosomal protein L27	190.908	213.784	0.892995	0.000132424
NM_007952	14827	Pdia3	protein disulfide isomerase associated 3	196.259	218.565	0.897943	0.000134911
NM_144855	12411	Cbs	cystathionine beta-synthase	63.8849	18.7694	3.40367	0.000137887
NM_010191	14137	Fdft1	farnesyl diphosphate farnesyl transferase 1	19.1065	41.7868	0.457238	0.000153045
NM_007493	11890	Asgr2	asialoglycoprotein receptor 2	108.44	42.6355	2.54342	0.000153611
NM_007451	11740	Slc25a5	solute carrier family 25 (mitochondrial carrier, adenine nucleotide translocator), member 5	317.66	327.079	0.971203	0.000157109
NM_009052	19716	Bex1	brain expressed gene 1	0.35739	12.4213	0.0287724	0.000158005
NM_144545	78655	Eif3j1	eukaryotic translation initiation factor 3, subunit J1	0.202226	12.8616	0.0157232	0.000158005
NM_019657	56348	Hsd17b12	hydroxysteroid (17-beta) dehydrogenase 12	69.5453	96.8801	0.717849	0.000160846
NM_001276413	14268	Fn1	fibronectin 1	103.915	130.059	0.798984	0.000162883
NM_015817	50784	Ppap2c	phosphatidic acid phosphatase type 2C	11.1684	30.4242	0.367089	0.000164533
NM_011099	18746	Pkm	pyruvate kinase, muscle	7.11937	25.786	0.276094	0.000166337
NM_001167877	107141	Cyp2c50	cytochrome P450, family 2, subfamily c, polypeptide 50	22.3421	1.28491	17.3881	0.000169389
NM_175316	101488	Slco2b1	solute carrier organic anion transporter family, member 2b1	22.1934	1.36604	16.2465	0.000169389
NM_010292	103988	Gck	glucokinase	78.1656	26.4826	2.95158	0.000172431
NM_011254	19659	Rbp1	retinol binding protein 1, cellular	3.72651	18.9418	0.196735	0.000173135
NM_011676	22248	Unc119	unc-119 homolog (C. elegans)	3.84165	18.2121	0.210939	0.000173135
NM_198414	75552	Paqr9	progestin and adipoQ receptor family member IX	64.0905	19.8071	3.23573	0.000173656
NM_011016	18406	Orm2	orosomucoid 2	89.5821	32.1207	2.78892	0.000176265
NM_053257	114641	Rpl31	ribosomal protein L31	136.042	161.818	0.84071	0.000178461
NM_009776	12258	Serping1	serine (or cysteine) peptidase inhibitor, clade G, member 1	508.138	295.886	1.71734	0.000183242
NR_024067	73824	Snhg6	small nucleolar RNA host gene (non-protein coding) 6	18.1322	39.3998	0.46021	0.00018564
NM_009656	11669	Aldh2	aldehyde dehydrogenase 2, mitochondrial	688.377	417.032	1.65066	0.000187085
NM_009931	12826	Col4a1	collagen, type IV, alpha 1	4.09896	20.1108	0.203819	0.000189982
NM_178936	99887	Tmem56	transmembrane protein 56	38.0426	62.121	0.612395	0.000196205
NM_008155	14751	Gpi1	glucose phosphate isomerase 1	94.5496	120.378	0.785439	0.000196263
NM_016741	20778	Scarb1	scavenger receptor class B, member 1	52.3559	77.7883	0.673056	0.000198635
NR_038063	665931	Rplp2-ps1	ribosomal protein, large P2, pseudogene 1	134.575	159.612	0.843138	0.000202699
NM_011034	18477	Prdx1	peroxiredoxin 1	554.721	531.844	1.04301	0.000207871
NM_009721	11931	Atp1b1	ATPase, Na+/K+ transporting, beta 1 polypeptide	36.5854	60.6496	0.603226	0.000208437
NM_134103	16180	Il1rap	interleukin 1 receptor accessory protein	47.2661	11.0929	4.26093	0.000209529
NM_023168	66168	Grina	glutamate receptor, ionotropic, N-methyl D-aspartate-associated protein 1 (glutamate binding)	80.1192	106.043	0.755535	0.000215331
NM_016906	53421	Sec61a1	Sec61 alpha 1 subunit (S. cerevisiae)	66.2032	92.6947	0.714207	0.000219966
NM_018796	55949	Eef1b2	eukaryotic translation elongation factor 1 beta 2	73.9678	99.5729	0.742851	0.000220084
NM_026268	67603	Dusp6	dual specificity phosphatase 6	39.9689	63.3369	0.631052	0.000220791
NM_009787	12304	Pdia4	protein disulfide isomerase associated 4	88.674	114.721	0.772954	0.000221284
NM_027862	71679	Atp5h	ATP synthase, H+ transporting, mitochondrial F0 complex, subunit d	269.989	140.459	1.92219	0.000221932
NM_011029	16785	Rpsa	ribosomal protein SA	190.232	210.622	0.903191	0.000231232
NM_020590	57436	Gabarapl1	gamma-aminobutyric acid (GABA) A receptor-associated protein-like 1	157.698	71.6435	2.20115	0.000236587
NM_153133	103142	Rdh9	retinol dehydrogenase 9	32.2181	55.0123	0.585653	0.000238383
NM_008248	15254	Hint1	histidine triad nucleotide binding protein 1	227.042	244.162	0.929883	0.000238388
NM_175177	71911	Bdh1	3-hydroxybutyrate dehydrogenase, type 1	45.5303	69.253	0.657449	0.000239565
NM_011343	20335	Sec61g	SEC61, gamma subunit	64.2549	89.6394	0.716815	0.000246235
NM_001146275	60440	Iigp1	interferon inducible GTPase 1	82.211	107.329	0.765972	0.000249214
NM_001252506	20440	St6gal1	beta galactoside alpha 2,6 sialyltransferase 1	30.6327	53.6504	0.570969	0.000254293
NM_011150	19039	Lgals3bp	lectin, galactoside-binding, soluble, 3 binding protein	35.3954	58.9068	0.600871	0.000259132
NM_022996	65113	Ndfip1	Nedd4 family interacting protein 1	164.287	76.7819	2.13966	0.000270088
NM_025273	13180	Pcbd1	pterin 4 alpha carbinolamine dehydratase/dimerization cofactor of hepatocyte nuclear factor 1 alpha (TCF1) 1	245.103	259.706	0.943771	0.000272845
NM_010363	14874	Gstz1	glutathione transferase zeta 1 (maleylacetoacetate isomerase)	305.911	164.666	1.85777	0.000278543
NM_133862	99571	Fgg	fibrinogen gamma chain	2335.18	1585.23	1.47309	0.000278715
NM_019479	55927	Hes6	hairy and enhancer of split 6	82.9956	29.6152	2.80247	0.000278922
NM_026436	67893	Tmem86a	transmembrane protein 86A	7.06803	24.8248	0.284716	0.000279651
NM_177789	278180	Vsig4	V-set and immunoglobulin domain containing 4	32.2102	5.47928	5.87855	0.000285692
NM_010107	13636	Efna1	ephrin A1	22.1085	43.3694	0.509772	0.000288737
NM_028179	72275	2200002D01Rik	RIKEN cDNA 2200002D01 gene	20.4086	41.6957	0.489465	0.000294092
NM_018743	102247	Agpat6	1-acylglycerol-3-phosphate O-acyltransferase 6 (lysophosphatidic acid acyltransferase, zeta)	55.5252	15.0946	3.67848	0.00029476
NM_010472	15463	Agfg1	ArfGAP with FG repeats 1	6.4772	22.6392	0.286106	0.00029741
NM_008486	16790	Anpep	alanyl (membrane) aminopeptidase	29.3478	51.7349	0.567273	0.0003106
NM_024181	66861	Dnajc10	DnaJ (Hsp40) homolog, subfamily C, member 10	10.3033	28.433	0.362371	0.000311611
NM_138600	110695	Aldh7a1	aldehyde dehydrogenase family 7, member A1	127.22	54.5618	2.33167	0.000317041
NM_008013	14190	Fgl2	fibrinogen-like protein 2	2.22847	15.8579	0.140527	0.000331209
NM_013490	12660	Chka	choline kinase alpha	2.89089	15.5283	0.186169	0.000331209
NM_022410	17886	Myh9	myosin, heavy polypeptide 9, non-muscle	27.1404	49.0877	0.552896	0.000331342
NM_019682	56455	Dynll1	dynein light chain LC8-type 1	5.01894	20.7656	0.241695	0.000336601
NM_001271496	12660	Chka	choline kinase alpha	4.81984	19.5312	0.246776	0.000337282
NM_010495	15901	Id1	inhibitor of DNA binding 1	4.37951	19.0795	0.22954	0.000337282
NM_133754	74202	Fblim1	filamin binding LIM protein 1	0.479871	11.2166	0.0427822	0.000340096
NM_001111336	15495	Hsd3b4	hydroxy-delta-5-steroid dehydrogenase, 3 beta- and steroid delta-isomerase 4	18.9743	0.558622	33.9663	0.000348134
NR_002861	321018	Serpina4-ps1	serine (or cysteine) peptidase inhibitor, clade A, member 4, pseudogene 1	18.3891	0.312506	58.844	0.000348134
NM_021539	59043	Wsb2	WD repeat and SOCS box-containing 2	19.4075	39.067	0.496775	0.000352946
NM_001164253	22003	Tpm1	tropomyosin 1, alpha	9.31671	26.5664	0.350695	0.00035519
NM_009720	11927	Atox1	ATX1 (antioxidant protein 1) homolog 1 (yeast)	134.733	156.106	0.863087	0.000378203
NM_029720	76737	Creld2	cysteine-rich with EGF-like domains 2	33.4008	55.0383	0.606865	0.000390499
NM_001168226	56397	Morf4l2	mortality factor 4 like 2	44.85	67.3267	0.666155	0.000397145
NR_045301	100503969	1810008I18Rik	RIKEN cDNA 1810008I18 gene	74.9615	98.3336	0.762318	0.000401583
NM_009743	12048	Bcl2l1	BCL2-like 1	16.6019	35.6387	0.465839	0.000419042
NM_194052	68585	Rtn4	reticulon 4	8.57712	24.6455	0.34802	0.000427223
NM_080289	76238	Grhpr	glyoxylate reductase/hydroxypyruvate reductase	95.0899	118.367	0.803348	0.000427717
NM_001161419	11951	Atp5g1	ATP synthase, H+ transporting, mitochondrial F0 complex, subunit c1 (subunit 9)	152.05	70.0117	2.17178	0.000432687
NM_028077	72056	1810055G02Rik	RIKEN cDNA 1810055G02 gene	11.5469	28.6597	0.402897	0.000444167
NM_011834	23923	Aadat	aminoadipate aminotransferase	34.9435	6.75397	5.17377	0.000452746
NM_007633	12447	Ccne1	cyclin E1	1.53312	13.6068	0.112673	0.000462658
NM_009731	11997	Akr1b7	aldo-keto reductase family 1, member B7	1.17787	13.768	0.0855513	0.000462658
NM_019737	56386	B4galt6	UDP-Gal:betaGlcNAc beta 1,4-galactosyltransferase, polypeptide 6	1.03425	13.0826	0.0790554	0.000462658
NM_009081	19943	Rpl28	ribosomal protein L28	362.423	360	1.00673	0.000474367
NM_001113358	13135	Dad1	defender against cell death 1	93.8953	116.662	0.804849	0.000484365
NM_028173	72265	Tram1	translocating chain-associating membrane protein 1	73.7632	96.0288	0.768136	0.000484437
NM_013506	13682	Eif4a2	eukaryotic translation initiation factor 4A2	61.5872	19.6896	3.12791	0.000484841
NM_009245	20702	Serpina1c	serine (or cysteine) peptidase inhibitor, clade A, member 1C	894.671	566.276	1.57992	0.000485477
NM_008180	14854	Gss	glutathione synthetase	32.0592	53.7343	0.596625	0.000486471
NM_025919	67025	Rpl11	ribosomal protein L11	391.797	384.278	1.01957	0.000500651
NM_017396_dup1	53973	Cyp3a41a	cytochrome P450, family 3, subfamily a, polypeptide 41A	42.7982	10.6494	4.01884	0.00051385
NM_001033293	227620	Uap1l1	UDP-N-acteylglucosamine pyrophosphorylase 1-like 1	6.88157	21.9475	0.313547	0.000516049
NM_029631	76491	Abhd14b	abhydrolase domain containing 14b	129.139	57.2286	2.25655	0.000517373
NM_008406	16424	Itih1	inter-alpha trypsin inhibitor, heavy chain 1	173.022	83.4933	2.07229	0.000523781
NM_010860	17904	Myl6	myosin, light polypeptide 6, alkali, smooth muscle and non-muscle	123.144	144.479	0.852331	0.000546862
NM_173786	223672	Apol9a	apolipoprotein L 9a	59.9473	18.1738	3.29856	0.000567862
NM_008455	16621	Klkb1	kallikrein B, plasma 1	62.1409	20.6022	3.01623	0.000588731
NM_001039720	105892	9030619P08Rik	RIKEN cDNA 9030619P08 gene	5.8996	19.3384	0.305072	0.000602407
NM_008062	14381	G6pdx	glucose-6-phosphate dehydrogenase X-linked	3.64927	16.8981	0.215957	0.00060284
NM_011175	19141	Lgmn	legumain	45.8558	67.3721	0.680635	0.000603493
NM_011287	19896	Rpl10a	ribosomal protein L10A	163.81	181.895	0.900575	0.000609656
NM_001001892	14972	H2-K1	histocompatibility 2, K1, K region	523.778	495.499	1.05707	0.000636282
NM_026611	68195	Rnaset2b	ribonuclease T2B	103.281	124.217	0.831456	0.000648933
NM_001042513	50493	Txnrd1	thioredoxin reductase 1	37.6935	58.705	0.642083	0.000648972
NM_021278	19241	Tmsb4x	thymosin, beta 4, X chromosome	209.747	222.084	0.944449	0.000670202
NM_024287	19346	Rab6a	RAB6A, member RAS oncogene family	18.8884	36.4521	0.51817	0.000670326
NR_033472	100038628	Gm10768	predicted gene 10768	91.764	112.288	0.81722	0.000698333
NM_018887	56050	Cyp39a1	cytochrome P450, family 39, subfamily a, polypeptide 1	8.09455	23.4999	0.34445	0.000722552
NM_008750	18230	Nxn	nucleoredoxin	0.729615	10.6239	0.0686768	0.000728171
NM_009808	12364	Casp12	caspase 12	0.989924	10.5957	0.093427	0.000728171
NM_012055	27053	Asns	asparagine synthetase	0.827773	10.5824	0.0782217	0.000728171
NM_019977	56727	Miox	myo-inositol oxygenase	0.576854	10.246	0.0563004	0.000728171
NM_020043	56741	Igdcc4	immunoglobulin superfamily, DCC subclass, member 4	0.118663	10.243	0.0115848	0.000728171
NM_022420	64297	Gprc5b	G protein-coupled receptor, family C, group 5, member B	0.122772	10.4965	0.0116965	0.000728171
NM_133881	66260	Tmem54	transmembrane protein 54	1e-05	10.846	9.21999e-07	0.000728171
NM_175454	217310	Hid1	HID1 domain containing	0.717773	10.9207	0.0657259	0.000728171
NR_027934	52850	Sgsm1	small G protein signaling modulator 1	0.897381	10.2055	0.0879311	0.000728171
NM_016738	270106	Rpl13	ribosomal protein L13	261.905	268.384	0.975859	0.00073005
NR_027380	100041231	Gm3219	B-cell CLL/lymphoma 7C pseudogene	13.5313	30.9541	0.437141	0.000745297
NM_023530	69836	Pla2g12b	phospholipase A2, group XIIB	23.6371	42.9714	0.550066	0.000753852
NM_009941	12857	Cox4i1	cytochrome c oxidase subunit IV isoform 1	458.377	270.742	1.69304	0.000761221
NM_028066	109821	F11	coagulation factor XI	33.2342	53.8341	0.617345	0.000775383
NM_010476	15490	Hsd17b7	hydroxysteroid (17-beta) dehydrogenase 7	7.72464	22.9047	0.337251	0.000784122
NM_009864	12550	Cdh1	cadherin 1	15.1303	32.6876	0.462876	0.000800633
NM_026879	68942	Chmp2b	charged multivesicular body protein 2B	15.9023	32.1752	0.494241	0.000800633
NM_024207	67819	Derl1	Der1-like domain family, member 1	45.7194	66.9262	0.683132	0.000815142
NM_016892	12460	Ccs	copper chaperone for superoxide dismutase	112.449	48.8462	2.3021	0.000816378
NM_023268	104009	Qsox1	quiescin Q6 sulfhydryl oxidase 1	154.173	73.3961	2.10056	0.000817744
NM_015735	13194	Ddb1	damage specific DNA binding protein 1	55.548	76.677	0.724441	0.000829549
NM_130450	170439	Elovl6	ELOVL family member 6, elongation of long chain fatty acids (yeast)	69.7344	24.2501	2.87563	0.000832187
NM_025589	66483	Rpl36al	ribosomal protein L36A-like	385.847	375.376	1.02789	0.000864729
NM_026982	69186	Tmem256	transmembrane protein 256	139.763	64.1209	2.17968	0.000878748
NM_011063	18611	Pea15a	phosphoprotein enriched in astrocytes 15A	6.80585	20.1021	0.338564	0.000890488
NM_026232	67554	Slc25a30	solute carrier family 25, member 30	6.69239	20.7357	0.322747	0.000890488
NM_177715	239217	Kctd12	potassium channel tetramerisation domain containing 12	6.6823	20.6779	0.323161	0.000890488
NM_024223	68337	Crip2	cysteine rich protein 2	12.9312	28.3149	0.456692	0.000914012
NM_133753	74155	Errfi1	ERBB receptor feedback inhibitor 1	377.908	217.533	1.73724	0.000925969
NM_008063	14385	Slc37a4	solute carrier family 37 (glucose-6-phosphate transporter), member 4	130.083	59.0111	2.20438	0.000965922
NM_010209	14194	Fh1	fumarate hydratase 1	124.394	56.5346	2.20032	0.000974778
NM_010421	15211	Hexa	hexosaminidase A	32.0062	51.7408	0.618587	0.000976537
NM_025974	67115	Rpl14	ribosomal protein L14	144.192	161.063	0.895252	0.000995633
NM_009447	22145	Tuba4a	tubulin, alpha 4A	41.9582	61.8535	0.678348	0.00100553
NM_012053	26961	Rpl8	ribosomal protein L8	286.244	288.248	0.993048	0.00101983
NM_023056	65963	Tmem176b	transmembrane protein 176B	4.3166	17.1533	0.251648	0.00105579
NM_001166480	20832	Ssr4	signal sequence receptor, delta	58.7261	78.9718	0.743634	0.00105852
NM_016774	11947	Atp5b	ATP synthase, H+ transporting mitochondrial F1 complex, beta subunit	566.73	346.141	1.63728	0.00105993
NM_146232	236149	Slc22a26	solute carrier family 22 (organic cation transporter), member 26	15.7245	0.459143	34.2475	0.00107177
NM_009760	12176	Bnip3	BCL2/adenovirus E1B interacting protein 3	172.076	85.3135	2.01698	0.00107246
NM_025422	66205	Cd302	CD302 antigen	307.451	172.121	1.78625	0.00107625
NM_011636	22038	Plscr1	phospholipid scramblase 1	11.651	27.4477	0.42448	0.00111351
NM_008124	14618	Gjb1	gap junction protein, beta 1	299.512	299.638	0.999579	0.0011144
NM_001081396	210544	Tbc1d31	TBC1 domain family, member 31	3.20827	15.221	0.210779	0.0011156
NM_025284	19240	Tmsb10	thymosin, beta 10	3.22174	15.2349	0.211471	0.0011156
NM_001159510	23970	Pacsin2	protein kinase C and casein kinase substrate in neurons 2	2.68905	14.8613	0.180943	0.0011479
NM_029942	77619	Prelid2	PRELI domain containing 2	2.09983	14.5242	0.144575	0.0011479
NM_133662	15937	Ier3	immediate early response 3	2.19199	14.5484	0.150669	0.0011479
NM_011715	22388	Wdr1	WD repeat domain 1	13.0424	29.1854	0.446881	0.0011614
NM_173733	211389	Suox	sulfite oxidase	27.8529	4.3103	6.46194	0.00117537
NM_001017959	16784	Lamp2	lysosomal-associated membrane protein 2	157.654	76.3219	2.06565	0.00120831
NM_001271730	22433	Xbp1	X-box binding protein 1	17.465	34.0007	0.513666	0.00121012
NM_007527	12028	Bax	BCL2-associated X protein	17.1977	34.5472	0.497803	0.00121012
NM_025826	66885	Acadsb	acyl-Coenzyme A dehydrogenase, short/branched chain	44.2791	12.918	3.42771	0.00128142
NM_008408	16430	Stt3a	STT3, subunit of the oligosaccharyltransferase complex, homolog A (S. cerevisiae)	50.8444	70.8204	0.717934	0.00128667
NM_022992	65106	Arl6ip5	ADP-ribosylation factor-like 6 interacting protein 5	24.5967	42.4916	0.57886	0.00128775
NM_001198826	11820	App	amyloid beta (A4) precursor protein	7.81468	21.7756	0.358873	0.00130514
NM_007819	13113	Cyp3a13	cytochrome P450, family 3, subfamily a, polypeptide 13	104.289	45.5291	2.2906	0.00131978
NM_027552	70789	Kynu	kynureninase (L-kynurenine hydrolase)	58.0125	19.2559	3.01271	0.00132509
NM_029269	75396	Spp2	secreted phosphoprotein 2	100.286	118.426	0.846824	0.00135845
NM_008925	19089	Prkcsh	protein kinase C substrate 80K-H	38.6823	57.5056	0.67267	0.00137218
NM_008490	16816	Lcat	lecithin cholesterol acyltransferase	219.52	116.475	1.8847	0.00140593
NM_026512	68021	Bphl	biphenyl hydrolase-like (serine hydrolase, breast epithelial mucin-associated antigen)	87.0415	35.585	2.44602	0.00141673
NM_001081361	66112	2017-03-01	mitochondrial amidoxime reducing component 1	121.727	55.9072	2.1773	0.00142864
NM_009831	12450	Ccng1	cyclin G1	12.922	27.1634	0.475714	0.00144652
NM_009227	20643	Snrpe	small nuclear ribonucleoprotein E	55.2697	74.9227	0.73769	0.00144671
NM_053115	93732	Acox2	acyl-Coenzyme A oxidase 2, branched chain	30.6066	48.336	0.633205	0.00146059
NM_001166350	380780	Serpina11	serine (or cysteine) peptidase inhibitor, clade A (alpha-1 antiproteinase, antitrypsin), member 11	41.0408	11.8283	3.46971	0.00146921
NM_023281	66945	Sdha	succinate dehydrogenase complex, subunit A, flavoprotein (Fp)	168.681	84.6258	1.99326	0.00150809
NM_010197	14164	Fgf1	fibroblast growth factor 1	33.5609	7.97744	4.20698	0.00152117
NM_008156	14756	Gpld1	glycosylphosphatidylinositol specific phospholipase D1	67.5001	24.117	2.79886	0.00154844
NM_027570	52815	Ldhd	lactate dehydrogenase D	67.8228	24.1615	2.80706	0.00154844
NM_001033336	239273	Abcc4	ATP-binding cassette, sub-family C (CFTR/MRP), member 4	0.813538	9.75291	0.0834149	0.0015495
NM_001037493	71699	Slc41a3	solute carrier family 41, member 3	0.573129	9.71899	0.05897	0.0015495
NM_008935	19126	Prom1	prominin 1	0.400538	9.25929	0.043258	0.0015495
NM_019976	56742	Psrc1	proline/serine-rich coiled-coil 1	0.00441493	9.65603	0.00045722	0.0015495
NM_020013	56636	Fgf21	fibroblast growth factor 21	0.29787	9.06143	0.0328723	0.0015495
NM_027533	70747	Tspan2	tetraspanin 2	0.906119	9.6211	0.0941804	0.0015495
NM_027840	71607	Snx20	sorting nexin 20	0.404581	9.39756	0.0430517	0.0015495
NM_010318	14707	Gng5	guanine nucleotide binding protein (G protein), gamma 5	141.511	156.549	0.903941	0.00158158
NM_010786	17246	Mdm2	transformed mouse 3T3 cell double minute 2	9.80193	23.0591	0.425079	0.00158181
NM_007505	11946	Atp5a1	ATP synthase, H+ transporting, mitochondrial F1 complex, alpha subunit 1	354.016	205.618	1.72172	0.00159721
NM_172881	243085	Ugt2b35	UDP glucuronosyltransferase 2 family, polypeptide B35	64.2485	83.6024	0.768501	0.00159816
NM_026701	68371	Pbld1	phenazine biosynthesis-like protein domain containing 1	45.2635	13.8676	3.26398	0.00161195
NM_010074	13482	Dpp4	dipeptidylpeptidase 4	30.0657	6.22134	4.83267	0.00163277
NM_009696	11816	Apoe	apolipoprotein E	12680	10098.5	1.25563	0.00163481
NM_026871	68917	Hint2	histidine triad nucleotide binding protein 2	84.4851	34.4887	2.44965	0.00166206
NM_144520	67815	Sec14l2	SEC14-like 2 (S. cerevisiae)	118.921	54.1624	2.19564	0.00167872
NR_030738	69221	2410006H16Rik	RIKEN cDNA 2410006H16 gene	21.7254	38.885	0.558709	0.00169032
NM_028270	72535	Aldh1b1	aldehyde dehydrogenase 1 family, member B1	40.8556	58.7928	0.694908	0.00170038
NM_172404	70266	Ccbl1	cysteine conjugate-beta lyase 1	69.962	88.0304	0.794748	0.00171181
NM_001048057	67671	Rpl38	ribosomal protein L38	82.8012	100.384	0.824845	0.00172857
NM_134147	107227	Macrod1	MACRO domain containing 1	23.1674	3.80577	6.08744	0.00176397
NM_177002	319800	Slc22a30	solute carrier family 22, member 30	23.4503	3.85962	6.07581	0.00176397
NM_011671	22228	Ucp2	uncoupling protein 2 (mitochondrial, proton carrier)	5.15524	18.8893	0.272919	0.00177474
NM_018798	54609	Ubqln2	ubiquilin 2	5.68145	18.0299	0.315113	0.00177474
NM_013790	27416	Abcc5	ATP-binding cassette, sub-family C (CFTR/MRP), member 5	1.22311	11.988	0.102028	0.00178643
NM_153781	110078	Pygb	brain glycogen phosphorylase	1.71974	11.8667	0.144922	0.00178643
NM_023455	68396	Nat8	N-acetyltransferase 8 (GCN5-related, putative)	25.4532	4.88169	5.21401	0.00179299
NM_025703	66684	Tceal8	transcription elongation factor A (SII)-like 8	4.19704	16.4086	0.255783	0.00185674
NM_011701	22352	Vim	vimentin	8.70126	22.3321	0.38963	0.00189054
NM_026384	67800	Dgat2	diacylglycerol O-acyltransferase 2	330.939	190.036	1.74145	0.00196134
NM_022324	64136	Sdf2l1	stromal cell-derived factor 2-like 1	27.3486	44.919	0.608843	0.00196149
NM_029550	64697	Keg1	kidney expressed gene 1	69.6632	26.0275	2.67652	0.0020033
NM_010011	13117	Cyp4a10	cytochrome P450, family 4, subfamily a, polypeptide 10	47.4026	14.9019	3.18098	0.00202128
NM_172650	226823	Kctd3	potassium channel tetramerisation domain containing 3	3.30609	14.9719	0.22082	0.0020494
NM_001276411	14268	Fn1	fibronectin 1	110.119	126.131	0.873053	0.00205199
NM_001205386	74117	Actr3	ARP3 actin-related protein 3	10.5192	24.5511	0.428461	0.00206546
NM_001044744	270076	Gcdh	glutaryl-Coenzyme A dehydrogenase	65.3611	24.2206	2.69857	0.00207614
NM_001163473	69066	1810010H24Rik	RIKEN cDNA 1810010H24 gene	2.41585	13.6377	0.177145	0.00208466
NM_011579	21822	Tgtp1	T cell specific GTPase 1	2.98581	13.65	0.218741	0.00208466
NM_023440	68255	Tmem86b	transmembrane protein 86B	40.5318	11.5488	3.50961	0.00211858
NM_028056	72016	1600002H07Rik	RIKEN cDNA 1600002H07 gene	40.9035	11.6779	3.50264	0.00211858
NM_024171	66212	Sec61b	Sec61 beta subunit	96.7998	113.124	0.855696	0.00215973
NM_001033600	50790	Acsl4	acyl-CoA synthetase long-chain family member 4	7.88082	20.3316	0.387614	0.00216058
NM_021897	60599	Trp53inp1	transformation related protein 53 inducible nuclear protein 1	7.89713	20.6541	0.382352	0.00216058
NM_010172	14068	F7	coagulation factor VII	88.3307	37.4709	2.35731	0.0022449
NM_024218	68193	Rpl24	ribosomal protein L24	252.612	253.779	0.995402	0.00227466
NM_027181	69713	Pin4	protein (peptidyl-prolyl cis/trans isomerase) NIMA-interacting, 4 (parvulin)	34.3425	51.3153	0.669245	0.00231357
NM_029103	74840	Manf	mesencephalic astrocyte-derived neurotrophic factor	37.9953	54.2422	0.700475	0.00231972
NM_027334	70152	Mettl7a1	methyltransferase like 7A1	180.597	189.452	0.95326	0.00234159
NM_007687	12631	Cfl1	cofilin 1, non-muscle	149.5	161.895	0.923438	0.00241671
NM_019734	11886	Asah1	N-acylsphingosine amidohydrolase 1	21.5634	37.861	0.569541	0.00244155
NM_133660	13897	Ces1e	carboxylesterase 1E	29.8219	6.08522	4.90071	0.00248123
NM_007614	12387	Ctnnb1	catenin (cadherin associated protein), beta 1	41.0493	58.9786	0.696003	0.00249256
NM_138956	192678	Rassf3	Ras association (RalGDS/AF-6) domain family member 3	32.91	49.1437	0.669669	0.0025658
NM_009847	12488	Cd2ap	CD2-associated protein	9.48125	22.1542	0.427966	0.00256661
NM_001103162	235623	Scap	SREBF chaperone	6.07658	18.3248	0.331604	0.00259643
NM_175438	212647	Aldh4a1	aldehyde dehydrogenase 4 family, member A1	111.83	51.0023	2.19265	0.00267391
NM_010390	15006	H2-Q1	histocompatibility 2, Q region locus 1	11.8925	25.4651	0.467012	0.00269531
NM_207655	13649	Egfr	epidermal growth factor receptor	91.6092	39.8437	2.29921	0.00269745
NM_001252531	101488	Slco2b1	solute carrier organic anion transporter family, member 2b1	19.1107	2.45172	7.79481	0.00274511
NM_008416	16477	Junb	Jun-B oncogene	13.5198	27.9202	0.48423	0.00277174
NM_009080	19941	Rpl26	ribosomal protein L26	15.2899	30.0449	0.508902	0.00280976
NM_024434	66988	Lap3	leucine aminopeptidase 3	129.771	62.6949	2.06988	0.00282239
NM_010392	15013	H2-Q2	histocompatibility 2, Q region locus 2	46.2453	63.9439	0.723217	0.00283476
NM_019989	56726	Sh3bgrl	SH3-binding domain glutamic acid-rich protein like	46.8737	63.4602	0.738631	0.00283476
NM_027904	71756	Cpn2	carboxypeptidase N, polypeptide 2	102.524	46.102	2.22385	0.00294768
NM_009938	12847	Copa	coatomer protein complex subunit alpha	43.8774	60.1683	0.729244	0.00295073
NM_025448	66256	Ssr2	signal sequence receptor, beta	43.4075	60.8904	0.712879	0.00295073
NM_020270	56807	Scamp5	secretory carrier membrane protein 5	5.79606	17.6199	0.32895	0.00297737
NM_016843	54138	Atxn10	ataxin 10	20.9709	35.901	0.584131	0.00303053
NM_001199308	100503353	Gm14440	predicted gene 14440	39.9489	11.7396	3.40292	0.00304572
NM_028802	74182	Gpcpd1	glycerophosphocholine phosphodiesterase GDE1 homolog (S. cerevisiae)	39.3418	11.198	3.51329	0.00304572
NM_009205	20532	Slc3a1	solute carrier family 3, member 1	33.6399	8.6356	3.89549	0.00305631
NM_001146120	19156	Psap	prosaposin	127.832	140.85	0.907575	0.00307185
NM_134007	52637	Cisd1	CDGSH iron sulfur domain 1	109.117	50.5679	2.15783	0.00313524
NM_010406	15139	Hc	hemolytic complement	290.337	284.793	1.01947	0.00320569
NM_007478	11842	Arf3	ADP-ribosylation factor 3	18.8684	33.6492	0.560738	0.00320688
NM_026027	67199	Pfdn1	prefoldin 1	18.5124	33.1846	0.557861	0.00320688
NM_001111102	16905	Lmna	lamin A	4.99148	15.1583	0.32929	0.00324594
NM_001163707	50762	Fbxo6	F-box protein 6	4.30752	15.1201	0.284887	0.00324594
NM_172759	234673	Ces2e	carboxylesterase 2E	4.5853	15.1031	0.3036	0.00324594
NM_007912	13649	Egfr	epidermal growth factor receptor	43.8041	13.8322	3.16682	0.00325969
NM_001085390	240672	Dusp5	dual specificity phosphatase 5	0.481606	8.56175	0.0562509	0.00327339
NM_001104614	637004	Vmn2r3	vomeronasal 2, receptor 3	1e-05	8.04275	1.24336e-06	0.00327339
NM_007392	11475	Acta2	actin, alpha 2, smooth muscle, aorta	0.522564	8.57661	0.060929	0.00327339
NM_007734	12828	Col4a3	collagen, type IV, alpha 3	0.210429	8.16033	0.0257868	0.00327339
NM_008871	18787	Serpine1	serine (or cysteine) peptidase inhibitor, clade E, member 1	0.544101	8.70621	0.0624957	0.00327339
NM_009400	21936	Tnfrsf18	tumor necrosis factor receptor superfamily, member 18	9.66e-06	8.77871	1.10039e-06	0.00327339
NM_009877	12578	Cdkn2a	cyclin-dependent kinase inhibitor 2A	0.118226	8.90838	0.0132713	0.00327339
NM_012044	26970	Pla2g2e	phospholipase A2, group IIE	0.140164	8.18141	0.017132	0.00327339
NM_022882	64898	Lpin2	lipin 2	0.000988173	8.87581	0.000111333	0.00327339
NM_011512	20932	Surf4	surfeit gene 4	91.1353	106.895	0.852568	0.00328549
NM_001025192	13052	Cxadr	coxsackie virus and adenovirus receptor	23.1709	38.3335	0.604456	0.00329926
NM_026210	67510	Tvp23b	trans-golgi network vesicle protein 23B	16.5426	30.9659	0.53422	0.00337538
NM_015731	11981	Atp9a	ATPase, class II, type 9A	14.5747	28.6662	0.508428	0.00339228
NM_019949	56791	Ube2l6	ubiquitin-conjugating enzyme E2L 6	38.3652	54.5556	0.703231	0.00341989
NM_009388	21881	Tkt	transketolase	35.9024	51.2162	0.700997	0.00347689
NM_016752	110172	Slc35b1	solute carrier family 35, member B1	35.1938	51.8804	0.678364	0.00347689
NM_025272	11974	Atp6v0e	ATPase, H+ transporting, lysosomal V0 subunit E	45.324	61.741	0.734099	0.00348188
NM_013565	16400	Itga3	integrin alpha 3	1.39835	10.1195	0.138184	0.0034867
NM_029770	107449	Unc5b	unc-5 homolog B (C. elegans)	1.71049	10.4235	0.164099	0.0034867
NM_138685	192201	Wfdc15b	WAP four-disulfide core domain 15B	1.64684	10.5742	0.155741	0.0034867
NM_145533	228608	Smox	spermine oxidase	1.72071	10.4147	0.165219	0.0034867
NM_009108	20186	Nr1h4	nuclear receptor subfamily 1, group H, member 4	37.8543	10.0895	3.75185	0.00350808
NM_010120	13664	Eif1a	eukaryotic translation initiation factor 1A	21.2715	36.1392	0.588599	0.00350921
NM_001164207	65963	Tmem176b	transmembrane protein 176B	32.3535	48.537	0.666574	0.00351105
NM_010902	18024	Nfe2l2	nuclear factor, erythroid derived 2, like 2	32.7307	48.9001	0.669338	0.00351105
NM_001163485	19946	Rpl30	ribosomal protein L30	7.3798	19.5615	0.377261	0.00355318
NM_008235	15205	Hes1	hairy and enhancer of split 1 (Drosophila)	7.54116	19.7485	0.38186	0.00355318
NM_010578	16412	Itgb1	integrin beta 1 (fibronectin receptor beta)	53.7325	69.1482	0.777063	0.00361745
NR_003258	14683	Gnas	GNAS (guanine nucleotide binding protein, alpha stimulating) complex locus	57.5512	73.6344	0.78158	0.00362927
NM_001159556	12491	Cd36	CD36 antigen	3.50531	13.658	0.256649	0.00373175
NM_013933	30960	Vapa	vesicle-associated membrane protein, associated protein A	46.4411	62.7894	0.739633	0.00373793
NM_133900	100678	Psph	phosphoserine phosphatase	2.41357	12.4077	0.194522	0.00377841
NM_178389	74246	Gale	galactose-4-epimerase, UDP	2.69419	12.9333	0.208314	0.00377841
NM_007438	11674	Aldoa	aldolase A, fructose-bisphosphate	50.8699	66.1087	0.769489	0.00381924
NR_029471	100042173	Rps15a-ps6	ribosomal protein S15A, pseudogene 6	62.5248	78.0508	0.801078	0.00383359
NM_177380	337924	Cyp3a44	cytochrome P450, family 3, subfamily a, polypeptide 44	59.4926	22.5729	2.63558	0.00386757
NM_007507	11958	Atp5k	ATP synthase, H+ transporting, mitochondrial F1F0 complex, subunit e	583.141	367.139	1.58834	0.00395953
NM_027827	71562	Afmid	arylformamidase	34.8622	9.36367	3.72313	0.00399263
NM_172961	268860	Abat	4-aminobutyrate aminotransferase	48.7098	16.6698	2.92204	0.00402088
NM_010699	16828	Ldha	lactate dehydrogenase A	337.763	322.862	1.04615	0.00413953
NM_008621	17524	Mpp1	membrane protein, palmitoylated	11.6016	24.528	0.472994	0.00415975
NM_001101598	664994	Isoc2a	isochorismatase domain containing 2a	73.8343	30.2309	2.44235	0.00418724
NM_018730	54217	Rpl36	ribosomal protein L36	348.192	332.214	1.0481	0.0041969
NM_011292	20005	Rpl9	ribosomal protein L9	319.99	307.336	1.04117	0.00420224
NM_025374	109801	Glo1	glyoxalase 1	120.373	58.3156	2.06416	0.00420467
NM_153150	13358	Slc25a1	solute carrier family 25 (mitochondrial carrier, citrate transporter), member 1	92.5241	106.473	0.868991	0.00421656
NM_009795	12336	Capns1	calpain, small subunit 1	68.1206	83.8452	0.812457	0.00421858
NM_134054	104725	Sptssa	serine palmitoyltransferase, small subunit A	44.4512	60.4799	0.734975	0.00424902
NM_009676	11761	Aox1	aldehyde oxidase 1	6.9847	17.0371	0.40997	0.00437688
NM_023627	71780	Isyna1	myo-inositol 1-phosphate synthase A1	6.90013	17.3198	0.398395	0.00437688
NM_008260	15377	Foxa3	forkhead box A3	20.4443	34.9793	0.584469	0.00439004
NM_001253782	19116	Prlr	prolactin receptor	18.2505	2.49397	7.31785	0.00444814
NM_011413	625018	C4a	complement component 4A (Rodgers blood group)	18.5856	2.13661	8.69864	0.00444814
NM_026914	69029	Smdt1	single-pass membrane protein with aspartate rich tail 1	74.2343	89.5135	0.829308	0.00453315
NM_027301	70061	Sdr9c7	4short chain dehydrogenase/reductase family 9C, member 7	21.5301	3.27215	6.5798	0.00458122
NM_146047	218335	Clptm1l	CLPTM1-like	38.5205	53.5448	0.719407	0.00459644
NM_026085	67307	Pbld2	phenazine biosynthesis-like protein domain containing 2	53.6448	19.6404	2.73135	0.00466
NM_026669	110213	Tmbim6	transmembrane BAX inhibitor motif containing 6	469.856	433.64	1.08352	0.00476873
NM_145367	105245	Txndc5	thioredoxin domain containing 5	66.0268	81.9058	0.806131	0.00478219
NM_001110140	11938	Atp2a2	ATPase, Ca++ transporting, cardiac muscle, slow twitch 2	39.0325	54.2894	0.718971	0.00497053
NM_011526	21345	Tagln	transgelin	5.21953	16.673	0.313053	0.00497073
NM_026473	67951	Tubb6	tubulin, beta 6 class V	5.076	16.7439	0.303155	0.00497073
NM_015786	50708	Hist1h1c	histone cluster 1, H1c	16.9028	29.4933	0.573106	0.00502597
NM_008753	18245	Oaz1	ornithine decarboxylase antizyme 1	209.436	115.346	1.81572	0.00512236
NM_011654	22143	Tuba1b	tubulin, alpha 1B	10.1007	22.1498	0.456018	0.00513095
NM_023735	74117	Actr3	ARP3 actin-related protein 3	10.8701	22.5887	0.481218	0.00513095
NM_009092	20068	Rps17	ribosomal protein S17	72.5806	86.7613	0.836555	0.00516455
NM_019817	56447	Copz1	coatomer protein complex, subunit zeta 1	72.1071	86.5065	0.833545	0.00516455
NM_144958	13681	Eif4a1	eukaryotic translation initiation factor 4A1	139.595	148.934	0.937294	0.00520139
NM_015783	100038882	Isg15	ISG15 ubiquitin-like modifier	12.7467	25.3347	0.503132	0.00528106
NM_007410	11532	Adh5	alcohol dehydrogenase 5 (class III), chi polypeptide	219.094	122.891	1.78283	0.00540075
NM_028341	72747	Ttc39c	tetratricopeptide repeat domain 39C	72.0958	30.219	2.38578	0.00544423
NM_001081454	18550	Furin	furin (paired basic amino acid cleaving enzyme)	19.6453	33.4876	0.586644	0.0054967
NM_001033123	13999	Gm14288	predicted gene 14288	47.9694	16.6875	2.87457	0.00555081
NM_172778	109731	Maob	monoamine oxidase B	93.643	42.5907	2.19867	0.00559855
NM_013721	27176	Rpl7a	ribosomal protein L7A	260.181	254.216	1.02346	0.00581819
NM_013778	27384	Akr1c13	aldo-keto reductase family 1, member C13	101.892	113.881	0.894723	0.00590159
NM_027852	71660	Rarres2	retinoic acid receptor responder (tazarotene induced) 2	387.264	235.928	1.64145	0.00595679
NM_134052	104923	Adi1	acireductone dioxygenase 1	94.7636	43.7035	2.16833	0.00598408
NM_007514	11988	Slc7a2	solute carrier family 7 (cationic amino acid transporter, y+ system), member 2	105.547	50.5289	2.08884	0.00609776
NM_010231	14261	Fmo1	flavin containing monooxygenase 1	105.91	50.8127	2.08432	0.00609776
NM_007422	11566	Adss	adenylosuccinate synthetase, non muscle	20.2829	33.4261	0.606798	0.00631754
NM_009716	11911	Atf4	activating transcription factor 4	50.5587	64.5456	0.783302	0.00643974
NR_027778	15233	Hgd	homogentisate 1, 2-dioxygenase	25.5002	5.64096	4.52054	0.00645985
NM_019771	56431	Dstn	destrin	98.5872	110.998	0.888189	0.00646869
NM_008698	18082	Nipsnap1	4-nitrophenylphosphatase domain and non-neuronal SNAP25-like protein homolog 1 (C. elegans)	90.8919	41.2461	2.20365	0.00652403
NM_019419	54208	Arl6ip1	ADP-ribosylation factor-like 6 interacting protein 1	85.6002	38.2435	2.23829	0.00659374
NM_012058	27058	Srp9	signal recognition particle 9	59.2531	73.821	0.802659	0.00667244
NM_001163030	26364	Cd97	CD97 antigen	3.84971	12.4734	0.308634	0.0067246
NM_001198823	11820	App	amyloid beta (A4) precursor protein	3.96794	12.1274	0.327188	0.0067246
NM_009932	12827	Col4a2	collagen, type IV, alpha 2	3.34264	12.7001	0.263198	0.0067246
NM_010730	16952	Anxa1	annexin A1	3.1395	12.4832	0.251498	0.0067246
NM_025836	66905	Plin3	perilipin 3	18.6726	31.6191	0.590548	0.00672523
NM_001145953	16854	Lgals3	lectin, galactose binding, soluble 3	1.93478	9.53481	0.202918	0.00675712
NM_008381	16324	Inhbb	inhibin beta-B	1.54922	9.7439	0.158994	0.00675712
NM_025968	67103	Ptgr1	prostaglandin reductase 1	1.99114	9.34839	0.212993	0.00675712
NM_146115	227612	Tor4a	torsin family 4, member A	1.92981	9.53216	0.202453	0.00675712
NM_181409	194126	Mtmr11	myotubularin related protein 11	1.48139	9.03027	0.164047	0.00675712
NM_001081365	66060	Cystm1	cysteine-rich transmembrane module containing 1	2.8595	11.0707	0.258294	0.00682203
NM_001081408	75986	Agmat	agmatine ureohydrolase (agmatinase)	57.121	22.6965	2.51673	0.00689032
NM_008035	14276	Folr2	folate receptor 2 (fetal)	15.2447	1.73567	8.78318	0.00699495
NR_033510	668215	1500017E21Rik	RIKEN cDNA 1500017E21 gene	15.7176	1.91913	8.18996	0.00699495
NM_025586	66480	Rpl15	ribosomal protein L15	84.5177	96.8843	0.872357	0.00702913
NM_007807	13058	Cybb	cytochrome b-245, beta polypeptide	6.80285	16.4881	0.412592	0.00730304
NM_001127351	64384	Sirt3	sirtuin 3	35.3358	10.8506	3.25658	0.00736546
NM_016763	15108	Hsd17b10	hydroxysteroid (17-beta) dehydrogenase 10	116.552	57.7832	2.01706	0.00741223
NM_009031	245688	Rbbp7	retinoblastoma binding protein 7	27.337	40.9714	0.667222	0.00747423
NR_003624	381806	Gm10319	murinoglobulin pseudogene	28.8923	7.7674	3.71969	0.00755289
NM_145985	213827	Arcn1	archain 1	57.3261	70.0433	0.818438	0.00764897
NM_001204166	56508	Rapgef4	Rap guanine nucleotide exchange factor (GEF) 4	42.0051	14.4247	2.91203	0.00766173
NM_009467	22238	Ugt2b5	UDP glucuronosyltransferase 2 family, polypeptide B5	365.973	222.594	1.64413	0.00773525
NM_023377	170460	Stard5	StAR-related lipid transfer (START) domain containing 5	58.1185	23.5591	2.46692	0.00778126
NM_009150	20341	Selenbp1	selenium binding protein 1	62.2837	75.3109	0.827021	0.00781441
NM_008407	16426	Itih3	inter-alpha trypsin inhibitor, heavy chain 3	483.204	440.218	1.09765	0.00788917
NM_026950	433904	Ociad2	OCIA domain containing 2	12.7917	24.6156	0.519658	0.00791305
NM_026169	67457	Frmd8	FERM domain containing 8	10.8243	21.3548	0.506879	0.00798862
NM_133825	52392	D1Ertd622e	DNA segment, Chr 1, ERATO Doi 622, expressed	10.3823	21.7668	0.476979	0.00798862
NM_010397	15039	H2-T22	histocompatibility 2, T region locus 22	28.464	41.7454	0.681848	0.00816835
NM_001243050	11975	Atp6v0a1	ATPase, H+ transporting, lysosomal V0 subunit A1	5.3111	15.5477	0.3416	0.00824619
NM_025446	66253	Aig1	androgen-induced 1	5.08161	15.6275	0.325171	0.00824619
NM_008945	19172	Psmb4	proteasome (prosome, macropain) subunit, beta type 4	131.088	138.069	0.949438	0.00836938
NM_010008	13110	Cyp2j6	cytochrome P450, family 2, subfamily j, polypeptide 6	17.896	29.5439	0.605743	0.00844601
NM_011296	20084	Rps18	ribosomal protein S18	407.409	376.5	1.0821	0.00849081
NM_013495	12894	Cpt1a	carnitine palmitoyltransferase 1a, liver	90.2585	101.06	0.893118	0.00876586
NM_001017429	12856	Cox17	cytochrome c oxidase assembly protein 17	51.9733	64.182	0.80978	0.00878317
NM_001029977	214403	Gm4788	predicted gene 4788	90.163	42.4552	2.12372	0.00880442
NM_007838	13200	Ddost	dolichyl-di-phosphooligosaccharide-protein glycotransferase	43.9346	56.106	0.783064	0.00884743
NM_008704	18102	Nme1	NME/NM23 nucleoside diphosphate kinase 1	43.451	56.8077	0.764879	0.00884743
NM_026438	67895	Ppa1	pyrophosphatase (inorganic) 1	96.6019	106.845	0.904131	0.00890805
NM_001042613	20363	Sepp1	selenoprotein P, plasma, 1	513.22	464.782	1.10422	0.0089244
NM_001099674	69126	1810022K09Rik	RIKEN cDNA 1810022K09 gene	70.665	82.1411	0.860288	0.00911195
NM_018871	22628	Ywhag	tyrosine 3-monooxygenase/tryptophan 5-monooxygenase activation protein, gamma polypeptide	36.8801	49.969	0.73806	0.00913103
NM_133839	109129	Mmadhc	methylmalonic aciduria (cobalamin deficiency) cblD type, with homocystinuria	36.1392	49.0661	0.736541	0.00913103
NM_009082	19944	Rpl29	ribosomal protein L29	86.4752	97.0128	0.891379	0.00925424
NM_009729	11984	Atp6v0c	ATPase, H+ transporting, lysosomal V0 subunit C	122.89	130.75	0.939885	0.00929193
NM_011975	26451	Rpl27a	ribosomal protein L27A	172.869	174.559	0.990318	0.00934693
NM_018753	54401	Ywhab	tyrosine 3-monooxygenase/tryptophan 5-monooxygenase activation protein, beta polypeptide	40.5428	53.8808	0.752454	0.00935222
NM_026667	68303	Fam114a1	family with sequence similarity 114, member A1	7.82504	17.5899	0.44486	0.0093753
NM_027153	69656	Pir	pirin	7.30793	17.8222	0.410046	0.0093753
NM_133979	102566	Ano10	anoctamin 10	7.0919	17.7145	0.400344	0.0093753
NM_201375	385643	Kng2	kininogen 2	81.0608	92.5935	0.875448	0.00941454
NM_078478	66092	Ghitm	growth hormone inducible transmembrane protein	98.9556	108.475	0.912243	0.00947528
NM_144923	233016	Blvrb	biliverdin reductase B (flavin reductase (NADPH))	66.2352	78.2167	0.846817	0.00948471
NM_001047159	56349	Net1	neuroepithelial cell transforming gene 1	13.8633	24.4485	0.567041	0.00967332
NM_007520	12013	Bach1	BTB and CNC homology 1	13.4987	24.8194	0.543877	0.00967332
NM_001099632	386454	Rnf39	ring finger protein 39	4.22589	13.5411	0.312079	0.00968278
NM_001267717	27528	Nrep	neuronal regeneration related protein	11.7304	0.502209	23.3576	0.00968613
NM_010766	17167	Marco	macrophage receptor with collagenous structure	11.1352	0.558867	19.9246	0.00968613
NM_001077184	12215	Bsg	basigin	198.61	197.534	1.00545	0.00969396
NM_001199105	60599	Trp53inp1	transformation related protein 53 inducible nuclear protein 1	11.0908	22.9495	0.48327	0.00970518
NM_026993	69219	Ddah1	dimethylarginine dimethylaminohydrolase 1	11.1208	22.5245	0.49372	0.00970518
NM_001199188	69178	Snx5	sorting nexin 5	9.59421	20.4109	0.470053	0.0099212
NM_001003908	67300	Cltc	clathrin, heavy polypeptide (Hc)	41.5642	54.4348	0.763559	0.0100558
NM_025607	66510	Rnf181	ring finger protein 181	58.4509	70.5396	0.828625	0.0101647
NM_010286	14605	Tsc22d3	TSC22 domain family, member 3	45.8923	16.4031	2.79778	0.0104437
NM_026784	68603	Pmvk	phosphomevalonate kinase	16.8614	28.259	0.596674	0.0105862
NM_019642	20014	Rpn2	ribophorin II	59.6761	71.7914	0.831243	0.010653
NM_009503	269523	Vcp	valosin containing protein	102.395	111.487	0.918448	0.0107354
NM_021345	57874	Ptplad1	protein tyrosine phosphatase-like A domain containing 1	64.6268	76.0592	0.849691	0.0108091
NM_011738	22629	Ywhah	tyrosine 3-monooxygenase/tryptophan 5-monooxygenase activation protein, eta polypeptide	31.3222	43.3588	0.722395	0.0109108
NM_007813	13089	Cyp2b13	cytochrome P450, family 2, subfamily b, polypeptide 13	19.6348	31.2021	0.629278	0.0110536
NM_025289	21376	Tbrg1	transforming growth factor beta regulated gene 1	19.0916	31.0129	0.615602	0.0110536
NM_019647	19933	Rpl21	ribosomal protein L21	97.0049	106.409	0.911623	0.0110917
NM_016959	20091	Rps3a1	ribosomal protein S3A1	198.514	196.391	1.01081	0.011123
NM_080638	78388	Mvp	major vault protein	14.225	25.4562	0.558803	0.0112027
NM_029787	109754	Cyb5r3	cytochrome b5 reductase 3	182.511	182.7	0.998966	0.0112337
NM_007476	11840	Arf1	ADP-ribosylation factor 1	130.137	136.382	0.954209	0.0113581
NM_026428	67880	Dcxr	dicarbonyl L-xylulose reductase	59.6414	24.5773	2.42669	0.0113861
NM_024439	109815	Vimp	VCP-interacting membrane protein	47.5905	59.9263	0.79415	0.0114204
NM_001243062	12355	Nr1i3	nuclear receptor subfamily 1, group I, member 3	18.369	3.57757	5.13449	0.0114247
NM_201256	108112	Eif4ebp3	eukaryotic translation initiation factor 4E binding protein 3	18.8344	3.83296	4.9138	0.0114247
NM_027903	71755	Dhdh	dihydrodiol dehydrogenase (dimeric)	50.615	19.691	2.57046	0.0114255
NM_008211	15081	H3f3b	H3 histone, family 3B	81.6384	91.649	0.890772	0.0115494
NM_001161742	15494	Hsd3b3	hydroxy-delta-5-steroid dehydrogenase, 3 beta- and steroid delta-isomerase 3	19.2651	3.62149	5.31966	0.0116933
NM_032400	84112	Sucnr1	succinate receptor 1	13.1489	1.50121	8.75887	0.0117432
NM_001167875	107141	Cyp2c50	cytochrome P450, family 2, subfamily c, polypeptide 50	14.8723	1.65102	9.00795	0.0118416
NM_001170571	384198	Fam47e	family with sequence similarity 47, member E	14.0637	1.38714	10.1386	0.0118416
NM_013808	13009	Csrp3	cysteine and glycine-rich protein 3	14.3585	1.73527	8.2745	0.0118416
NM_133626	81910	Rrbp1	ribosome binding protein 1	8.22192	18.6314	0.441294	0.0119607
NM_023854	77038	Arfgap2	ADP-ribosylation factor GTPase activating protein 2	36.1271	48.3935	0.746528	0.012078
NM_053076	20168	Rtn3	reticulon 3	36.5355	48.5457	0.7526	0.012078
NM_009930	12825	Col3a1	collagen, type III, alpha 1	2.09317	10.3198	0.20283	0.0122441
NM_021274	15945	Cxcl10	chemokine (C-X-C motif) ligand 10	2.67945	10.709	0.250205	0.0122441
NM_031874	19340	Rab3d	RAB3D, member RAS oncogene family	2.80128	10.4166	0.268925	0.0122441
NM_178589	94185	Tnfrsf21	tumor necrosis factor receptor superfamily, member 21	2.94202	10.7994	0.272424	0.0122441
NM_183161	228993	Slc17a9	solute carrier family 17, member 9	2.79766	10.8398	0.258091	0.0122441
NM_001093766	50918	Myadm	myeloid-associated differentiation marker	10.0409	20.8902	0.480651	0.0123202
NM_001205345	223697	Sun2	Sad1 and UNC84 domain containing 2	10.8443	20.0846	0.539931	0.0123202
NM_011242	19395	Rasgrp2	RAS, guanyl releasing protein 2	10.5239	20.4488	0.514646	0.0123202
NM_027853	71664	Mettl7b	methyltransferase like 7B	350.588	215.555	1.62644	0.0123509
NM_008210	15078	H3f3a	H3 histone, family 3A	156.947	158.079	0.992839	0.0124722
NM_001114332	72472	Slc16a10	solute carrier family 16 (monocarboxylic acid transporters), member 10	25.5736	6.99826	3.65428	0.0127475
NM_145380	98221	Eif3m	eukaryotic translation initiation factor 3, subunit M	49.1876	61.2557	0.802988	0.0128159
NM_001040654	12578	Cdkn2a	cyclin-dependent kinase inhibitor 2A	1.66e-06	7.09543	2.33953e-07	0.0128998
NM_001105252	74424	Tmc5	transmembrane channel-like gene family 5	0.32008	7.75225	0.0412887	0.0128998
NM_001160411	14865	Gstm4	glutathione S-transferase, mu 4	0.235093	7.21577	0.0325804	0.0128998
NM_001164724	77125	Il33	interleukin 33	0.609451	7.33196	0.0831225	0.0128998
NM_001243092	100042295	Gm3776	predicted gene 3776	0.102743	7.04815	0.0145773	0.0128998
NM_027211	69787	Anxa13	annexin A13	0.415119	7.11506	0.0583437	0.0128998
NM_153800	239027	Arhgap22	Rho GTPase activating protein 22	0.223822	7.48802	0.0298907	0.0128998
NM_178373	14311	Cidec	cell death-inducing DFFA-like effector c	0.393082	7.04348	0.0558079	0.0128998
NM_021455	58805	Mlxipl	MLX interacting protein-like	87.3635	41.9258	2.08376	0.0129131
NM_009861	12540	Cdc42	cell division cycle 42	90.8438	99.9238	0.909131	0.0129135
NM_011597	21873	Tjp2	tight junction protein 2	1.94988	8.04171	0.242471	0.0129731
NM_018861	55963	Slc1a4	solute carrier family 1 (glutamate/neutral amino acid transporter), member 4	1.56993	8.83421	0.17771	0.0129731
NM_173862	239463	Fam83a	family with sequence similarity 83, member A	1.81606	8.67193	0.209418	0.0129731
NM_011969	26444	Psma7	proteasome (prosome, macropain) subunit, alpha type 7	79.4783	89.0367	0.892647	0.0130636
NM_001012310	104910	Slc25a47	solute carrier family 25, member 47	205.112	117.67	1.74311	0.013502
NM_009499	22323	Vasp	vasodilator-stimulated phosphoprotein	5.57113	14.3692	0.387713	0.0135715
NM_138601	28295	D10Jhu81e	DNA segment, Chr 10, Johns Hopkins University 81 expressed	61.2711	26.0016	2.35644	0.0137377
NM_025706	66687	Tbc1d15	TBC1 domain family, member 15	18.2252	29.2891	0.622252	0.0137424
NM_001159483	19921	Rpl19	ribosomal protein L19	27.3705	39.4251	0.69424	0.0137664
NM_007918	13685	Eif4ebp1	eukaryotic translation initiation factor 4E binding protein 1	27.9685	39.1997	0.713488	0.0137664
NM_029844	77037	Mrap	melanocortin 2 receptor accessory protein	21.2933	32.1634	0.662035	0.0141013
NM_197999	72361	Ces2g	carboxylesterase 2G	21.014	32.2073	0.652461	0.0141013
NM_001161743	15494	Hsd3b3	hydroxy-delta-5-steroid dehydrogenase, 3 beta- and steroid delta-isomerase 3	28.7074	8.74131	3.28411	0.0141184
NM_010299	14667	Gm2a	GM2 ganglioside activator protein	24.9324	35.9949	0.692665	0.0141817
NM_133781	12283	Cab39	calcium binding protein 39	24.2162	35.4261	0.683569	0.0141817
NM_001146690	212862	Chpt1	choline phosphotransferase 1	29.3941	8.32666	3.53012	0.0142462
NM_153145	217258	Abca8a	ATP-binding cassette, sub-family A (ABC1), member 8a	29.3053	8.66471	3.38214	0.0142462
NM_001164640	75761	Apol7a	apolipoprotein L 7a	22.4426	5.61531	3.99668	0.0143299
NM_029609	76429	Lhpp	phospholysine phosphohistidine inorganic pyrophosphate phosphatase	22.1451	5.04939	4.3857	0.0143299
NM_153193	15493	Hsd3b2	hydroxy-delta-5-steroid dehydrogenase, 3 beta- and steroid delta-isomerase 2	22.9168	5.27737	4.34247	0.0143299
NM_001081029	652925	Tmem243	transmembrane protein 243, mitochondrial	53.2058	21.911	2.42827	0.0144997
NM_001164357	227731	Slc25a25	solute carrier family 25 (mitochondrial carrier, phosphate carrier), member 25	32.0394	10.6755	3.00121	0.0146105
NM_001278161	15129	Hbb-b1	hemoglobin, beta adult major chain	32.9118	10.0226	3.28376	0.0146105
NM_025596	66494	Prelid1	PRELI domain containing 1	88.4532	97.7642	0.904761	0.0146548
NM_016805	51810	Hnrnpu	heterogeneous nuclear ribonucleoprotein U	47.9907	58.5747	0.819308	0.0146562
NM_010685	16784	Lamp2	lysosomal-associated membrane protein 2	102.825	51.4209	1.99967	0.014871
NM_178224	12411	Cbs	cystathionine beta-synthase	58.8987	24.5551	2.39863	0.0149142
NM_178600	27973	Vkorc1	vitamin K epoxide reductase complex, subunit 1	184.691	104.099	1.77419	0.0150353
NM_001190451	13179	Dcn	decorin	68.8386	30.1104	2.28621	0.0150381
NM_019791	94275	Maged1	melanoma antigen, family D, 1	28.4625	39.3537	0.723248	0.0151033
NM_025317	66047	Mrpl54	mitochondrial ribosomal protein L54	16.379	27.1881	0.602433	0.015119
NM_134076	105501	Abhd4	abhydrolase domain containing 4	9.64312	19.9832	0.482561	0.0151303
NM_001113386	16880	Lifr	leukemia inhibitory factor receptor	49.0602	19.1185	2.56611	0.01527
NM_023792	75735	Pank1	pantothenate kinase 1	79.7941	37.1116	2.15011	0.0155439
NM_009681	11777	Ap3s1	adaptor-related protein complex 3, sigma 1 subunit	22.3896	33.0417	0.677616	0.0156008
NM_029751	76808	Rpl18a	ribosomal protein L18A	137.444	140.218	0.980217	0.015627
NM_010684	16783	Lamp1	lysosomal-associated membrane protein 1	281.966	264.329	1.06672	0.0156682
NM_025511	66359	Cox20	COX20 Cox2 chaperone	53.0192	64.406	0.823203	0.0158149
NM_026617	68212	Tmbim4	transmembrane BAX inhibitor motif containing 4	68.5824	78.1561	0.877505	0.0158898
NM_029478	75909	Vmp1	vacuole membrane protein 1	36.111	47.9057	0.753793	0.0158901
NM_029419	75761	Apol7a	apolipoprotein L 7a	20.162	4.68889	4.29995	0.0160482
NM_197985	68465	Adipor2	adiponectin receptor 2	117.874	61.0213	1.93169	0.0161112
NM_024266	75617	Rps25	ribosomal protein S25	214.69	207.508	1.03461	0.0161243
NM_133670	20887	Sult1a1	sulfotransferase family 1A, phenol-preferring, member 1	253.011	240.057	1.05396	0.0162022
NM_001109045	11833	Aqp8	aquaporin 8	29.0183	40.1446	0.722844	0.0162932
NM_010579	16418	Eif6	eukaryotic translation initiation factor 6	29.742	40.7187	0.730426	0.0162932
NM_009372	21815	Tgif1	TGFB-induced factor homeobox 1	4.93976	12.6438	0.390686	0.0164639
NM_023556	17855	Mvk	mevalonate kinase	4.73245	12.4742	0.379379	0.0164639
NM_028057	72017	Cyb5r1	cytochrome b5 reductase 1	4.15862	12.5459	0.331472	0.0164639
NM_028352	109785	Pgm3	phosphoglucomutase 3	4.15162	12.9791	0.31987	0.0164639
NM_031199	21802	Tgfa	transforming growth factor alpha	4.39548	12.5136	0.351256	0.0164639
NM_009778	12266	C3	complement component 3	1823.65	1514.75	1.20393	0.0165264
NR_003363	625054	Gm6548	eukaryotic translation elongation factor 1 alpha 1 pseudogene	207.119	201.368	1.02856	0.016633
NM_023374	67680	Sdhb	succinate dehydrogenase complex, subunit B, iron sulfur (Ip)	133.986	71.0214	1.88656	0.0166528
NM_133796	192662	Arhgdia	Rho GDP dissociation inhibitor (GDI) alpha	26.7875	37.1125	0.721792	0.0168646
NM_019580	56209	Gde1	glycerophosphodiester phosphodiesterase 1	30.5725	9.43519	3.24026	0.0171425
NM_010702	16841	Lect2	leukocyte cell-derived chemotaxin 2	70.4373	79.1208	0.89025	0.0172634
NM_138587	27999	Fam3c	family with sequence similarity 3, member C	12.2866	22.402	0.54846	0.0173965
NM_145546	229906	Gtf2b	general transcription factor IIB	12.6844	22.9618	0.552413	0.0173965
NM_028803	74185	Gbe1	glucan (1,4-alpha-), branching enzyme 1	65.8827	75.3898	0.873894	0.0174173
NM_018738	16145	Igtp	interferon gamma induced GTPase	17.3931	27.489	0.632729	0.0174733
NM_173038	272589	Tbcel	tubulin folding cofactor E-like	17.7837	27.4839	0.647059	0.0174733
NM_009469	22241	Ulk1	unc-51 like kinase 1	20.1202	31.1353	0.646218	0.0175776
NM_184053	12321	Calu	calumenin	20.184	31.1359	0.648255	0.0175776
NM_001110794	11750	Anxa7	annexin A7	30.9355	41.6095	0.743472	0.0176407
NM_009040	19683	Rdh16	retinol dehydrogenase 16	17.6673	3.27492	5.39473	0.0176515
NM_023184	66277	Klf15	Kruppel-like factor 15	60.6535	26.8153	2.2619	0.0177163
NM_010271	14555	Gpd1	glycerol-3-phosphate dehydrogenase 1 (soluble)	66.739	75.0914	0.88877	0.0182186
NM_010493	15894	Icam1	intercellular adhesion molecule 1	6.63735	15.2405	0.435507	0.018499
NM_033218	20788	Srebf2	sterol regulatory element binding factor 2	6.93915	15.3574	0.451844	0.018499
NM_054056	114774	Pawr	PRKC, apoptosis, WT1, regulator	6.38936	15.4652	0.413144	0.018499
NM_008983	19272	Ptprk	protein tyrosine phosphatase, receptor type, K	8.65412	17.5177	0.494021	0.0185932
NM_001001491	326618	Tpm4	tropomyosin 4	10.1204	19.1307	0.529014	0.0188005
NM_009412	21985	Tpd52	tumor protein D52	10.1175	19.1308	0.528859	0.0188005
NM_011595	21859	Timp3	tissue inhibitor of metalloproteinase 3	10.2873	19.4293	0.529474	0.0188005
NM_026064	67268	Myl12a	myosin, light chain 12A, regulatory, non-sarcomeric	10.8932	19.5691	0.556653	0.0188005
NM_133748	72999	Insig2	insulin induced gene 2	10.4014	19.0003	0.547433	0.0188005
NM_001177407	667962	Gm8898	predicted gene 8898	24.5227	6.35777	3.85712	0.0189344
NM_009653	11656	Alas2	aminolevulinic acid synthase 2, erythroid	24.5825	6.26918	3.92117	0.0189344
NM_001172055	69772	Bdh2	3-hydroxybutyrate dehydrogenase, type 2	12.1555	1.31684	9.23081	0.0191163
NM_011797	23831	Car14	carbonic anhydrase 14	12.0104	1.50723	7.96853	0.0191163
NM_011267	19734	Rgs16	regulator of G-protein signaling 16	79.4237	87.858	0.904001	0.0193777
NM_146251	241274	Pnpla7	patatin-like phospholipase domain containing 7	18.7493	28.7137	0.652974	0.0194228
NM_001134692	67695	Ost4	oligosaccharyltransferase 4 homolog (S. cerevisiae)	21.058	31.512	0.668253	0.019614
NM_001253807	22631	Ywhaz	tyrosine 3-monooxygenase/tryptophan 5-monooxygenase activation protein, zeta polypeptide	21.3865	31.2609	0.684129	0.019614
NM_026211	67511	Tmed9	transmembrane emp24 protein transport domain containing 9	63.63	72.3049	0.880023	0.01986
NM_009803	12355	Nr1i3	nuclear receptor subfamily 1, group I, member 3	27.3194	8.16585	3.34557	0.0201319
NM_173371	100198	H6pd	hexose-6-phosphate dehydrogenase (glucose 1-dehydrogenase)	99.3067	105.725	0.939293	0.0201888
NM_178758	272428	Acsm5	acyl-CoA synthetase medium-chain family member 5	35.9702	12.7337	2.8248	0.0203598
NM_177157	320415	Gchfr	GTP cyclohydrolase I feedback regulator	135.827	137.083	0.990838	0.0203893
NM_008256	15360	Hmgcs2	3-hydroxy-3-methylglutaryl-Coenzyme A synthase 2	328.45	203.914	1.61073	0.0204082
NM_145949	209176	Ido2	indoleamine 2,3-dioxygenase 2	31.0442	10.9589	2.83278	0.0204903
NM_011976	26456	Sema4g	sema domain, immunoglobulin domain (Ig), transmembrane domain (TM) and short cytoplasmic domain, (semaphorin) 4G	68.8937	31.9494	2.15634	0.0205467
NM_025835	66904	Pccb	propionyl Coenzyme A carboxylase, beta polypeptide	68.2324	31.3911	2.17362	0.0205467
NM_007809	13074	Cyp17a1	cytochrome P450, family 17, subfamily a, polypeptide 1	40.6253	50.2276	0.808824	0.0205697
NM_011865	23983	Pcbp1	poly(rC) binding protein 1	87.4928	94.3997	0.926833	0.0206249
NM_178644	102644	Oaf	OAF homolog (Drosophila)	79.601	38.0482	2.09211	0.0206968
NM_011978	26458	Slc27a2	solute carrier family 27 (fatty acid transporter), member 2	354.425	221.875	1.59741	0.0207404
NM_024450	30049	Scd3	stearoyl-coenzyme A desaturase 3	192.115	111.214	1.72744	0.0207464
NM_016917	53945	Slc40a1	solute carrier family 40 (iron-regulated transporter), member 1	53.0681	22.9709	2.31023	0.0208512
NM_176842	69786	Tprkb	Tp53rk binding protein	53.5434	22.5036	2.37933	0.0208512
NM_026556	68097	Dynll2	dynein light chain LC8-type 2	86.3754	42.0434	2.05443	0.02105
NM_031884	27409	Abcg5	ATP-binding cassette, sub-family G (WHITE), member 5	98.2992	50.8289	1.93392	0.0211301
NM_001111049	12476	Cd151	CD151 antigen	16.4294	26.7026	0.615273	0.0214402
NM_007446	11722	Amy1	amylase 1, salivary	113.276	59.6057	1.90042	0.0214577
NM_023311	67180	Yipf5	Yip1 domain family, member 5	19.6243	29.428	0.666858	0.0216583
NM_133697	68552	Smim14	small integral membrane protein 14	29.0138	39.0844	0.742337	0.02176
NR_002847	72289	Malat1	metastasis associated lung adenocarcinoma transcript 1 (non-coding RNA)	29.178	39.3213	0.742041	0.02176
NM_009849	12496	Entpd2	ectonucleoside triphosphate diphosphohydrolase 2	2.9409	9.73931	0.301962	0.0217915
NM_010117	13650	Rhbdf1	rhomboid family 1 (Drosophila)	2.66431	9.12343	0.292029	0.0217915
NM_011594	21858	Timp2	tissue inhibitor of metalloproteinase 2	2.76799	9.84557	0.281141	0.0217915
NM_133351	76560	Prss8	protease, serine, 8 (prostasin)	2.33368	9.91079	0.235469	0.0217915
NM_207649	53901	Rcan2	regulator of calcineurin 2	2.06763	9.50116	0.217619	0.0217915
NM_019422	54325	Elovl1	elongation of very long chain fatty acids (FEN1/Elo2, SUR4/Elo3, yeast)-like 1	11.8949	20.1261	0.591019	0.0218832
NM_011186	19173	Psmb5	proteasome (prosome, macropain) subunit, beta type 5	77.4421	85.7228	0.903401	0.0220112
NM_080635	68135	Eif3h	eukaryotic translation initiation factor 3, subunit H	77.0575	85.9493	0.896546	0.0220112
NM_008138	14678	Gnai2	guanine nucleotide binding protein (G protein), alpha inhibiting 2	33.4671	43.1874	0.774927	0.0220655
NM_001083334	30948	Bin1	bridging integrator 1	5.52699	13.3793	0.4131	0.0221193
NM_001165925	56173	Cldn14	claudin 14	5.62349	13.3243	0.422048	0.0221193
NM_010217	14219	Ctgf	connective tissue growth factor	5.73667	13.436	0.426963	0.0221193
NM_011779	23790	Coro1c	coronin, actin binding protein 1C	5.93233	13.8002	0.429873	0.0221193
NM_175285	96957	Tmem62	transmembrane protein 62	5.34761	13.5275	0.395314	0.0221193
NM_008877	18815	Plg	plasminogen	802.169	539.806	1.48603	0.0221665
NM_031164	14060	F13b	coagulation factor XIII, beta subunit	87.0591	43.525	2.00021	0.0221781
NM_026007	67160	Eef1g	eukaryotic translation elongation factor 1 gamma	110.759	114.244	0.969495	0.0224789
NM_007907	13629	Eef2	eukaryotic translation elongation factor 2	493.849	438.384	1.12652	0.0225252
NM_021526	59029	Psmd14	proteasome (prosome, macropain) 26S subunit, non-ATPase, 14	26.5719	36.6361	0.725293	0.02272
NM_176963	319625	Galm	galactose mutarotase	54.258	23.8584	2.27417	0.0227328
NM_011809	23872	Ets2	E26 avian leukemia oncogene 2, 3' domain	9.4021	18.1815	0.517125	0.0228849
NM_001025388	433182	Gm5506	predicted gene 5506	180.945	103.947	1.74074	0.0229321
NM_011014	18391	Sigmar1	sigma non-opioid intracellular receptor 1	42.3236	52.4479	0.806965	0.0229913
NM_001271898	11430	Acox1	acyl-Coenzyme A oxidase 1, palmitoyl	208.362	122.561	1.70007	0.0230189
NM_007381	11363	Acadl	acyl-Coenzyme A dehydrogenase, long-chain	67.5442	75.8145	0.890914	0.0231718
NM_021299	56248	Ak3	adenylate kinase 3	146.082	81.0253	1.80292	0.0232341
NM_144900	11928	Atp1a1	ATPase, Na+/K+ transporting, alpha 1 polypeptide	134.504	135.191	0.994918	0.0233168
NM_001110252	15451	Hpn	hepsin	119.977	122.202	0.981792	0.0233565
NM_133898	100637	N4bp2l1	NEDD4 binding protein 2-like 1	25.1468	7.65042	3.28698	0.0234033
NM_144807	212862	Chpt1	choline phosphotransferase 1	25.0725	7.4193	3.37936	0.0234033
NM_153484	21685	Tef	thyrotroph embryonic factor	36.942	13.8708	2.66329	0.0235262
NM_001098227	53378	Sdcbp	syndecan binding protein	23.6731	33.7228	0.701991	0.0235611
NM_009775	12257	Tspo	translocator protein	62.2263	71.0959	0.875245	0.0235652
NM_008258	15374	Hn1	hematological and neurological expressed sequence 1	7.39103	15.5195	0.476242	0.023724
NM_053193	94230	Cpsf1	cleavage and polyadenylation specific factor 1	7.76588	15.4537	0.502526	0.023724
NM_133225	170760	Acbd3	acyl-Coenzyme A binding domain containing 3	7.67679	15.8063	0.485679	0.023724
NM_019770	56334	Tmed2	transmembrane emp24 domain trafficking protein 2	135.424	136.397	0.992866	0.0237289
NM_013706	23833	Cd52	CD52 antigen	14.5202	23.1101	0.628305	0.0238274
NM_022993	65107	Lrp10	low-density lipoprotein receptor-related protein 10	14.9957	23.3425	0.64242	0.0238274
NM_013515	13830	Stom	stomatin	20.9087	30.3487	0.688949	0.0242007
NM_001037170	641376	Tomm40l	translocase of outer mitochondrial membrane 40 homolog-like (yeast)	29.8249	9.75754	3.0566	0.0243381
NM_025387	66154	Tmem14c	transmembrane protein 14C	96.5963	49.0411	1.9697	0.0244398
NM_026183	67473	Slc47a1	solute carrier family 47, member 1	33.2963	11.5128	2.89211	0.0245183
NM_001033380	319622	Itpripl2	inositol 1,4,5-triphosphate receptor interacting protein-like 2	1.62251	7.22871	0.224454	0.0246102
NM_007568	12223	Btc	betacellulin, epidermal growth factor family member	1.3276	7.52263	0.176481	0.0246102
NM_008776	18476	Pafah1b3	platelet-activating factor acetylhydrolase, isoform 1b, subunit 3	1.97693	7.24702	0.272792	0.0246102
NM_011311	20198	S100a4	S100 calcium binding protein A4	1.15044	7.26606	0.158331	0.0246102
NM_011656	22156	Tuft1	tuftelin 1	1.67921	7.93738	0.211557	0.0246102
NM_011896	24063	Spry1	sprouty homolog 1 (Drosophila)	1.27667	7.69252	0.165963	0.0246102
NM_023516	69573	Hilpda	hypoxia inducible lipid droplet associated	1.68043	7.30472	0.230047	0.0246102
NM_029563	110351	Rap1gap	Rap1 GTPase-activating protein	1.02808	7.71223	0.133305	0.0246102
NM_133772	76900	Ssbp4	single stranded DNA binding protein 4	1.99123	7.54808	0.263806	0.0246102
NM_025388	66155	Ufc1	ubiquitin-fold modifier conjugating enzyme 1	58.8961	67.2897	0.875262	0.0247855
NM_012049	27045	Nit1	nitrilase 1	48.7068	57.4031	0.848505	0.0247955
NM_001162883	223672	Apol9a	apolipoprotein L 9a	55.464	24.4055	2.2726	0.0248092
NM_001043322	14260	Fmn1	formin 1	0.855743	6.5109	0.131432	0.0248695
NM_001164250	22003	Tpm1	tropomyosin 1, alpha	0.190463	6.45267	0.0295169	0.0248695
NM_001243040	100042856	Gm4070	predicted gene 4070	0.320838	6.61343	0.0485131	0.0248695
NM_001253679	20540	Slc7a7	solute carrier family 7 (cationic amino acid transporter, y+ system), member 7	0.974496	6.86204	0.142013	0.0248695
NM_007974	14063	F2rl1	coagulation factor II (thrombin) receptor-like 1	0.196742	6.27462	0.0313552	0.0248695
NM_008594	17304	Mfge8	milk fat globule-EGF factor 8 protein	0.248742	6.98931	0.0355889	0.0248695
NM_009285	20855	Stc1	stanniocalcin 1	0.111599	6.22113	0.0179387	0.0248695
NM_009636	11568	Aebp1	AE binding protein 1	0.380351	6.24449	0.0609099	0.0248695
NM_009749	12069	Bex2	brain expressed X-linked 2	0.500696	6.80861	0.0735387	0.0248695
NM_009750	12070	Ngfrap1	nerve growth factor receptor (TNFRSF16) associated protein 1	0.856586	6.72881	0.127301	0.0248695
NM_010394	15018	H2-Q7	histocompatibility 2, Q region locus 7	0.00966063	6.85815	0.00140863	0.0248695
NM_011035	18479	Pak1	p21 protein (Cdc42/Rac)-activated kinase 1	0.981369	6.17365	0.158961	0.0248695
NM_011454	20708	Serpinb6b	serine (or cysteine) peptidase inhibitor, clade B, member 6b	0.976558	6.2533	0.156167	0.0248695
NM_016753	17035	Lxn	latexin	0.216748	6.57906	0.0329451	0.0248695
NM_019482	55991	Panx1	pannexin 1	0.300929	6.19613	0.0485673	0.0248695
NM_019738	56312	Nupr1	nuclear protein transcription regulator 1	0.601667	6.9971	0.0859881	0.0248695
NM_025638	66569	Gdpd1	glycerophosphodiester phosphodiesterase domain containing 1	0.568913	6.57022	0.0865896	0.0248695
NM_027881	71720	Osbpl3	oxysterol binding protein-like 3	0.881134	6.60459	0.133412	0.0248695
NM_212457	406217	Bex4	brain expressed gene 4	0.110365	6.22918	0.0177174	0.0248695
NR_028261	75745	Rian	RNA imprinted and accumulated in nucleus	0.572881	6.64023	0.0862743	0.0248695
NM_012052	27050	Rps3	ribosomal protein S3	138.541	138.892	0.997473	0.0251579
NR_038166	71661	0610005C13Rik	RIKEN cDNA 0610005C13 gene	104.735	54.4001	1.92527	0.0252197
NM_026305	67673	Tceb2	transcription elongation factor B (SIII), polypeptide 2	88.5568	94.3249	0.938849	0.0254394
NM_007976	14067	F5	coagulation factor V	95.3728	100.05	0.953251	0.0257716
NM_024222	68292	Stt3b	STT3, subunit of the oligosaccharyltransferase complex, homolog B (S. cerevisiae)	24.2303	34.9623	0.693041	0.0259237
NM_178199	319185	Hist1h2bl	histone cluster 1, H2bl	185.584	179.708	1.0327	0.0265737
NM_026130	67398	Srpr	signal recognition particle receptor ('docking protein')	77.5902	84.6743	0.916337	0.0266061
NM_031376	83490	Pik3ap1	phosphoinositide-3-kinase adaptor protein 1	15.7697	24.9395	0.632318	0.0267875
NM_021880	19084	Prkar1a	protein kinase, cAMP dependent regulatory, type I, alpha	45.2587	54.9626	0.823445	0.0269176
NM_030694	80876	Ifitm2	interferon induced transmembrane protein 2	261.006	159.709	1.63426	0.0269409
NM_001177568	628308	Gm14420	predicted gene 14420	16.7157	3.86145	4.32887	0.0271466
NM_024225	69178	Snx5	sorting nexin 5	16.7037	3.96593	4.2118	0.0271466
NM_009647	11639	Ak4	adenylate kinase 4	18.3174	27.2061	0.673283	0.0272203
NM_025554	66420	Polr2e	polymerase (RNA) II (DNA directed) polypeptide E	18.9907	27.7048	0.685466	0.0272203
NM_026684	68342	Ndufb10	NADH dehydrogenase (ubiquinone) 1 beta subcomplex, 10	137.478	76.9171	1.78735	0.0275606
NM_028633	73738	Haus7	HAUS augmin-like complex, subunit 7	4.76499	11.0238	0.432246	0.0276308
NM_172752	234214	Sorbs2	sorbin and SH3 domain containing 2	4.94061	11.7314	0.421144	0.0276308
NM_001164421	66943	Pqlc1	PQ loop repeat containing 1	23.7072	6.11545	3.87661	0.0279163
NM_024446	67528	Nudt7	nudix (nucleoside diphosphate linked moiety X)-type motif 7	23.9221	6.2621	3.82014	0.0279163
NM_001037863	320940	Atp11c	ATPase, class VI, type 11C	34.4561	12.6307	2.72796	0.0279994
NM_019678	21787	Tfg	Trk-fused gene	25.9615	34.222	0.75862	0.028332
NM_146013	103655	Sec14l4	SEC14-like 4 (S. cerevisiae)	43.0443	17.6567	2.43785	0.0285631
NM_018868	55989	Nop58	NOP58 ribonucleoprotein	8.42877	16.4858	0.511275	0.0285973
NM_054088	116939	Pnpla3	patatin-like phospholipase domain containing 3	8.13434	16.6147	0.489587	0.0285973
NM_144940	243537	Uroc1	urocanase domain containing 1	131.374	72.3515	1.81577	0.0286781
NM_145615	110842	Etfa	electron transferring flavoprotein, alpha polypeptide	192.569	113.042	1.70352	0.0286942
NM_019746	56330	Pdcd5	programmed cell death 5	29.1372	38.7516	0.751897	0.0288665
NM_001002011	16905	Lmna	lamin A	6.56815	14.0982	0.465886	0.0290137
NM_007874	13476	Reep5	receptor accessory protein 5	6.14525	14.5371	0.422729	0.0290137
NM_010915	18048	Klk1b4	kallikrein 1-related pepidase b4	6.01185	14.5318	0.413703	0.0290137
NM_019581	56055	Gtpbp2	GTP binding protein 2	6.98265	14.0193	0.498074	0.0290137
NR_027943	68763	1110038B12Rik	RIKEN cDNA 1110038B12 gene	6.97608	14.4351	0.483272	0.0290137
NM_026690	68352	Aspdh	aspartate dehydrogenase domain containing	48.4087	20.9153	2.31451	0.0292688
NM_001110778	11488	Adam11	a disintegrin and metallopeptidase domain 11	9.10256	0.573509	15.8717	0.0292977
NR_002841_dup1	19799	Rn4.5s	4.5S RNA	9.72636	1e-05	972636	0.0292977
NM_011864	23972	Papss2	3'-phosphoadenosine 5'-phosphosulfate synthase 2	53.1541	23.513	2.26063	0.0293916
NM_001204335	64385	Cyp4f14	cytochrome P450, family 4, subfamily f, polypeptide 14	14.8897	2.26072	6.58626	0.0297619
NM_134246	171281	Acot3	acyl-CoA thioesterase 3	14.6925	2.05453	7.15127	0.0297619
NM_007980	14079	Fabp2	fatty acid binding protein 2, intestinal	52.5367	60.6591	0.866098	0.029762
NM_025379	66142	Cox7b	cytochrome c oxidase subunit VIIb	124.222	68.8248	1.8049	0.0297857
NM_008642	17777	Mttp	microsomal triglyceride transfer protein	81.7952	87.9288	0.930244	0.0299676
NM_007457	11769	Ap1s1	adaptor protein complex AP-1, sigma 1	19.5434	28.9729	0.674541	0.0299755
NM_007594	12321	Calu	calumenin	19.3319	28.7684	0.671984	0.0299755
NM_009279	20832	Ssr4	signal sequence receptor, delta	38.8446	47.2437	0.822218	0.0300599
NM_010306	14679	Gnai3	guanine nucleotide binding protein (G protein), alpha inhibiting 3	43.2335	52.2228	0.827866	0.0308801
NM_025698	66676	Tmed7	transmembrane emp24 protein transport domain containing 7	43.7363	52.829	0.827884	0.0308801
NM_001167907	240549	Gm4952	predicted gene 4952	11.055	1.31076	8.43404	0.0310404
NM_144856	108114	Slc22a7	solute carrier family 22 (organic anion transporter), member 7	11.2767	1.62901	6.92243	0.0310404
NM_173422	239447	Colec10	collectin sub-family member 10	11.0835	1.91677	5.78238	0.0310404
NM_019979	80795	Selk	selenoprotein K	48.833	56.4852	0.864527	0.0312093
NM_025279	15387	Hnrnpk	heterogeneous nuclear ribonucleoprotein K	103.283	106.937	0.96583	0.0313072
NM_026827	68742	Tmem219	transmembrane protein 219	20.6687	5.63529	3.66773	0.0315995
NM_134247	171282	Acot4	acyl-CoA thioesterase 4	20.806	5.83694	3.56454	0.0315995
NM_007485	11854	Rhod	ras homolog gene family, member D	11.1852	19.7956	0.565035	0.0323571
NM_021446	58520	0610007P14Rik	RIKEN cDNA 0610007P14 gene	44.6525	52.3127	0.853569	0.0325914
NM_007598	12331	Cap1	CAP, adenylate cyclase-associated protein 1 (yeast)	27.0491	36.1999	0.747215	0.0327153
NM_001243051	11975	Atp6v0a1	ATPase, H+ transporting, lysosomal V0 subunit A1	3.03907	10.2941	0.295224	0.0333017
NM_011819	23886	Gdf15	growth differentiation factor 15	3.16512	10.3586	0.305555	0.0333017
NM_016900	12390	Cav2	caveolin 2	3.48882	10.5664	0.330181	0.0333017
NM_019641	16765	Stmn1	stathmin 1	3.11304	10.2021	0.305137	0.0333017
NM_025834	66901	Proz	protein Z, vitamin K-dependent plasma glycoprotein	137.653	77.3259	1.78017	0.0333128
NM_013786	27400	Hsd17b6	hydroxysteroid (17-beta) dehydrogenase 6	106.089	109.458	0.969221	0.0334426
NM_001009949	230125	Slc25a51	solute carrier family 25, member 51	24.1525	7.28393	3.31586	0.0337008
NM_026219	67530	Uqcrb	ubiquinol-cytochrome c reductase binding protein	358.265	228.098	1.57066	0.0337151
NM_009101	20130	Rras	Harvey rat sarcoma oncogene, subgroup R	17.3833	26.6469	0.652357	0.033984
NM_001083955	110257	Hba-a2	hemoglobin alpha, adult chain 2	374.758	239.115	1.56727	0.0342124
NM_009318	21356	Tapbp	TAP binding protein	14.9981	22.0921	0.67889	0.0342321
NM_009794	12334	Capn2	calpain 2	9.56812	17.3122	0.552681	0.0342852
NM_028000	71910	Ppapdc1b	phosphatidic acid phosphatase type 2 domain containing 1B	9.66548	17.3168	0.558156	0.0342852
NM_020569	57320	Park7	Parkinson disease (autosomal recessive, early onset) 7	139.187	78.9434	1.76312	0.0342854
NM_011844	23945	Mgll	monoglyceride lipase	28.2128	9.44209	2.98798	0.0343097
NM_018881	55990	Fmo2	flavin containing monooxygenase 2	28.3153	9.47236	2.98926	0.0343097
NM_001042591	105171	Arrdc3	arrestin domain containing 3	55.2166	25.9326	2.12924	0.0344801
NM_007644	12492	Scarb2	scavenger receptor class B, member 2	67.1219	32.5751	2.06053	0.0346158
NM_019546	56189	Prodh2	proline dehydrogenase (oxidase) 2	67.3725	32.3767	2.08089	0.0346158
NM_028769	74126	Syvn1	synovial apoptosis inhibitor 1, synoviolin	24.2243	33.1238	0.731326	0.0346698
NM_008185	14871	Gstt1	glutathione S-transferase, theta 1	196.101	186.266	1.0528	0.0346921
NM_173350	100273	Osbpl9	oxysterol binding protein-like 9	45.2873	19.5426	2.31736	0.0347094
NM_021022	27413	Abcb11	ATP-binding cassette, sub-family B (MDR/TAP), member 11	73.4412	36.9001	1.99027	0.0351211
NM_001003948	98496	Pid1	phosphotyrosine interaction domain containing 1	32.6839	41.1452	0.794355	0.0352262
NM_009391	19384	Ran	RAN, member RAS oncogene family	32.3189	41.5516	0.777802	0.0352262
NM_001146050	53415	Htatip2	HIV-1 tat interactive protein 2, homolog (human)	5.26584	12.4474	0.423047	0.0356322
NM_016904	54124	Cks1b	CDC28 protein kinase 1b	5.19251	12.938	0.401338	0.0356322
NM_026579	28109	D10Wsu102e	DNA segment, Chr 10, Wayne State University 102, expressed	5.67071	12.8874	0.44002	0.0356322
NM_008059	14373	G0s2	G0/G1 switch gene 2	62.579	29.9917	2.08654	0.0359194
NR_037604	380674	Rdh18-ps	retinol dehydrogenase 18, pseudogene	37.9298	14.7127	2.57803	0.0365545
NM_008917	19063	Ppt1	palmitoyl-protein thioesterase 1	12.8779	20.2981	0.634439	0.036948
NM_028078	72058	Igsf5	immunoglobulin superfamily, member 5	12.1942	20.7764	0.586926	0.036948
NM_001195083	54383	Phc2	polyhomeotic-like 2 (Drosophila)	7.05552	14.026	0.503032	0.0370167
NM_001198825	11820	App	amyloid beta (A4) precursor protein	7.13919	14.5692	0.490019	0.0370167
NM_133941	101437	Dhx32	DEAH (Asp-Glu-Ala-His) box polypeptide 32	7.6325	14.2369	0.536107	0.0370167
NM_172395	57912	Cdc42se1	CDC42 small effector 1	7.77225	14.1373	0.549769	0.0370167
NM_172856	241447	Cers6	ceramide synthase 6	7.77116	14.8049	0.524905	0.0370167
NM_007853	13244	Degs1	degenerative spermatocyte homolog 1 (Drosophila)	42.6152	50.0337	0.85173	0.0370335
NM_026618	52469	Coa3	cytochrome C oxidase assembly factor 3	42.4429	50.3708	0.842609	0.0370335
NM_173007	269831	Tspan12	tetraspanin 12	75.6447	37.4688	2.01887	0.0371351
NM_022880	63959	Slc29a1	solute carrier family 29 (nucleoside transporters), member 1	18.6022	4.97713	3.73754	0.0371421
NR_027477	212862	Chpt1	choline phosphotransferase 1	18.9636	4.75858	3.98514	0.0371421
NM_028320	72674	Adipor1	adiponectin receptor 1	47.985	55.7462	0.860776	0.037198
NM_001253738	59069	Tpm3	tropomyosin 3, gamma	33.0799	41.928	0.788969	0.0375016
NM_016965	50884	Nckap1	NCK-associated protein 1	33.9375	41.199	0.823746	0.0375016
NM_021895	60595	Actn4	actinin alpha 4	33.0122	41.7911	0.789934	0.0375016
NM_001252570	227696	Phyhd1	phytanoyl-CoA dioxygenase domain containing 1	41.5862	17.2534	2.41032	0.0377147
NM_133732	70984	4931406C07Rik	RIKEN cDNA 4931406C07 gene	18.1359	26.9258	0.673551	0.0378021
NM_001045513	77300	Raph1	Ras association (RalGDS/AF-6) and pleckstrin homology domains 1	15.6794	23.0599	0.679942	0.0379165
NM_152806	67040	Ddx17	DEAD (Asp-Glu-Ala-Asp) box polypeptide 17	29.9582	37.3525	0.80204	0.0380229
NM_019639	22190	Ubc	ubiquitin C	392.647	349.63	1.12304	0.0380741
NM_015730	11438	Chrna4	cholinergic receptor, nicotinic, alpha polypeptide 4	2.39713	8.54802	0.280431	0.0383513
NM_016969	50918	Myadm	myeloid-associated differentiation marker	2.19618	8.95013	0.24538	0.0383513
NM_026167	67455	Klhl13	kelch-like 13	2.47383	8.91582	0.277465	0.0383513
NM_176933	319520	Dusp4	dual specificity phosphatase 4	2.26638	8.81692	0.257049	0.0383513
NM_025877	66972	Slc25a23	solute carrier family 25 (mitochondrial carrier; phosphate carrier), member 23	69.2177	34.8099	1.98845	0.0390261
NM_026790	52668	Ifi27	interferon, alpha-inducible protein 27	71.3928	77.9974	0.915323	0.039036
NM_008303	15528	Hspe1	heat shock protein 1 (chaperonin 10)	196.669	185.029	1.06291	0.039161
NM_008150	14735	Gpc4	glypican 4	22.4603	30.867	0.727648	0.039686
NM_148926	21769	Zfand3	zinc finger, AN1-type domain 3	22.9084	30.6257	0.748012	0.039686
NM_025843	66916	Ndufb7	NADH dehydrogenase (ubiquinone) 1 beta subcomplex, 7	90.4383	47.3411	1.91035	0.0397591
NM_016783	53328	Pgrmc1	progesterone receptor membrane component 1	494.627	432.021	1.14491	0.039938
NM_080844	11905	Serpinc1	serine (or cysteine) peptidase inhibitor, clade C (antithrombin), member 1	727.88	492.445	1.47809	0.0401563
NM_145569	232087	Mat2a	methionine adenosyltransferase II, alpha	30.7046	38.4788	0.797961	0.0402293
NM_177389	338366	Mia3	melanoma inhibitory activity 3	30.1585	38.2162	0.789155	0.0402293
NM_008996	19324	Rab1	RAB1, member RAS oncogene family	66.9486	72.4357	0.924249	0.0403473
NM_025363	66117	1110001J03Rik	RIKEN cDNA 1110001J03 gene	38.1551	15.3519	2.48537	0.0404009
NM_001160017	14688	Gnb1	guanine nucleotide binding protein (G protein), beta 1	10.0175	18.9923	0.527451	0.0408064
NM_028932	74427	Eaf1	ELL associated factor 1	10.0957	18.4935	0.545905	0.0408064
NM_001012306	15494	Hsd3b3	hydroxy-delta-5-steroid dehydrogenase, 3 beta- and steroid delta-isomerase 3	15.4976	3.24281	4.77907	0.0415055
NM_001111110	12763	Cmah	cytidine monophospho-N-acetylneuraminic acid hydroxylase	15.6693	3.51086	4.46309	0.0415055
NM_007822	13119	Cyp4a14	cytochrome P450, family 4, subfamily a, polypeptide 14	15.959	3.3635	4.74476	0.0415055
NM_013478	12007	Azgp1	alpha-2-glycoprotein 1, zinc	1073.42	743.554	1.44363	0.0415848
NM_032002	83961	Nrg4	neuregulin 4	13.0522	21.612	0.603933	0.042154
NM_024206	110379	Sec13	SEC13 homolog (S. cerevisiae)	31.1163	39.9383	0.779109	0.0426844
NM_009982	13032	Ctsc	cathepsin C	81.0283	85.3288	0.949601	0.0428169
NM_001199494	13663	Ei24	etoposide induced 2.4 mRNA	66.9555	32.0561	2.0887	0.0431168
NM_133684	67247	2017-03-02	mitochondrial amidoxime reducing component 2	133.973	75.3899	1.77707	0.0431616
NM_001177667	20740	Sptan1	spectrin alpha, non-erythrocytic 1	8.81602	15.4792	0.56954	0.0434546
NM_007805	13056	Cyb561	cytochrome b-561	8.21341	15.0117	0.547134	0.0434546
NM_011223	19303	Pxn	paxillin	8.983	15.0272	0.597783	0.0434546
NM_172608	223693	Tmem184b	transmembrane protein 184b	8.17657	15.5324	0.52642	0.0434546
NM_194334	67016	Tbc1d2b	TBC1 domain family, member 2B	8.69384	15.6818	0.55439	0.0434546
NM_009007	19353	Rac1	RAS-related C3 botulinum substrate 1	63.4813	69.5976	0.912119	0.0445484
NM_019911	56720	Tdo2	tryptophan 2,3-dioxygenase	697.208	472.8	1.47464	0.0447863
NM_008029	14257	Flt4	FMS-like tyrosine kinase 4	6.9633	13.2713	0.524689	0.0450328
NM_008338	15980	Ifngr2	interferon gamma receptor 2	6.61742	13.0335	0.507724	0.0450328
NM_010515	16004	Igf2r	insulin-like growth factor 2 receptor	6.06555	13.5091	0.448997	0.0450328
NM_013528	14583	Gfpt1	glutamine fructose-6-phosphate transaminase 1	6.62132	13.0311	0.508117	0.0450328
NM_023124	15019	H2-Q8	histocompatibility 2, Q region locus 8	6.42904	13.8348	0.464701	0.0450328
NM_027739	14421	B4galnt1	beta-1,4-N-acetyl-galactosaminyl transferase 1	6.91406	13.867	0.498598	0.0450328
NM_178661	208647	Creb3l2	cAMP responsive element binding protein 3-like 2	6.07044	13.6491	0.44475	0.0450328
NM_008555	17174	Masp1	mannan-binding lectin serine peptidase 1	30.9581	11.2544	2.75076	0.0454129
NM_007996	14148	Fdx1	ferredoxin 1	73.2151	37.5318	1.95075	0.0455936
NM_013653	20304	Ccl5	chemokine (C-C motif) ligand 5	4.82344	10.5729	0.456208	0.0456678
NM_172694	230316	Megf9	multiple EGF-like-domains 9	4.60958	10.2121	0.451384	0.0456678
NM_177646	227333	Dgkd	diacylglycerol kinase, delta	4.39098	10.2141	0.429894	0.0456678
NM_001039701	16181	Il1rn	interleukin 1 receptor antagonist	1.67105	6.82887	0.244704	0.0459813
NM_007609	12363	Casp4	caspase 4, apoptosis-related cysteine peptidase	1.43475	6.88143	0.208496	0.0459813
NM_021890	60527	Fads3	fatty acid desaturase 3	1.58369	6.53008	0.242522	0.0459813
NM_022315	64074	Smoc2	SPARC related modular calcium binding 2	1.19818	6.37488	0.187953	0.0459813
NM_028608	73690	Glipr1	GLI pathogenesis-related 1 (glioma)	1.32743	6.33904	0.209406	0.0459813
NM_145442	217588	Mbip	MAP3K12 binding inhibitory protein 1	1.541	6.11318	0.252078	0.0459813
NM_021518	59021	Rab2a	RAB2A, member RAS oncogene family	47.5333	54.7758	0.867779	0.0462692
NM_016667	20649	Sntb1	syntrophin, basic 1	17.0307	25.0969	0.678598	0.046732
NM_027135	69608	Sec24d	Sec24 related gene family, member D (S. cerevisiae)	17.7773	25.055	0.709531	0.046732
NM_178920	105853	Mal2	mal, T cell differentiation protein 2	17.9133	25.2398	0.709724	0.046732
NM_001033478	384198	Fam47e	family with sequence similarity 47, member E	13.2179	2.80447	4.71315	0.0471798
NM_138654	192136	5033411D12Rik	RIKEN cDNA 5033411D12 gene	13.521	2.47265	5.46822	0.0471798
NM_175523	243382	Ppm1k	protein phosphatase 1K (PP2C domain containing)	13.5582	2.22921	6.08206	0.0471798
NM_028810	74194	Rnd3	Rho family GTPase 3	11.1105	18.2872	0.607556	0.0472853
NM_144862	225341	Lims2	LIM and senescent cell antigen like domains 2	26.7496	9.89297	2.7039	0.0474846
NM_001033210	102502	Pls1	plastin 1 (I-isoform)	0.240513	5.56028	0.0432556	0.047868
NM_001042580	12512	Cd63	CD63 antigen	1e-05	5.44279	1.83729e-06	0.047868
NM_001276445	21897	Tlr1	toll-like receptor 1	0.11701	5.77758	0.0202524	0.047868
NM_007742	12842	Col1a1	collagen, type I, alpha 1	0.247133	5.31963	0.0464568	0.047868
NM_007743	12843	Col1a2	collagen, type I, alpha 2	0.869266	5.48763	0.158405	0.047868
NM_007930	13803	Enc1	ectodermal-neural cortex 1	0.889456	5.47563	0.162439	0.047868
NM_008619	17454	Mov10	Moloney leukemia virus 10	0.965099	5.78527	0.16682	0.047868
NM_009509	22349	Vil1	villin 1	0.243823	5.95827	0.0409218	0.047868
NM_010101	13610	S1pr3	sphingosine-1-phosphate receptor 3	0.353204	5.31765	0.0664211	0.047868
NM_011197	19221	Ptgfrn	prostaglandin F2 receptor negative regulator	0.524613	5.0496	0.103892	0.047868
NM_011323	20273	Scn8a	sodium channel, voltage-gated, type VIII, alpha	0.371883	5.39212	0.0689679	0.047868
NM_019688	56508	Rapgef4	Rap guanine nucleotide exchange factor (GEF) 4	0.00304541	5.3246	0.000571951	0.047868
NM_019703	56421	Pfkp	phosphofructokinase, platelet	0.517682	5.56125	0.0930873	0.047868
NM_021443	20307	Ccl8	chemokine (C-C motif) ligand 8	1e-05	5.20905	1.91974e-06	0.047868
NM_026770	68567	Cgref1	cell growth regulator with EF hand domain 1	7e-05	5.26342	1.32993e-05	0.047868
NM_027309	70082	Lysmd2	LysM, putative peptidoglycan-binding, domain containing 2	0.281025	5.97082	0.0470664	0.047868
NM_027491	52187	Rragd	Ras-related GTP binding D	0.36928	5.9136	0.0624459	0.047868
NM_172308	270685	Mthfd1l	methylenetetrahydrofolate dehydrogenase (NADP+ dependent) 1-like	0.995928	5.66344	0.175852	0.047868
NM_172574	217430	Pqlc3	PQ loop repeat containing	0.290223	5.80349	0.0500084	0.047868
NM_176921	319477	6030419C18Rik	RIKEN cDNA 6030419C18 gene	0.103245	5.90929	0.0174716	0.047868
NM_177919	331532	Tceal5	transcription elongation factor A (SII)-like 5	0.0705626	5.3138	0.0132791	0.047868
NM_178699	230991	B930041F14Rik	RIKEN cDNA B930041F14 gene	0.32365	5.20223	0.0622137	0.047868
NM_178748	268780	Egflam	EGF-like, fibronectin type III and laminin G domains	0.0328004	5.05573	0.00648777	0.047868
NM_178929	107250	Kazald1	Kazal-type serine peptidase inhibitor domain 1	0.529445	5.65329	0.0936525	0.047868
NR_027652	17263	Meg3	maternally expressed 3	0.877293	5.82246	0.150674	0.047868
NR_033137	22715	Zfp57	zinc finger protein 57	0.189209	5.52876	0.0342227	0.047868
NM_001243584	69674	Mif4gd	MIF4G domain containing	23.4661	7.58661	3.09309	0.0481505
NM_138745	108156	Mthfd1	methylenetetrahydrofolate dehydrogenase (NADP+ dependent), methenyltetrahydrofolate cyclohydrolase, formyltetrahydrofolate synthase	50.5577	23.9265	2.11304	0.0483397
NM_009178	20443	St3gal4	ST3 beta-galactoside alpha-2,3-sialyltransferase 4	51.8521	23.7497	2.18327	0.0483659
NM_001164038	17069	Ly6e	lymphocyte antigen 6 complex, locus E	135.885	132.374	1.02652	0.0487376
NM_015781	53605	Nap1l1	nucleosome assembly protein 1-like 1	21.0737	29.3542	0.717911	0.0490149
NM_025567	66445	Cyc1	cytochrome c-1	113.627	63.8518	1.77954	0.0492894
NM_008261	15378	Hnf4a	hepatic nuclear factor 4, alpha	127.46	125.523	1.01543	0.0494222
NM_134037	104112	Acly	ATP citrate lyase	87.2115	90.9398	0.959003	0.0495515
NM_001097617	50908	C1s	complement component 1, s subcomponent	169.75	100.746	1.68493	0.0495971
NM_175103	66162	Bola2	bolA-like 2 (E. coli)	25.3645	33.8469	0.749389	0.0497352
NM_025794	66841	Etfdh	electron transferring flavoprotein, dehydrogenase	57.1565	27.7191	2.06199	0.0497831

## Sheet: W VS T
Table S4-3. DEGs between normal liver tissues and hepatocellular carcinoma tissues.
mRNA Accesion NO.	GeneID	Gene symbol	Full name	W FPKM	T FPKM	Fold change-W/T	P-value
NM_001012323	381530	Mup20	major urinary protein 20	13032.7	4034.85	3.23003	0
NM_001039544	17842	Mup3	major urinary protein 3	8863.51	619.518	14.3071	0
NM_001045550_dup3	17841	Mup2	major urinary protein 2	10314.8	170.265	60.5809	0
NM_001134644	100048885	Gm2083	major urinary protein LOC100048885	5474.08	9.87673	554.24	0
NM_001277944	11813	Apoc2	apolipoprotein C-II	197.66	2290.8	0.0862843	0
NM_001281979	100038948	Mup9	major urinary protein 9	2004.05	21.8592	91.6799	0
NM_007468	11808	Apoa4	apolipoprotein A-IV	55.0567	1746.7	0.0315204	0
NM_008341	16006	Igfbp1	insulin-like growth factor binding protein 1	23.3802	1270.74	0.0183989	0
NM_009117	20208	Saa1	serum amyloid A 1	2104.59	62.3722	33.7424	0
NM_009247	20704	Serpina1e	serine (or cysteine) peptidase inhibitor, clade A, member 1E	4069.37	502.212	8.10289	0
NM_009692	11806	Apoa1	apolipoprotein A-I	5098.03	11957.5	0.426346	0
NM_009997	13086	Cyp2a4	cytochrome P450, family 2, subfamily a, polypeptide 4	319.573	6391.41	0.0500004	0
NM_011314	20209	Saa2	serum amyloid A 2	1910.13	30.4918	62.6441	0
NM_011458	20714	Serpina3k	serine (or cysteine) peptidase inhibitor, clade A, member 3K	6835.04	851.162	8.03025	0
NM_013465	11625	Ahsg	alpha-2-HS-glycoprotein	3300.41	7221.35	0.457035	0
NM_021282	13106	Cyp2e1	cytochrome P450, family 2, subfamily e, polypeptide 1	2901.04	418.998	6.92376	0
NM_133977	22041	Trf	transferrin	5808.83	1e-05	580883000	0
NM_009244	20701	Serpina1b	serine (or cysteine) preptidase inhibitor, clade A, member 1B	12408.1	14599.7	0.849887	3.75267e-275
NM_007818	13112	Cyp3a11	cytochrome P450, family 3, subfamily a, polypeptide 11	1822.94	175.568	10.3831	3.93915e-259
NM_007815	13095	Cyp2c29	cytochrome P450, family 2, subfamily c, polypeptide 29	1315.48	53.95	24.3833	1.06655e-248
NM_019946	56615	Mgst1	microsomal glutathione S-transferase 1	4266.98	1200.06	3.55564	4.64528e-245
NM_023125	16644	Kng1	kininogen 1	406.115	1534.87	0.264592	1.12786e-225
NM_007606	12350	Car3	carbonic anhydrase 3	1347.31	95.513	14.106	1.58452e-217
NM_007812	13087	Cyp2a5	cytochrome P450, family 2, subfamily a, polypeptide 5	150.395	1019.51	0.147517	2.58304e-213
NM_001134676	100041687	Mup8	major urinary protein 8	887.05	4.96971	178.491	6.36619e-210
NM_001102409	385643	Kng2	kininogen 2	432.516	1416.41	0.305361	2.54422e-185
NM_007376	11287	Pzp	pregnancy zone protein	1062.97	2287.22	0.464743	8.33911e-185
NM_001199999	100039116	Mup14	major urinary protein 14	773.188	4.38082	176.494	5.74481e-182
NR_002687	432466	Gm5424	argininosuccinate synthase pseudogene	1505.59	199.358	7.55219	6.63642e-180
NM_001134675	100041658	Mup7	major urinary protein 7	1e-05	495.585	2.01782e-08	8.41376e-178
NM_011575	21786	Tff3	trefoil factor 3, intestinal	4.11332	509.028	0.00808073	4.39715e-175
NM_017399	14080	Fabp1	fatty acid binding protein 1, liver	6179.16	2510.02	2.4618	3.69116e-174
NM_010358	14862	Gstm1	glutathione S-transferase, mu 1	570.35	1547.34	0.3686	8.59832e-168
NM_011044	18534	Pck1	phosphoenolpyruvate carboxykinase 1, cytosolic	1053.23	79.1681	13.3037	2.19199e-166
NM_001122647	100039008	Mup10	major urinary protein 10	726.432	7.51098	96.716	1.90246e-165
NM_024437	67528	Nudt7	nudix (nucleoside diphosphate linked moiety X)-type motif 7	942.139	52.7487	17.8609	6.80371e-165
NM_183249	66107	1100001G20Rik	RIKEN cDNA 1100001G20 gene	1460.42	222.705	6.55764	8.25016e-159
NM_008160	14775	Gpx1	glutathione peroxidase 1	1271.48	164.142	7.74622	1.75626e-154
NM_010742	17068	Ly6d	lymphocyte antigen 6 complex, locus D	0.519839	410.661	0.00126586	4.16956e-147
NM_013474	11807	Apoa2	apolipoprotein A-II	8015.69	3759.34	2.13221	5.94845e-147
NM_010321	14711	Gnmt	glycine N-methyltransferase	1146.28	143.93	7.96415	2.44461e-142
NM_146214	234724	Tat	tyrosine aminotransferase	1148.56	149.135	7.70148	3.43355e-139
NM_011327	20280	Scp2	sterol carrier protein 2, liver	1939.51	465.467	4.1668	5.80522e-138
NM_001134644_dup1	100048885	Gm2083	major urinary protein LOC100048885	602.814	6.8393	88.1397	8.9027e-137
NM_008491	16819	Lcn2	lipocalin 2	116.93	668.054	0.175031	1.66924e-129
NM_001134674	100039089	Mup13	major urinary protein 13	517.062	3.42113	151.138	6.72841e-121
NM_198672	382053	Ces3a	carboxylesterase 3A	745.784	53.939	13.8264	2.24283e-120
NM_013602	17748	Mt1	metallothionein 1	18.3236	405.525	0.0451849	1.12623e-119
NM_001164525	226654	Tstd1	thiosulfate sulfurtransferase (rhodanese)-like domain containing 1	29.9455	432.152	0.0692939	1.02604e-117
NM_008277	15445	Hpd	4-hydroxyphenylpyruvic acid dioxygenase	828.3	82.4612	10.0447	1.36671e-116
NM_001163010	17840	Mup1	major urinary protein 1	483.72	1.31458	367.965	3.56124e-116
NM_009127	20249	Scd1	stearoyl-Coenzyme A desaturase 1	978.945	1789.15	0.547156	2.28327e-111
NM_013541	14870	Gstp1	glutathione S-transferase, pi 1	3764.52	1540.57	2.44359	1.93671e-104
NM_010726	16922	Phyh	phytanoyl-CoA hydroxylase	1474.05	360.251	4.09173	7.14484e-103
NM_007443	11699	Ambp	alpha 1 microglobulin/bikunin	1897.96	2747.96	0.69068	2.15402e-102
NM_008630	17750	Mt2	metallothionein 2	14.4802	341.34	0.0424216	3.77564e-102
NM_009258	20730	Spink3	serine peptidase inhibitor, Kazal type 3	0.228526	282.654	0.000808501	6.24921e-101
NM_007817	13107	Cyp2f2	cytochrome P450, family 2, subfamily f, polypeptide 2	688.032	64.725	10.6301	7.08049e-100
NM_001135127	100189605	Mup19	major urinary protein 19	402.638	1.29872	310.027	2.35757e-96
NM_001134644_dup2	100048885	Gm2083	major urinary protein LOC100048885	407.437	2.165	188.193	8.06001e-96
NM_009060	19733	Rgn	regucalcin	793.647	106.859	7.42705	1.22835e-94
NM_001199995	100039054	Mup12	major urinary protein 12	389.478	1.70618	228.275	3.58677e-93
NM_001200004_dup1	100039150	Mup15	major urinary protein 15	363.119	1.37377	264.323	1.41721e-86
NM_001200004	100039150	Mup15	major urinary protein 15	1e-05	228.979	4.36721e-08	1.77733e-81
NM_008096	14473	Gc	group specific component	2788.64	3467.89	0.804132	9.59435e-81
NM_009263	20750	Spp1	secreted phosphoprotein 1	29.3092	314.049	0.0933268	6.73124e-79
NM_007825	13123	Cyp7b1	cytochrome P450, family 7, subfamily b, polypeptide 1	363.989	7.32198	49.7118	7.71713e-78
NM_030611	83702	Akr1c6	aldo-keto reductase family 1, member C6	881.171	181.64	4.85119	6.00655e-75
NM_009155	20363	Sepp1	selenoprotein P, plasma, 1	2265.21	2872.28	0.788645	7.02118e-72
NM_010001	13096	Cyp2c37	cytochrome P450, family 2. subfamily c, polypeptide 37	564.411	69.3746	8.1357	2.39539e-71
NM_017396	53973	Cyp3a41a	cytochrome P450, family 3, subfamily a, polypeptide 41A	505.749	51.6335	9.79498	9.49257e-71
NM_007752	12870	Cp	ceruloplasmin	327.413	761.123	0.430171	1.94731e-69
NM_008181	14857	Gsta1	glutathione S-transferase, alpha 1 (Ya)	36.7871	300.843	0.12228	4.01007e-69
NM_001134644_dup3	100048885	Gm2083	major urinary protein LOC100048885	298.857	2.19742	136.004	4.36205e-69
NM_008777	18478	Pah	phenylalanine hydroxylase	688.829	124.556	5.53028	2.8328e-66
NM_001134644_dup4	100048885	Gm2083	major urinary protein LOC100048885	271.045	0.00318732	85038.5	5.11381e-66
NM_010006	13105	Cyp2d9	cytochrome P450, family 2, subfamily d, polypeptide 9	677.994	120.298	5.63595	5.7537e-66
NM_019699	56473	Fads2	fatty acid desaturase 2	191.771	555.735	0.345076	1.12685e-65
NM_018816	55938	Apom	apolipoprotein M	190.352	551.631	0.345071	5.71154e-65
NM_013467	11668	Aldh1a1	aldehyde dehydrogenase family 1, subfamily A1	792.216	170.651	4.64232	1.88178e-64
NM_007409	11522	Adh1	alcohol dehydrogenase 1 (class I)	1158.53	1686.68	0.68687	2.3077e-64
NM_011318	20219	Apcs	serum amyloid P-component	121.397	440.571	0.275545	6.73079e-64
NM_007703	12686	Elovl3	elongation of very long chain fatty acids (FEN1/Elo2, SUR4/Elo3, yeast)-like 3	262.074	0.167031	1569.01	1.10345e-63
NM_023617	71724	Aox3	aldehyde oxidase 3	273.674	2.95689	92.5547	4.55376e-63
NM_016978	18242	Oat	ornithine aminotransferase	527.884	71.1416	7.42019	4.8144e-63
NM_010634	16592	Fabp5	fatty acid binding protein 5, epidermal	34.2343	276.975	0.123601	4.88209e-63
NM_134066	105349	Akr1c18	aldo-keto reductase family 1, member C18	0.0768031	176.046	0.000436267	9.08829e-63
NM_011134	18979	Pon1	paraoxonase 1	450.514	48.9992	9.19431	1.36669e-61
NM_007653	12512	Cd63	CD63 antigen	4.96184	189.321	0.0262086	2.33455e-61
NM_134144	107141	Cyp2c50	cytochrome P450, family 2, subfamily c, polypeptide 50	380.724	30.8115	12.3566	1.8357e-59
NM_175250	76971	2810007J24Rik	RIKEN cDNA 2810007J24 gene	240.723	0.960939	250.508	2.25022e-58
NM_053096	93673	Cml2	camello-like 2	410.461	43.7201	9.38838	1.02793e-56
NM_001163756	234673	Ces2e	carboxylesterase 2E	66.4325	312.271	0.21274	7.50146e-55
NM_009696	11816	Apoe	apolipoprotein E	10642.8	10098.5	1.0539	1.05516e-52
NM_011295	20042	Rps12	ribosomal protein S12	349.066	704.394	0.495555	1.31409e-52
NM_145953	107869	Cth	cystathionase (cystathionine gamma-lyase)	407.871	52.5486	7.76179	1.24714e-50
NM_007423	11576	Afp	alpha fetoprotein	0.479918	141.227	0.0033982	3.38782e-50
NM_013864	29811	Ndrg2	N-myc downstream regulated gene 2	509.745	91.8719	5.54843	1.11146e-49
NM_201239	58809	Rnase4	ribonuclease, RNase A family 4	463.817	75.9559	6.1064	5.65218e-49
NM_010000	13094	Cyp2b9	cytochrome P450, family 2, subfamily b, polypeptide 9	0.441575	136.849	0.00322673	2.10825e-48
NM_031165	15481	Hspa8	heat shock protein 8	591.627	962.903	0.61442	2.46519e-48
NM_020495	28253	Slco1b2	solute carrier organic anion transporter family, member 1b2	404.839	57.7475	7.0105	2.89418e-47
NM_001009550	381531	Mup21	major urinary protein 21	415.563	61.9692	6.70596	3.25492e-47
NM_010391	15007	H2-Q10	histocompatibility 2, Q region locus 10	1093.42	1486.66	0.735488	4.27354e-47
NM_009993	13077	Cyp1a2	cytochrome P450, family 1, subfamily a, polypeptide 2	431.412	69.761	6.18414	5.25423e-46
NM_001080809	227231	Cps1	carbamoyl-phosphate synthetase 1	766.519	214.479	3.57387	1.64218e-45
NM_009429	22070	Tpt1	tumor protein, translationally-controlled 1	1060.38	1428.2	0.742459	3.7955e-44
NM_010359	14864	Gstm3	glutathione S-transferase, mu 3	119.695	356.312	0.335928	7.32674e-44
NM_152811	71773	Ugt2b1	UDP glucuronosyltransferase 2 family, polypeptide B1	312.469	32.3898	9.64714	9.13291e-44
NM_001199333	100048884	LOC100048884	novel member of the major urinary protein (Mup) gene family	193.919	3.47438	55.814	2.5698e-42
NM_016697	14734	Gpc3	glypican 3	0.207048	119.305	0.00173545	2.62372e-42
NM_013697	22139	Ttr	transthyretin	4199.17	2281.8	1.84029	4.0355e-42
NM_011979	26464	Vnn3	vanin 3	17.7423	168.56	0.105258	1.45332e-41
NM_001199306	76971	2810007J24Rik	RIKEN cDNA 2810007J24 gene	185.669	3.63468	51.0826	1.77028e-40
NM_009778	12266	C3	complement component 3	1179.6	1514.75	0.778742	2.85527e-40
NM_001163486	243168	Hsd17b13	hydroxysteroid (17-beta) dehydrogenase 13	220.194	474.306	0.464245	1.36444e-39
NM_206537	404195	Cyp2c54	cytochrome P450, family 2, subfamily c, polypeptide 54	205.185	8.26123	24.8371	1.52044e-39
NM_008061	14377	G6pc	glucose-6-phosphatase, catalytic	217.954	11.2759	19.3292	1.97633e-39
NM_026535	68054	Serpina12	serine (or cysteine) peptidase inhibitor, clade A (alpha-1 antiproteinase, antitrypsin), member 12	15.8755	156.585	0.101386	3.98493e-39
NM_007620	12408	Cbr1	carbonyl reductase 1	34.5121	195.342	0.176675	1.11181e-38
NM_146010	216350	Tspan8	tetraspanin 8	0.515983	108.991	0.00473418	2.28163e-38
NM_013485	12279	C9	complement component 9	402.544	75.7984	5.31072	5.63795e-38
NM_019911	56720	Tdo2	tryptophan 2,3-dioxygenase	1200.96	472.8	2.5401	9.9704e-38
NM_001168680	216350	Tspan8	tetraspanin 8	0.698249	105.773	0.00660139	2.70324e-37
NM_009804	12359	Cat	catalase	1110.53	426.732	2.60241	4.36638e-37
NM_007618	12401	Serpina6	serine (or cysteine) peptidase inhibitor, clade A, member 6	70.725	250.265	0.2826	2.61303e-36
NM_008295	15496	Hsd3b5	hydroxy-delta-5-steroid dehydrogenase, 3 beta- and steroid delta-isomerase 5	154.419	1.45464	106.156	1.16118e-35
NM_007408	11520	Plin2	perilipin 2	140.204	344.652	0.406799	2.27044e-34
NM_033037	12583	Cdo1	cysteine dioxygenase 1, cytosolic	773.099	260.795	2.96439	3.42738e-34
NM_145146	280662	Afm	afamin	104.466	290.287	0.359871	1.16837e-33
NM_009246	20703	Serpina1d	serine (or cysteine) peptidase inhibitor, clade A, member 1D	2352.74	1192.37	1.97316	5.07086e-33
NM_010582	16425	Itih2	inter-alpha trypsin inhibitor, heavy chain 2	249.013	474.823	0.524433	8.49798e-33
NM_007686	12630	Cfi	complement component factor i	245.026	468.506	0.522994	1.27138e-32
NM_032541	84506	Hamp	hepcidin antimicrobial peptide	191.733	12.1089	15.8341	1.38381e-32
NM_001177561	20493	Slc10a1	solute carrier family 10 (sodium/bile acid cotransporter family), member 1	295.294	46.7262	6.31967	1.82244e-32
NM_001164681	382053	Ces3a	carboxylesterase 3A	185.25	11.4763	16.142	3.6693e-32
NM_009128	20250	Scd2	stearoyl-Coenzyme A desaturase 2	29.3372	161.56	0.181587	1.53092e-31
NM_133943	101502	Hsd3b7	hydroxy-delta-5-steroid dehydrogenase, 3 beta- and steroid delta-isomerase 7	279.145	42.5864	6.55479	2.04657e-31
NM_008645	17836	Mug1	murinoglobulin 1	949.06	369.406	2.56915	5.73019e-31
NM_007820	13114	Cyp3a16	cytochrome P450, family 3, subfamily a, polypeptide 16	228.679	26.1361	8.74955	1.35228e-30
NM_010012	13124	Cyp8b1	cytochrome P450, family 8, subfamily b, polypeptide 1	139.591	2.07804	67.1744	1.61327e-30
NM_010295	14629	Gclc	glutamate-cysteine ligase, catalytic subunit	91.4163	258.994	0.352967	1.87328e-30
NM_011082	18703	Pigr	polymeric immunoglobulin receptor	289.738	48.9119	5.92367	2.23996e-30
NM_010007	13109	Cyp2j5	cytochrome P450, family 2, subfamily j, polypeptide 5	198.034	17.7115	11.1811	2.50587e-30
NM_145449	217845	Ifi27l2b	interferon, alpha-inducible protein 27 like 2B	3.62937	96.8933	0.0374574	3.44883e-30
NM_031188	17840	Mup1	major urinary protein 1	124.194	0.740675	167.677	6.65997e-30
NM_010239	14319	Fth1	ferritin heavy chain 1	1295.17	1524.38	0.849637	1.57859e-29
NM_025587	66481	Rps21	ribosomal protein S21	389.791	610.531	0.638446	7.03789e-29
NM_025326	66058	Tmem176a	transmembrane protein 176A	144.843	321.839	0.450048	1.55663e-28
NM_013797	28248	Slco1a1	solute carrier organic anion transporter family, member 1a1	130.949	2.83524	46.1862	1.64563e-28
NM_016661	269378	Ahcy	S-adenosylhomocysteine hydrolase	519.523	155.981	3.33068	1.77903e-28
NM_016740	20195	S100a11	S100 calcium binding protein A11 (calgizzarin)	10.6658	110.045	0.0969222	2.5312e-28
NM_011267	19734	Rgs16	regulator of G-protein signaling 16	2.21908	87.858	0.0252576	3.25896e-28
NM_010924	18113	Nnmt	nicotinamide N-methyltransferase	142.717	5.12367	27.8544	4.61848e-28
NM_177406	277753	Cyp4a12a	cytochrome P450, family 4, subfamily a, polypeptide 12a	201.888	22.9254	8.8063	9.35324e-28
NM_029692	76654	Upp2	uridine phosphorylase 2	168.473	12.3113	13.6844	1.26913e-27
NM_008878	18816	Serpinf2	serine (or cysteine) peptidase inhibitor, clade F, member 2	312.394	515.739	0.605721	1.97877e-27
NM_007447	11727	Ang	angiogenin, ribonuclease, RNase A family, 5	214.507	27.5929	7.77399	3.03042e-27
NM_029796	76905	Lrg1	leucine-rich alpha-2-glycoprotein 1	386.036	595.323	0.648448	3.74478e-27
NM_027950	71839	Osgin1	oxidative stress induced growth inhibitor 1	45.3973	173.199	0.262111	4.73531e-27
NM_009450	22151	Tubb2a	tubulin, beta 2A class IIA	54.8309	187.039	0.293152	6.81674e-27
NM_007940	13850	Ephx2	epoxide hydrolase 2, cytoplasmic	322.485	70.5568	4.57057	1.20323e-26
NR_028101	666899	Gm12191	ribosomal protein L30 pseudogene	320.4	514.367	0.622902	7.29096e-26
NM_010106	13627	Eef1a1	eukaryotic translation elongation factor 1 alpha 1	934.149	1137.1	0.821519	1.53668e-25
NM_181849	110135	Fgb	fibrinogen beta chain	2090.18	2209.8	0.945868	1.83694e-25
NM_007954	13884	Ces1c	carboxylesterase 1C	681.571	252.521	2.69907	3.63982e-25
NR_003513	66961	Neat1	nuclear paraspeckle assembly transcript 1 (non-protein coding)	53.8648	178.099	0.302443	5.19979e-25
NM_001013820	434674	Slc22a28	solute carrier family 22, member 28	151.31	11.5872	13.0584	8.31033e-25
NM_183257	66438	Hamp2	hepcidin antimicrobial peptide 2	197.239	26.0609	7.56839	1.47332e-24
NM_013749	27279	Tnfrsf12a	tumor necrosis factor receptor superfamily, member 12a	5.14849	85.2652	0.0603821	1.88104e-24
NM_001150749	54150	Rdh7	retinol dehydrogenase 7	627.444	228.386	2.7473	3.97712e-24
NM_009467	22238	Ugt2b5	UDP glucuronosyltransferase 2 family, polypeptide B5	613.937	222.594	2.7581	7.23371e-24
NM_013492	12759	Clu	clusterin	692.685	885.859	0.781936	7.97843e-24
NM_024264	104086	Cyp27a1	cytochrome P450, family 27, subfamily a, polypeptide 1	193.979	26.9148	7.20715	1.03832e-23
NM_007585	12306	Anxa2	annexin A2	6.67659	86.5343	0.0771554	1.18307e-23
NM_009096	20104	Rps6	ribosomal protein S6	168.3	324.388	0.518823	2.06756e-23
NM_173047	109857	Cbr3	carbonyl reductase 3	0.238626	66.7874	0.00357292	2.23141e-23
NR_002861	321018	Serpina4-ps1	serine (or cysteine) peptidase inhibitor, clade A, member 4, pseudogene 1	97.5096	0.312506	312.025	2.51448e-23
NM_019447	54426	Hgfac	hepatocyte growth factor activator	57.103	177.693	0.321358	2.6109e-23
NM_026055	67248	Rpl39	ribosomal protein L39	422.868	602.305	0.702083	9.87443e-23
NM_023733	74114	Crot	carnitine O-octanoyltransferase	237.095	45.6299	5.19604	1.22103e-22
NM_010821	17476	Mpeg1	macrophage expressed gene 1	22.6052	117.782	0.191924	1.30667e-22
NM_010496	15902	Id2	inhibitor of DNA binding 2	49.7901	162.349	0.306686	1.32189e-22
NM_001200006	100039206	Mup17	major urinary protein 17	93.8696	0.0243701	3851.83	2.60489e-22
NR_075099	11625	Ahsg	alpha-2-HS-glycoprotein	113.393	249.96	0.453645	3.84388e-22
NM_010775	17194	Mbl1	mannose-binding lectin (protein A) 1	206.967	34.2926	6.03533	4.49657e-22
NM_011032	18453	P4hb	prolyl 4-hydroxylase, beta polypeptide	514.764	690.886	0.745078	6.38151e-22
NM_018811	54608	Abhd2	abhydrolase domain containing 2	8.46476	83.7075	0.101123	3.15971e-21
NM_133882	110382	C8b	complement component 8, beta polypeptide	179.368	26.9731	6.64988	5.58165e-21
NM_007657	12527	Cd9	CD9 antigen	19.8568	105.176	0.188796	5.77428e-21
NM_029688	76650	Srxn1	sulfiredoxin 1 homolog (S. cerevisiae)	15.9435	96.4022	0.165385	1.50863e-20
NM_133960	102022	Ces2a	carboxylesterase 2A	179.444	27.0346	6.63757	1.5605e-20
NM_007768	12944	Crp	C-reactive protein, pentraxin-related	321.035	88.9067	3.61092	2.02728e-20
NM_001102412	16644	Kng1	kininogen 1	123.474	253.026	0.487989	2.06252e-20
NM_001163434	14828	Hspa5	heat shock protein 5	359.166	517.449	0.694109	2.67053e-20
NM_011996	26876	Adh4	alcohol dehydrogenase 4 (class II), pi polypeptide	133.806	12.085	11.0721	3.24451e-20
NM_001111063	12846	Comt	catechol-O-methyltransferase	211.249	40.3179	5.23958	3.30492e-20
NM_013609	18049	Ngf	nerve growth factor	0.460134	57.093	0.00805938	3.5002e-20
NM_134255	68801	Elovl5	ELOVL family member 5, elongation of long chain fatty acids (yeast)	95.3323	215.518	0.44234	4.87659e-20
NM_028772	74129	Dmgdh	dimethylglycine dehydrogenase precursor	154.666	19.077	8.10746	5.26195e-20
NM_028064	72027	Slc39a4	solute carrier family 39 (zinc transporter), member 4	15.9527	94.6047	0.168625	5.46979e-20
NM_007385	11425	Apoc4	apolipoprotein C-IV	996.192	464.609	2.14415	7.1767e-20
NM_008705	18103	Nme2	NME/NM23 nucleoside diphosphate kinase 2	210.776	352.289	0.598304	7.96825e-20
NM_001081285	620807	Mup6	major urinary protein 6	88.9061	1.85659	47.8868	8.17679e-20
NM_009243	20700	Serpina1a	serine (or cysteine) peptidase inhibitor, clade A, member 1A	3308.39	3188.22	1.03769	8.86494e-20
NM_013547	15233	Hgd	homogentisate 1, 2-dioxygenase	342.997	100.407	3.41607	9.38093e-20
NM_027196	69745	Pold4	polymerase (DNA-directed), delta 4	9.74925	80.9369	0.120455	1.87502e-19
NM_018853	56040	Rplp1	ribosomal protein, large, P1	505.432	659.945	0.76587	2.74933e-19
NM_001190258	100043813	Gm9846	predicted gene 9846	543.082	694.953	0.781466	5.24139e-19
NM_153069	259301	Leap2	liver-expressed antimicrobial peptide 2	165.931	25.8685	6.4144	5.33903e-19
NM_001001446	226143	Cyp2c44	cytochrome P450, family 2, subfamily c, polypeptide 44	136.182	15.0958	9.02118	6.48433e-19
NM_009093	20090	Rps29	ribosomal protein S29	471.425	620.196	0.760123	9.27895e-19
NM_017370	15439	Hp	haptoglobin	2812.87	2740.41	1.02644	1.12904e-18
NM_008769	18416	Otc	ornithine transcarbamylase	232.11	53.1251	4.36912	1.67539e-18
NM_008162	625249	Gpx4	glutathione peroxidase 4	182.974	312.026	0.586406	1.8631e-18
NM_011414	20568	Slpi	secretory leukocyte peptidase inhibitor	0.624525	52.9449	0.0117958	2.0666e-18
NM_133670	20887	Sult1a1	sulfotransferase family 1A, phenol-preferring, member 1	122.799	240.057	0.511541	2.91517e-18
NM_145565	231691	Sds	serine dehydratase	189.104	36.7927	5.13972	3.82539e-18
NM_009253	20717	Serpina3m	serine (or cysteine) peptidase inhibitor, clade A, member 3M	101.34	213.761	0.474081	4.10132e-18
NM_080434	66113	Apoa5	apolipoprotein A-V	366.863	118.147	3.10514	4.27824e-18
NM_001164208	65963	Tmem176b	transmembrane protein 176B	59.3702	157.419	0.377148	5.24101e-18
NM_027976	433256	Acsl5	acyl-CoA synthetase long-chain family member 5	108.904	221.344	0.492012	5.76107e-18
NM_139297	216558	Ugp2	UDP-glucose pyrophosphorylase 2	112.47	226.845	0.495801	5.95529e-18
NM_010168	14061	F2	coagulation factor II	616.703	755.657	0.816115	6.83131e-18
NM_001102411	16644	Kng1	kininogen 1	93.5079	202.275	0.462281	7.23382e-18
NM_010664	16668	Krt18	keratin 18	88.8798	195.049	0.455679	7.80295e-18
NM_053176	94175	Hrg	histidine-rich glycoprotein	381.566	521.817	0.731226	9.17396e-18
NM_027052	69354	Slc38a4	solute carrier family 38, member 4	347.503	111.207	3.12483	1.52404e-17
NM_001080940	624219	Gm6484	predicted gene 6484	26.2624	105.984	0.247796	1.55308e-17
NM_008407	16426	Itih3	inter-alpha trypsin inhibitor, heavy chain 3	305.329	440.218	0.693586	1.56094e-17
NM_144520	67815	Sec14l2	SEC14-like 2 (S. cerevisiae)	227.248	54.1624	4.19568	1.7188e-17
NM_007484	11853	Rhoc	ras homolog gene family, member C	6.63618	66.0769	0.100431	2.11385e-17
NM_018874	18946	Pnliprp1	pancreatic lipase related protein 1	0.0286372	49.2917	0.000580974	2.3782e-17
NM_008133	14661	Glud1	glutamate dehydrogenase 1	390.318	526.244	0.741705	2.95458e-17
NM_009983	13033	Ctsd	cathepsin D	139.486	255.91	0.545059	3.11407e-17
NM_009512	26459	Slc27a5	solute carrier family 27 (fatty acid transporter), member 5	296.627	87.1629	3.40313	4.1546e-17
NM_019883	22186	Uba52	ubiquitin A-52 residue ribosomal protein fusion product 1	449.63	583.191	0.770982	4.75871e-17
NM_026353	67739	Slc48a1	solute carrier family 48 (heme transporter), member 1	14.7163	82.3121	0.178787	4.82327e-17
NR_030782	56388	Cyp3a25	cytochrome P450, family 3, subfamily a, polypeptide 25	190.929	39.6376	4.81687	5.12299e-17
NM_178598	21346	Tagln2	transgelin 2	7.38521	67.7559	0.108997	6.26177e-17
NM_025325	107766	Haao	3-hydroxyanthranilate 3,4-dioxygenase	304.856	92.6963	3.28876	6.45549e-17
NM_146148	230558	C8a	complement component 8, alpha polypeptide	272.769	77.4167	3.52339	9.20379e-17
NM_009084	19981	Rpl37a	ribosomal protein L37a	231.501	356.927	0.648595	9.26778e-17
NM_011707	22370	Vtn	vitronectin	986.601	483.21	2.04176	1.33794e-16
NM_026988	69202	Ptms	parathymosin	296.542	90.2432	3.28603	2.28672e-16
NM_019792	56388	Cyp3a25	cytochrome P450, family 3, subfamily a, polypeptide 25	231.853	59.3557	3.90616	2.64465e-16
NM_008176	14825	Cxcl1	chemokine (C-X-C motif) ligand 1	3.348	55.132	0.060727	2.8837e-16
NM_007494	11898	Ass1	argininosuccinate synthetase 1	193.679	43.0844	4.49534	5.3606e-16
NM_025452	66260	Tmem54	transmembrane protein 54	1e-05	45.8671	2.18021e-07	6.14596e-16
NM_007475	11837	Rplp0	ribosomal protein, large, P0	259.695	380.083	0.683259	6.49963e-16
NM_007576	12269	C4bp	complement component 4 binding protein	314.976	437.501	0.719943	6.80518e-16
NM_021022	27413	Abcb11	ATP-binding cassette, sub-family B (MDR/TAP), member 11	176.511	36.9001	4.78348	6.86165e-16
NM_018860	67945	Rpl41	ribosomal protein L41	478.593	601.618	0.79551	8.2276e-16
NM_010240	14325	Ftl1	ferritin light chain 1	2264.6	1322.14	1.71283	8.77897e-16
NM_017396_dup1	53973	Cyp3a41a	cytochrome P450, family 3, subfamily a, polypeptide 41A	105.874	10.6494	9.94178	9.12068e-16
NM_008155	14751	Gpi1	glucose phosphate isomerase 1	40.473	120.378	0.336216	9.36993e-16
NM_023383	67758	Aadac	arylacetamide deacetylase (esterase)	351.836	120.712	2.91467	1.01724e-15
NM_025963	67097	Rps10	ribosomal protein S10	204.655	319.892	0.639763	1.16383e-15
NM_007988	14104	Fasn	fatty acid synthase	46.6444	128.816	0.362101	1.31966e-15
NM_011990	26570	Slc7a11	solute carrier family 7 (cationic amino acid transporter, y+ system), member 11	0.0261482	44.1595	0.000592131	1.38426e-15
NM_177380	337924	Cyp3a44	cytochrome P450, family 3, subfamily a, polypeptide 44	138.678	22.5729	6.14356	1.79847e-15
NM_019975	56794	Hacl1	2-hydroxyacyl-CoA lyase 1	109.92	12.1869	9.01952	2.73877e-15
NM_145935	107146	Glyat	glycine-N-acyltransferase	202.208	49.8876	4.05327	2.7443e-15
NM_001111336	15495	Hsd3b4	hydroxy-delta-5-steroid dehydrogenase, 3 beta- and steroid delta-isomerase 4	64.5731	0.558622	115.594	2.93089e-15
NM_026159	67442	Retsat	retinol saturase (all trans retinol 13,14 reductase)	111.933	13.1133	8.53584	3.42922e-15
NR_015583	212965	BC024386	cDNA sequence BC023486	149.202	27.1858	5.48823	3.66609e-15
NM_025374	109801	Glo1	glyoxalase 1	221.315	58.3156	3.79513	4.1713e-15
NM_020600	20044	Rps14	ribosomal protein S14	376.808	493.553	0.76346	4.54462e-15
NM_016844	54127	Rps28	ribosomal protein S28	355.963	472.219	0.753809	4.93872e-15
NM_025592	66489	Rpl35	ribosomal protein L35	249.194	362.38	0.687659	5.88892e-15
NM_011016	18406	Orm2	orosomucoid 2	160.666	32.1207	5.00195	5.94155e-15
NM_008343	16009	Igfbp3	insulin-like growth factor binding protein 3	5.08157	56.2941	0.0902683	5.98058e-15
NM_007570	12227	Btg2	B cell translocation gene 2, anti-proliferative	3.00801	51.6696	0.0582162	6.10875e-15
NM_008149	14732	Gpam	glycerol-3-phosphate acyltransferase, mitochondrial	55.3706	138.603	0.399491	6.48734e-15
NM_144942	246277	Csad	cysteine sulfinic acid decarboxylase	84.5093	5.9113	14.2962	8.25111e-15
NM_029562	76279	Cyp2d26	cytochrome P450, family 2, subfamily d, polypeptide 26	336.791	450.849	0.747015	9.94656e-15
NM_008819	18618	Pemt	phosphatidylethanolamine N-methyltransferase	243.19	70.6461	3.44237	1.01983e-14
NM_023142	11867	Arpc1b	actin related protein 2/3 complex, subunit 1B	21.3919	86.6369	0.246914	1.23916e-14
NM_001164209	65963	Tmem176b	transmembrane protein 176B	59.9625	142.777	0.419973	1.3796e-14
NM_010886	17992	Ndufa4	NADH dehydrogenase (ubiquinone) 1 alpha subcomplex, 4	670.56	307.316	2.18199	1.56302e-14
NM_183278	69134	Fam25c	family with sequence similarity 25, member C	70.3296	2.95849	23.7721	1.66546e-14
NM_008768	18405	Orm1	orosomucoid 1	1518.42	843.908	1.79927	1.8353e-14
NM_016704	12274	C6	complement component 6	113.6	15.1801	7.48348	2.19499e-14
NM_024277	78294	Rps27a	ribosomal protein S27A	224.87	331.03	0.679304	2.34397e-14
NM_008097	270076	Gcdh	glutaryl-Coenzyme A dehydrogenase	129.208	21.9787	5.87878	2.67163e-14
NR_040679	69571	2310034O05Rik	RIKEN cDNA 2310034O05 gene	1e-05	40.2916	2.48191e-07	3.54519e-14
NM_145539	229302	Tm4sf4	transmembrane 4 superfamily member 4	68.7043	151.884	0.452347	4.10723e-14
NM_028094	72094	Ugt2a3	UDP glucuronosyltransferase 2 family, polypeptide A3	138.237	25.9963	5.31756	5.20032e-14
NM_008618	17449	Mdh1	malate dehydrogenase 1, NAD (soluble)	307.024	105.808	2.90171	5.49668e-14
NM_023372	67671	Rpl38	ribosomal protein L38	317.677	424.743	0.747928	7.02519e-14
NM_013759	27361	Msrb1	methionine sulfoxide reductase B1	339.121	122.82	2.76112	7.19807e-14
NM_009094	20102	Rps4x	ribosomal protein S4, X-linked	280.176	386.104	0.725649	8.03843e-14
NM_026268	67603	Dusp6	dual specificity phosphatase 6	10.7395	63.3369	0.169562	8.24899e-14
NM_010545	16149	Cd74	CD74 antigen (invariant polypeptide of major histocompatibility complex, class II antigen-associated)	33.2471	101.984	0.326003	1.08074e-13
NM_052835	110954	Rpl10	ribosomal protein L10	601.762	697.866	0.862289	1.49472e-13
NM_181325	18408	Slc25a15	solute carrier family 25 (mitochondrial carrier ornithine transporter), member 15	144.821	29.4324	4.92046	1.87855e-13
NM_011315	20210	Saa3	serum amyloid A 3	81.8142	6.16379	13.2734	1.98481e-13
NM_026147	67427	Rps20	ribosomal protein S20	243.435	344.427	0.706783	2.2902e-13
NR_003373	100034726	Gm15772	ribosomal protein L26 pseudogene	316.205	418.178	0.756149	2.94617e-13
NM_144855	12411	Cbs	cystathionine beta-synthase	115.026	18.7694	6.12838	3.40661e-13
NM_028341	72747	Ttc39c	tetratricopeptide repeat domain 39C	144.343	30.219	4.77656	4.32886e-13
NM_026533	68052	Rps13	ribosomal protein S13	197.001	293.049	0.672246	4.33503e-13
NM_133768	109900	Asl	argininosuccinate lyase	215.968	62.6521	3.4471	4.44952e-13
NM_145567	58875	Hibadh	3-hydroxyisobutyrate dehydrogenase	189.82	50.3018	3.77362	5.42992e-13
NM_009252	20716	Serpina3n	serine (or cysteine) peptidase inhibitor, clade A, member 3N	229.862	326.379	0.704279	6.28975e-13
NM_013725	27207	Rps11	ribosomal protein S11	246.152	343.508	0.716583	6.71712e-13
NM_025797	109672	Cyb5	cytochrome b-5	1019.47	537.027	1.89836	6.93234e-13
NM_009438	22121	Rpl13a	ribosomal protein L13A	241.449	338.565	0.713154	7.58139e-13
NM_029767	76846	Rps9	ribosomal protein S9	316.467	414.894	0.762766	7.8482e-13
NM_007809	13074	Cyp17a1	cytochrome P450, family 17, subfamily a, polypeptide 1	5.53052	50.2276	0.110109	7.97116e-13
NM_011291	19989	Rpl7	ribosomal protein L7	324.819	422.966	0.767955	8.03455e-13
NM_010356	14859	Gsta3	glutathione S-transferase, alpha 3	913.683	471.585	1.93747	8.6197e-13
NM_001168679	216350	Tspan8	tetraspanin 8	1.58e-05	36.1257	4.37362e-07	8.99991e-13
NM_007793	13014	Cstb	cystatin B	35.0514	100.581	0.348489	1.07267e-12
NM_028787	74150	Slc35f5	solute carrier family 35, member F5	19.7852	75.3898	0.262439	1.18192e-12
NM_013647	20055	Rps16	ribosomal protein S16	272.754	368.183	0.740811	1.29813e-12
NM_023160	66116	Cml1	camello-like 1	138.549	29.1979	4.74517	1.6012e-12
NM_011434	20655	Sod1	superoxide dismutase 1, soluble	1148.97	624.012	1.84126	1.62527e-12
NM_011834	23923	Aadat	aminoadipate aminotransferase	76.0402	6.75397	11.2586	1.62658e-12
NM_008706	18104	Nqo1	NAD(P)H dehydrogenase, quinone 1	2.8004	41.5332	0.0674256	1.72474e-12
NM_023523	111175	Pecr	peroxisomal trans-2-enoyl-CoA reductase	150.241	34.0147	4.41694	1.94749e-12
NM_008256	15360	Hmgcs2	3-hydroxy-3-methylglutaryl-Coenzyme A synthase 2	469.203	203.914	2.30098	2.00692e-12
NM_001112698	18049	Ngf	nerve growth factor	0.499479	35.737	0.0139765	2.01696e-12
NM_010378	14960	H2-Aa	histocompatibility 2, class II antigen A, alpha	18.9424	73.7329	0.256906	2.12974e-12
NM_207523	268449	Rpl23a	ribosomal protein L23A	272.542	366.676	0.743277	2.16269e-12
NM_170778	99586	Dpyd	dihydropyrimidine dehydrogenase	110.819	18.1931	6.09127	2.18418e-12
NM_010917	18073	Nid1	nidogen 1	2.75374	40.0671	0.0687282	3.70796e-12
NM_207216	105887	Ugt3a1	UDP glycosyltransferases 3 family, polypeptide A1	114.62	20.2498	5.6603	3.74616e-12
NR_002875	218963	Gm1821	ubiquitin pseudogene	384.472	475.739	0.808157	3.82461e-12
NM_010286	14605	Tsc22d3	TSC22 domain family, member 3	103.729	16.4031	6.32374	4.6968e-12
NM_001002239	319195	Rpl17	ribosomal protein L17	269.438	360.454	0.747496	4.83743e-12
NM_008143	14694	Gnb2l1	guanine nucleotide binding protein (G protein), beta polypeptide 2 like 1	189.594	277.162	0.684055	4.89049e-12
NM_009091	20054	Rps15	ribosomal protein S15	281.015	372.987	0.753418	5.17527e-12
NM_054098	117167	Steap4	STEAP family member 4	52.8044	120.57	0.437956	5.63818e-12
NM_010324	14718	Got1	glutamate oxaloacetate transaminase 1, soluble	128.605	26.9967	4.76373	6.01751e-12
NM_007519	12012	Baat	bile acid-Coenzyme A: amino acid N-acyltransferase	149.75	35.0232	4.27574	6.06058e-12
NM_019503	56188	Fxyd1	FXYD domain-containing ion transport regulator 1	183.748	51.5862	3.56196	6.46588e-12
NM_027907	71760	Etnppl	ethanolamine phosphate phospholyase	50.1132	0.723083	69.3049	6.97872e-12
NM_001045489	17304	Mfge8	milk fat globule-EGF factor 8 protein	2.97182	39.0019	0.0761968	7.95916e-12
NM_172471	209378	Itih5	inter-alpha (globulin) inhibitor H5	2.61413	39.5135	0.0661579	7.95916e-12
NM_153151	224530	Acat3	acetyl-Coenzyme A acetyltransferase 3	195.787	57.107	3.42842	9.50277e-12
NM_144511	13909	Ces3b	carboxylesterase 3B	62.4528	3.14702	19.8451	9.59549e-12
NM_009834	12457	Ccrn4l	CCR4 carbon catabolite repression 4-like (S. cerevisiae)	66.3046	4.54046	14.6031	9.79407e-12
NM_001276413	14268	Fn1	fibronectin 1	61.5784	130.059	0.473465	9.82245e-12
NM_007913	13653	Egr1	early growth response 1	0.653081	33.1964	0.0196732	1.01085e-11
NM_001048147	14600	Ghr	growth hormone receptor	90.5924	12.7428	7.1093	1.22746e-11
NM_001199350	619547	Rpl34-ps1	ribosomal protein L34, pseudogene 1	361.994	448.135	0.807779	1.34082e-11
NM_010284	14600	Ghr	growth hormone receptor	116.482	22.6396	5.14506	1.47625e-11
NM_053082	64540	Tspan4	tetraspanin 4	16.2084	66.787	0.242688	2.06247e-11
NM_010401	15109	Hal	histidine ammonia lyase	138.681	32.891	4.21638	2.41912e-11
NM_029821	76974	Urah	urate (5-hydroxyiso-) hydrolase	197.834	60.0357	3.29527	2.63979e-11
NM_022026	64008	Aqp9	aquaporin 9	164.433	44.7916	3.67107	2.79831e-11
NM_024406	11770	Fabp4	fatty acid binding protein 4, adipocyte	11.5627	56.2109	0.205702	2.91567e-11
NM_024175	66475	Rps23	ribosomal protein S23	306.36	390.699	0.784133	3.13907e-11
NM_029555	76263	Gstk1	glutathione S-transferase kappa 1	111.14	21.6219	5.14016	3.50044e-11
NM_010398	15040	H2-T23	histocompatibility 2, T region locus 23	111.933	186.101	0.601464	3.88298e-11
NM_019395	14121	Fbp1	fructose bisphosphatase 1	494.662	226.459	2.18433	4.00932e-11
NM_001276411	14268	Fn1	fibronectin 1	60.5028	126.131	0.479682	4.03448e-11
NM_153529	68404	Nrn1	neuritin 1	178.423	259.928	0.686432	4.0694e-11
NM_008198	14962	Cfb	complement factor B	357.608	439.452	0.813759	4.08073e-11
NM_009841	12475	Cd14	CD14 antigen	1.94256	34.4522	0.0563842	4.82681e-11
NM_007813	13089	Cyp2b13	cytochrome P450, family 2, subfamily b, polypeptide 13	0.0776125	31.2021	0.00248741	5.05022e-11
NM_001077529	18103	Nme2	NME/NM23 nucleoside diphosphate kinase 2	105.095	19.757	5.31938	5.30182e-11
NM_027106	69534	Avpi1	arginine vasopressin-induced 1	18.7778	67.0916	0.279883	5.90335e-11
NM_010380	14964	H2-D1	histocompatibility 2, D region locus 1	289.437	371.354	0.77941	5.96789e-11
NM_024236	110391	Qdpr	quinoid dihydropteridine reductase	303.015	117.372	2.58166	6.27955e-11
NM_029550	64697	Keg1	kidney expressed gene 1	121.091	26.0275	4.65243	7.4862e-11
NM_010357	14860	Gsta4	glutathione S-transferase, alpha 4	63.6439	128.191	0.496477	7.76868e-11
NM_001164526	100039028	Mup11	major urinary protein 11	46.5212	1e-05	4652120	7.85878e-11
NM_008255	15357	Hmgcr	3-hydroxy-3-methylglutaryl-Coenzyme A reductase	31.8187	86.9266	0.366041	8.94573e-11
NM_009095	20103	Rps5	ribosomal protein S5	221.291	301.351	0.73433	9.32154e-11
NM_009098	20116	Rps8	ribosomal protein S8	264.444	344.234	0.76821	1.11604e-10
NM_030599	80782	Klrb1b	killer cell lectin-like receptor subfamily B member 1B	0.0408042	30.3223	0.00134568	1.12736e-10
NM_022434	64385	Cyp4f14	cytochrome P450, family 4, subfamily f, polypeptide 14	87.0362	13.8451	6.28643	1.51005e-10
NM_133969	102294	Cyp4v3	cytochrome P450, family 4, subfamily v, polypeptide 3	179.485	54.6564	3.28388	1.58404e-10
NM_009735	12010	B2m	beta-2 microglobulin	2254.04	2104.07	1.07128	1.65543e-10
NM_024446	67528	Nudt7	nudix (nucleoside diphosphate linked moiety X)-type motif 7	66.6392	6.2621	10.6417	1.89653e-10
NR_004446	630499	H2-K2	histocompatibility 2, K region locus 2	186.666	262.302	0.711645	1.92458e-10
NM_133653	11720	Mat1a	methionine adenosyltransferase I, alpha	621.24	309.662	2.00619	2.35362e-10
NM_001045550	17841	Mup2	major urinary protein 2	1e-05	29.1305	3.43283e-07	2.51424e-10
NM_133770	76889	Adck4	aarF domain containing kinase 4	5.50405	41.7246	0.131914	3.33857e-10
NM_009982	13032	Ctsc	cathepsin C	32.175	85.3288	0.377071	3.35505e-10
NM_021792	60440	Iigp1	interferon inducible GTPase 1	53.5971	112.618	0.475919	3.41508e-10
NM_008495	16852	Lgals1	lectin, galactose binding, soluble 1	15.8075	59.6512	0.264999	3.46639e-10
NM_024450	30049	Scd3	stearoyl-coenzyme A desaturase 3	52.8084	111.214	0.474836	4.08724e-10
NM_013762	27367	Rpl3	ribosomal protein L3	189.983	263.593	0.720744	4.19145e-10
NM_022325	64138	Ctsz	cathepsin Z	109.491	177.134	0.618125	4.32453e-10
NM_007512	11983	Atpif1	ATPase inhibitory factor 1	21.4812	68.8536	0.311984	4.45759e-10
NM_177420	107272	Psat1	phosphoserine aminotransferase 1	0.232614	28.5719	0.00814136	5.60171e-10
NM_009078	19921	Rpl19	ribosomal protein L19	278.297	351.382	0.792007	6.5589e-10
NM_007907	13629	Eef2	eukaryotic translation elongation factor 2	368.938	438.384	0.841586	7.03017e-10
NM_009076	269261	Rpl12	ribosomal protein L12	166.566	237.229	0.702132	7.25168e-10
NM_001104531	545123	Cyp2d11	cytochrome P450, family 2, subfamily d, polypeptide 11	155.454	45.3566	3.42737	9.53437e-10
NM_001081274	110208	Pgd	phosphogluconate dehydrogenase	18.7648	62.9105	0.298278	9.60438e-10
NM_145424	216454	BC089597	cDNA sequence BC089597	47.2977	102.288	0.462397	1.02265e-09
NM_011172	19125	Prodh	proline dehydrogenase	72.6773	9.96302	7.29471	1.03176e-09
NM_207105	14961	H2-Ab1	histocompatibility 2, class II antigen A, beta 1	14.3709	56.416	0.254731	1.05173e-09
NM_015780	50702	Cfhr1	complement factor H-related 1	100.951	20.4517	4.93607	1.12841e-09
NM_007670	12579	Cdkn2b	cyclin-dependent kinase inhibitor 2B (p15, inhibits CDK4)	0.236003	27.6506	0.00853519	1.24674e-09
NM_009665	11702	Amd1	S-adenosylmethionine decarboxylase 1	0.0638182	27.8683	0.00228999	1.24674e-09
NM_007631	12443	Ccnd1	cyclin D1	5.98711	39.2032	0.15272	1.30462e-09
NM_024212	67891	Rpl4	ribosomal protein L4	300.188	369.831	0.81169	1.34833e-09
NM_001190448	13195	Ddc	dopa decarboxylase	49.2633	2.6232	18.7798	1.40912e-09
NM_054094	117147	Acsm1	acyl-CoA synthetase medium-chain family member 1	146.554	41.4066	3.53939	1.53222e-09
NM_018730	54217	Rpl36	ribosomal protein L36	263.08	332.214	0.791899	1.78238e-09
NM_024284	14651	Hagh	hydroxyacyl glutathione hydrolase	189.719	63.148	3.00435	1.79291e-09
NM_013471	11746	Anxa4	annexin A4	22.1935	67.5643	0.32848	1.88694e-09
NM_207634	20088	Rps24	ribosomal protein S24	214.815	283.606	0.757442	2.00939e-09
NM_146094	76267	Fads1	fatty acid desaturase 1	135.465	201.816	0.67123	2.26024e-09
NM_009270	20775	Sqle	squalene epoxidase	40.2859	92.6791	0.434682	2.32352e-09
NM_175329	103172	Chchd10	coiled-coil-helix-coiled-coil-helix domain containing 10	303.078	126.364	2.39845	2.45383e-09
NM_007860	13370	Dio1	deiodinase, iodothyronine, type I	81.4979	13.0749	6.23316	2.60828e-09
NM_011994	26874	Abcd2	ATP-binding cassette, sub-family D (ALD), member 2	0.690532	26.3778	0.0261785	2.77166e-09
NM_029427	75772	Pnpla5	patatin-like phospholipase domain containing 5	1e-05	26.3006	3.80219e-07	2.77166e-09
NM_177350	235379	Gldn	gliomedin	0.14089	26.5641	0.00530377	2.77166e-09
NM_001001179	232400	BC048546	cDNA sequence BC048546	2.2361	32.7944	0.0681854	2.79393e-09
NM_001083955	110257	Hba-a2	hemoglobin alpha, adult chain 2	173.824	239.115	0.726947	3.84212e-09
NM_145496	225913	Dak	dihydroxyacetone kinase 2 homolog (yeast)	117.624	180.388	0.652061	3.87236e-09
NM_144845	223337	Ugt3a2	UDP glycosyltransferases 3 family, polypeptide A2	138.977	39.4708	3.52101	3.9678e-09
NM_145360	319554	Idi1	isopentenyl-diphosphate delta isomerase	207.301	74.5667	2.78007	4.28055e-09
NM_172647	16456	F11r	F11 receptor	22.0645	65.8009	0.335322	5.32235e-09
NR_037965	626009	Gm6644	Akr1b3 pseudogene	2.41519	31.2786	0.0772154	5.48922e-09
NM_023137	24108	Ubd	ubiquitin D	0.300564	25.8092	0.0116456	6.15428e-09
NM_007507	11958	Atp5k	ATP synthase, H+ transporting, mitochondrial F1F0 complex, subunit e	692.467	367.139	1.88612	6.28199e-09
NM_138600	110695	Aldh7a1	aldehyde dehydrogenase family 7, member A1	167.934	54.5618	3.07787	6.3397e-09
NM_001164038	17069	Ly6e	lymphocyte antigen 6 complex, locus E	75.086	132.374	0.567226	6.64471e-09
NM_009077	19899	Rpl18	ribosomal protein L18	206.17	270.54	0.762068	6.77223e-09
NM_027406	107747	Aldh1l1	aldehyde dehydrogenase 1 family, member L1	355.531	159.39	2.23057	8.40383e-09
NM_021509	59012	Moxd1	monooxygenase, DBH-like 1	37.9505	0.443965	85.4808	8.73946e-09
NM_145572	232493	Gys2	glycogen synthase 2	44.5364	94.2089	0.472741	9.43507e-09
NM_009266	20768	Sephs2	selenophosphate synthetase 2	499.344	247.882	2.01444	9.52294e-09
NM_024169	66120	Fkbp11	FK506 binding protein 11	15.8616	54.6559	0.290208	9.57223e-09
NM_027959	71853	Pdia6	protein disulfide isomerase associated 6	148.451	210.28	0.705968	9.94093e-09
NM_173733	211389	Suox	sulfite oxidase	52.2114	4.3103	12.1132	1.10931e-08
NM_134042	104776	Aldh6a1	aldehyde dehydrogenase family 6, subfamily A1	158.091	50.2041	3.14897	1.11398e-08
NM_001276449	11625	Ahsg	alpha-2-HS-glycoprotein	43.9485	92.104	0.477162	1.11515e-08
NM_007393	11461	Actb	actin, beta	170.115	232.019	0.733194	1.14593e-08
NM_009673	11747	Anxa5	annexin A5	33.3618	79.6432	0.418891	1.14985e-08
NM_026373	52004	Cdk2ap2	CDK2-associated protein 2	30.7448	75.0981	0.409395	1.18366e-08
NM_021472	58809	Rnase4	ribonuclease, RNase A family 4	190.109	67.8136	2.80341	1.21379e-08
NM_175283	78925	Srd5a1	steroid 5 alpha-reductase 1	48.3217	3.64519	13.2563	1.21397e-08
NM_146230	235674	Acaa1b	acetyl-Coenzyme A acyltransferase 1B	447.443	216.026	2.07125	1.2327e-08
NM_009081	19943	Rpl28	ribosomal protein L28	299.793	360	0.832758	1.35917e-08
NM_172086	19951	Rpl32	ribosomal protein L32	166.044	227.229	0.730734	1.43751e-08
NM_133996	28194	Apon	apolipoprotein N	244.323	97.8532	2.49683	1.58659e-08
NM_013765	27370	Rps26	ribosomal protein S26	317.567	375.805	0.845031	1.60479e-08
NM_172961	268860	Abat	4-aminobutyrate aminotransferase	83.7222	16.6698	5.02239	1.60662e-08
NM_020559	11655	Alas1	aminolevulinic acid synthase 1	185.861	65.5459	2.83559	1.63306e-08
NM_009655	11658	Alcam	activated leukocyte cell adhesion molecule	12.4185	48.4781	0.256167	1.80245e-08
NM_021278	19241	Tmsb4x	thymosin, beta 4, X chromosome	162.682	222.084	0.732525	1.80605e-08
NM_181588	69574	Cmbl	carboxymethylenebutenolidase-like (Pseudomonas)	97.9208	22.9529	4.26616	1.91564e-08
NM_023455	68396	Nat8	N-acetyltransferase 8 (GCN5-related, putative)	51.3366	4.88169	10.5162	1.92672e-08
NM_025794	66841	Etfdh	electron transferring flavoprotein, dehydrogenase	108.173	27.7191	3.90247	1.95045e-08
NM_177002	319800	Slc22a30	solute carrier family 22, member 30	47.8137	3.85962	12.3882	2.09296e-08
NM_001024719	545288	Cyp2c67	cytochrome P450, family 2, subfamily c, polypeptide 67	283.126	120.322	2.35307	2.1757e-08
NM_011290	19988	Rpl6	ribosomal protein L6	172.752	232.996	0.741438	2.234e-08
NM_144900	11928	Atp1a1	ATPase, Na+/K+ transporting, alpha 1 polypeptide	81.5282	135.191	0.603059	2.23802e-08
NM_027552	70789	Kynu	kynureninase (L-kynurenine hydrolase)	90.0095	19.2559	4.67439	2.2798e-08
NM_022891	65019	Rpl23	ribosomal protein L23	195.357	255.952	0.763256	2.35642e-08
NM_053109	93694	Clec2d	C-type lectin domain family 2, member d	137.58	41.9928	3.27628	2.58212e-08
NM_175443	214253	Etnk2	ethanolamine kinase 2	157.88	51.7562	3.05046	2.58855e-08
NM_153807	264895	Acsf2	acyl-CoA synthetase family member 2	62.1771	8.98839	6.91749	2.77885e-08
NM_019865	19982	Rpl36a	ribosomal protein L36A	191.868	250.698	0.765335	2.97156e-08
NM_023612	71690	Esm1	endothelial cell-specific molecule 1	0.234165	23.5042	0.00996269	3.02216e-08
NR_002700	654432	Gm7334	B-cell translocation gene 3 pseudogene	0.131019	23.0845	0.00567563	3.02216e-08
NM_001081029	652925	Tmem243	transmembrane protein 243, mitochondrial	93.0498	21.911	4.24672	3.10697e-08
NM_011309	20193	S100a1	S100 calcium binding protein A1	113.947	30.7534	3.70518	3.14315e-08
NM_011921	26358	Aldh1a7	aldehyde dehydrogenase family 1, subfamily A7	126.248	36.18	3.48944	3.3869e-08
NM_008340	16005	Igfals	insulin-like growth factor binding protein, acid labile subunit	42.4349	2.35781	17.9976	3.91475e-08
NM_201375	385643	Kng2	kininogen 2	45.7466	92.5935	0.494058	4.01874e-08
NM_001159301	16859	Lgals9	lectin, galactose binding, soluble 9	292.107	127.126	2.29778	4.10931e-08
NM_133753	74155	Errfi1	ERBB receptor feedback inhibitor 1	442.337	217.533	2.03342	4.36276e-08
NM_008280	15450	Lipc	lipase, hepatic	60.8199	8.48389	7.16887	4.41107e-08
NM_027334	70152	Mettl7a1	methyltransferase like 7A1	133.706	189.452	0.705751	4.46642e-08
NM_013786	27400	Hsd17b6	hydroxysteroid (17-beta) dehydrogenase 6	60.7907	109.458	0.555379	4.57871e-08
NM_001252506	20440	St6gal1	beta galactoside alpha 2,6 sialyltransferase 1	16.6511	53.6504	0.310363	4.60676e-08
NM_053257	114641	Rpl31	ribosomal protein L31	106.017	161.818	0.655162	4.68906e-08
NM_029575	21813	Tgfbr2	transforming growth factor, beta receptor II	4.28392	32.1498	0.133249	4.90863e-08
NM_001029867	231396	Ugt2b36	UDP glucuronosyltransferase 2 family, polypeptide B36	410.75	198.616	2.06806	4.91957e-08
NM_013930	30956	Aass	aminoadipate-semialdehyde synthase	99.9971	24.3593	4.10509	5.62246e-08
NM_001276410	14268	Fn1	fibronectin 1	36.1279	79.3189	0.455477	6.31274e-08
NM_029021	74614	Ocstamp	osteoclast stimulatory transmembrane protein	0.632322	22.5512	0.0280394	6.68236e-08
NM_023402	67938	Myl12b	myosin, light chain 12B, regulatory	58.1528	106.245	0.547346	6.70634e-08
NM_025327	66059	Krtcap2	keratinocyte associated protein 2	82.7195	133.378	0.620188	6.94518e-08
NM_177920	331535	Serpina7	serine (or cysteine) peptidase inhibitor, clade A (alpha-1 antiproteinase, antitrypsin), member 7	24.9006	63.9676	0.389269	7.54166e-08
NM_001044744	270076	Gcdh	glutaryl-Coenzyme A dehydrogenase	98.4431	24.2206	4.06444	8.41148e-08
NM_011322	20266	Scn1b	sodium channel, voltage-gated, type I, beta	2.35826	27.6445	0.0853067	8.60827e-08
NM_024434	66988	Lap3	leucine aminopeptidase 3	173.117	62.6949	2.76126	8.62233e-08
NM_008223	15160	Serpind1	serine (or cysteine) peptidase inhibitor, clade D, member 1	257.753	310.856	0.829172	8.88375e-08
NM_016772	51798	Ech1	enoyl coenzyme A hydratase 1, peroxisomal	210.945	82.7795	2.54828	9.44406e-08
NM_173182	72007	Fndc3b	fibronectin type III domain containing 3B	4.802	31.6435	0.151753	9.51475e-08
NM_011712	22381	Wbp5	WW domain binding protein 5	12.5428	45.8981	0.273275	9.6177e-08
NM_019639	22190	Ubc	ubiquitin C	298.325	349.63	0.853259	1.00528e-07
NM_009254	20719	Serpinb6a	serine (or cysteine) peptidase inhibitor, clade B, member 6a	8.09456	38.3616	0.211007	1.0327e-07
NM_010382	14969	H2-Eb1	histocompatibility 2, class II antigen E beta	8.31486	38.1073	0.218196	1.0327e-07
NM_177470	52538	Acaa2	acetyl-Coenzyme A acyltransferase 2 (mitochondrial 3-oxoacyl-Coenzyme A thiolase)	415.664	204.362	2.03396	1.03853e-07
NM_023270	66889	Rnf128	ring finger protein 128	40.3761	83.1167	0.485776	1.0428e-07
NM_009061	19735	Rgs2	regulator of G-protein signaling 2	1.19518	24.2061	0.0493752	1.07312e-07
NM_010755	17133	Maff	v-maf musculoaponeurotic fibrosarcoma oncogene family, protein F (avian)	1.5615	24.5331	0.0636487	1.07312e-07
NM_024281	81910	Rrbp1	ribosome binding protein 1	37.1717	79.8003	0.465809	1.19976e-07
NM_001111048	14161	Fga	fibrinogen alpha chain	1002.07	978.952	1.02362	1.21866e-07
NM_001146275	60440	Iigp1	interferon inducible GTPase 1	60.0698	107.329	0.559679	1.35769e-07
NM_007981	14081	Acsl1	acyl-CoA synthetase long-chain family member 1	219.731	88.5017	2.48279	1.4357e-07
NM_001100180	622127	Cyp3a57	cytochrome P450, family 3, subfamily a, polypeptide 57	92.4422	22.856	4.04455	1.47114e-07
NM_001035122	105348	Golm1	golgi membrane protein 1	0.856057	21.0214	0.0407231	1.47514e-07
NM_008046	14313	Fst	follistatin	0.85201	21.1001	0.0403794	1.47514e-07
NM_008449	16574	Kif5c	kinesin family member 5C	0.0123915	21.5392	0.0005753	1.47514e-07
NM_144930	234564	Ces1f	carboxylesterase 1F	186.329	70.8813	2.62875	1.47734e-07
NM_001164466	64705	Dpys	dihydropyrimidinase	71.5039	13.5864	5.2629	1.47969e-07
NM_011292	20005	Rpl9	ribosomal protein L9	256.813	307.336	0.83561	1.59364e-07
NM_011175	19141	Lgmn	legumain	28.3847	67.3721	0.421312	1.6004e-07
NM_008971	19230	Twf1	twinfilin, actin-binding protein, homolog 1 (Drosophila)	18.7583	53.6287	0.349781	1.68592e-07
NM_011340	20317	Serpinf1	serine (or cysteine) peptidase inhibitor, clade F, member 1	234.282	97.0659	2.41364	1.68945e-07
NM_009691	11804	Aplp2	amyloid beta (A4) precursor-like protein 2	2.90272	26.0349	0.111493	1.72806e-07
NM_013546	15199	Hebp1	heme binding protein 1	161.952	57.7572	2.80401	1.81955e-07
NM_008774	18458	Pabpc1	poly(A) binding protein, cytoplasmic 1	80.8857	128.701	0.628478	1.97989e-07
NM_013806	12780	Abcc2	ATP-binding cassette, sub-family C (CFTR/MRP), member 2	92.1269	141.301	0.65199	2.21886e-07
NM_009653	11656	Alas2	aminolevulinic acid synthase 2, erythroid	51.079	6.26918	8.14764	2.27293e-07
NM_133660	13897	Ces1e	carboxylesterase 1E	51.8891	6.08522	8.52707	2.27293e-07
NM_011664	22187	Ubb	ubiquitin B	178.121	229.057	0.777627	2.429e-07
NM_197985	68465	Adipor2	adiponectin receptor 2	167.364	61.0213	2.74271	2.47168e-07
NM_146006	16987	Lss	lanosterol synthase	22.8811	58.4313	0.39159	2.61219e-07
NM_019477	50790	Acsl4	acyl-CoA synthetase long-chain family member 4	8.57645	34.4453	0.248987	2.73305e-07
NM_011296	20084	Rps18	ribosomal protein S18	332.322	376.5	0.882661	2.9385e-07
NM_053272	74754	Dhcr24	24-dehydrocholesterol reductase	190.401	240.837	0.79058	3.05898e-07
NM_016980	100503670	Rpl5	ribosomal protein L5	127.808	177.085	0.721733	3.20929e-07
NM_008518	16994	Ltb	lymphotoxin B	0.284435	20.1845	0.0140918	3.25061e-07
NM_021719	60363	Cldn15	claudin 15	0.143132	20.1264	0.00711165	3.25061e-07
NM_033373	94179	Krt23	keratin 23	0.29943	20.8477	0.0143627	3.25061e-07
NR_001592	14955	H19	H19 fetal liver mRNA	1e-05	20.1596	4.96042e-07	3.25061e-07
NM_133185	66049	Rogdi	rogdi homolog (Drosophila)	8.38942	37.3275	0.224752	3.33226e-07
NM_022410	17886	Myh9	myosin, heavy polypeptide 9, non-muscle	16.2398	49.0877	0.330832	3.50101e-07
NM_026069	67281	Rpl37	ribosomal protein L37	113.17	161.891	0.699051	3.97979e-07
NM_001276450	11625	Ahsg	alpha-2-HS-glycoprotein	37.1452	76.7081	0.484241	4.26873e-07
NM_012053	26961	Rpl8	ribosomal protein L8	241.157	288.248	0.83663	4.35228e-07
NR_038063	665931	Rplp2-ps1	ribosomal protein, large P2, pseudogene 1	111.428	159.612	0.698118	4.36269e-07
NM_001159299	16427	Itih4	inter alpha-trypsin inhibitor, heavy chain 4	345.306	386.35	0.893765	4.52437e-07
NM_027062	69379	C8g	complement component 8, gamma polypeptide	330.622	157.745	2.09593	4.75076e-07
NM_008952	19193	Pipox	pipecolic acid oxidase	133.271	44.33	3.00634	4.83189e-07
NM_016738	270106	Rpl13	ribosomal protein L13	221.475	268.384	0.825217	5.01874e-07
NM_013842	22433	Xbp1	X-box binding protein 1	57.4242	100.897	0.569137	5.03289e-07
NM_010176	14085	Fah	fumarylacetoacetate hydrolase	300.474	139.799	2.14933	5.23058e-07
NM_023133	20085	Rps19	ribosomal protein S19	55.4123	97.3023	0.569486	5.35376e-07
NM_139295	193813	Mcfd2	multiple coagulation factor deficiency 2	95.8809	141.019	0.679915	5.61311e-07
NM_134037	104112	Acly	ATP citrate lyase	49.0057	90.9398	0.538881	5.90242e-07
NR_033510	668215	1500017E21Rik	RIKEN cDNA 1500017E21 gene	33.6039	1.91913	17.51	6.33737e-07
NM_025509	66357	Ostc	oligosaccharyltransferase complex subunit	64.1607	107.345	0.597706	6.88252e-07
NM_001276250	12870	Cp	ceruloplasmin	32.4151	69.1925	0.468477	6.96481e-07
NM_021564	59083	Fetub	fetuin beta	160.372	207.945	0.771223	7.06311e-07
NM_001033304	229722	5330417C22Rik	RIKEN cDNA 5330417C22 gene	0.167648	19.89	0.00842876	7.14921e-07
NM_001039243	632778	Gm7092	predicted gene 7092	1e-05	19.0136	5.25939e-07	7.14921e-07
NM_010107	13636	Efna1	ephrin A1	13.781	43.3694	0.317759	7.88191e-07
NR_003552	68444	Cyp2d13	cytochrome P450, family 2, subfamily d, polypeptide 13	91.1857	24.234	3.76272	8.12909e-07
NM_146116	227613	Tubb4b	tubulin, beta 4B class IVB	90.4167	135.672	0.666436	8.22452e-07
NM_015763	14245	Lpin1	lipin 1	64.6995	12.7065	5.09184	8.46296e-07
NM_020590	57436	Gabarapl1	gamma-aminobutyric acid (GABA) A receptor-associated protein-like 1	181.162	71.6435	2.52866	9.03715e-07
NM_001017959	16784	Lamp2	lysosomal-associated membrane protein 2	190.034	76.3219	2.4899	9.38532e-07
NM_016974	13170	Dbp	D site albumin promoter binding protein	6.52079	31.2677	0.208547	9.93853e-07
NM_001111275	16000	Igf1	insulin-like growth factor 1	48.4409	6.19708	7.81673	1.0038e-06
NM_015747	20515	Slc20a1	solute carrier family 20, member 1	9.21836	36.8698	0.250025	1.04185e-06
NM_010421	15211	Hexa	hexosaminidase A	19.4601	51.7408	0.376107	1.05713e-06
NM_011289	19942	Rpl27	ribosomal protein L27	167.593	213.784	0.783936	1.07828e-06
NM_172306	13118	Cyp4a12b	cytochrome P450, family 4, subfamily a, polypeptide 12B	32.5912	1.25029	26.0669	1.10834e-06
NM_178713	237320	Aldh8a1	aldehyde dehydrogenase 8 family, member A1	139.611	49.5628	2.81685	1.11873e-06
NM_029787	109754	Cyb5r3	cytochrome b5 reductase 3	137.519	182.7	0.752704	1.1509e-06
NM_009609	11465	Actg1	actin, gamma, cytoplasmic 1	51.7063	91.1553	0.567233	1.19206e-06
NM_133655	12520	Cd81	CD81 antigen	161.762	206.51	0.783313	1.21371e-06
NM_138951	192653	Ttc36	tetratricopeptide repeat domain 36	413.642	212.48	1.94673	1.25644e-06
NM_025826	66885	Acadsb	acyl-Coenzyme A dehydrogenase, short/branched chain	62.2063	12.918	4.81547	1.32329e-06
NM_008509	16956	Lpl	lipoprotein lipase	4.5478	27.9327	0.162813	1.34052e-06
NM_007452	11757	Prdx3	peroxiredoxin 3	86.6246	129.375	0.669562	1.3485e-06
NM_019688	56508	Rapgef4	Rap guanine nucleotide exchange factor (GEF) 4	44.2991	5.3246	8.3197	1.41123e-06
NM_015744	18606	Enpp2	ectonucleotide pyrophosphatase/phosphodiesterase 2	23.3634	56.4029	0.414223	1.43795e-06
NM_029711	76709	Arpc2	actin related protein 2/3 complex, subunit 2	62.0538	103.334	0.600517	1.46102e-06
NM_007669	12575	Cdkn1a	cyclin-dependent kinase inhibitor 1A (P21)	5.25864	29.8179	0.176358	1.52359e-06
NM_011149	19035	Ppib	peptidylprolyl isomerase B	161.924	205.132	0.789365	1.5434e-06
NM_146013	103655	Sec14l4	SEC14-like 4 (S. cerevisiae)	74.1587	17.6567	4.20003	1.54879e-06
NM_146213	234677	Ces4a	carboxylesterase 4A	0.963535	18.0872	0.0532717	1.56904e-06
NM_022884	64918	Bhmt2	betaine-homocysteine methyltransferase 2	101.786	30.83	3.30152	1.69303e-06
NM_009864	12550	Cdh1	cadherin 1	7.26533	32.6876	0.222266	1.763e-06
NM_007837	13198	Ddit3	DNA-damage inducible transcript 3	6.51878	30.3582	0.214729	1.8644e-06
NM_009743	12048	Bcl2l1	BCL2-like 1	9.86576	35.6387	0.276827	1.86693e-06
NM_023341	67426	Adck3	aarF domain containing kinase 3	52.5599	8.2811	6.34697	1.96198e-06
NM_011300	20115	Rps7	ribosomal protein S7	175.903	218.698	0.804319	2.11358e-06
NM_007479	11843	Arf4	ADP-ribosylation factor 4	76.0842	117.712	0.646359	2.15683e-06
NM_145381	212442	Lactb2	lactamase, beta 2	157.381	60.2868	2.61054	2.16793e-06
NM_025939	67054	Paics	phosphoribosylaminoimidazole carboxylase, phosphoribosylaminoribosylaminoimidazole, succinocarboxamide synthetase	106.511	33.0205	3.2256	2.25973e-06
NM_022417	64294	Itm2c	integral membrane protein 2C	13.2243	41.7347	0.316866	2.26303e-06
NM_145615	110842	Etfa	electron transferring flavoprotein, alpha polypeptide	249.243	113.042	2.20487	2.28219e-06
NM_153565	100102	Pcsk9	proprotein convertase subtilisin/kexin type 9	17.2284	47.0855	0.365896	2.28503e-06
NM_009349	21743	Inmt	indolethylamine N-methyltransferase	175.895	70.7535	2.48603	2.37251e-06
NM_001042613	20363	Sepp1	selenoprotein P, plasma, 1	441.136	464.782	0.949125	2.60229e-06
NM_001267808	14980	H2-L	histocompatibility 2, D region locus L	54.7644	92.2322	0.593767	2.64832e-06
NR_030738	69221	2410006H16Rik	RIKEN cDNA 2410006H16 gene	11.4408	38.885	0.294221	2.72316e-06
NM_011287	19896	Rpl10a	ribosomal protein L10A	139.212	181.895	0.765343	2.7655e-06
NR_002841	19799	Rn4.5s	4.5S RNA	19.7453	49.6477	0.397708	2.78052e-06
NM_080419	140559	Igsf8	immunoglobulin superfamily, member 8	2.05794	22.8856	0.0899229	2.83256e-06
NM_026085	67307	Pbld2	phenazine biosynthesis-like protein domain containing 2	76.7176	19.6404	3.90611	2.87371e-06
NM_026790	52668	Ifi27	interferon, alpha-inducible protein 27	41.2928	77.9974	0.529413	2.95736e-06
NM_016774	11947	Atp5b	ATP synthase, H+ transporting mitochondrial F1 complex, beta subunit	614.813	346.141	1.77619	3.16453e-06
NM_011704	22361	Vnn1	vanin 1	9.35768	34.1301	0.274177	3.33389e-06
NM_001042605	16149	Cd74	CD74 antigen (invariant polypeptide of major histocompatibility complex, class II antigen-associated)	14.1526	42.2005	0.335366	3.37662e-06
NM_029627	76486	Ly6k	lymphocyte antigen 6 complex, locus K	1e-05	17.4745	5.72262e-07	3.43558e-06
NM_031167	16181	Il1rn	interleukin 1 receptor antagonist	1e-05	17.0631	5.8606e-07	3.43558e-06
NM_026517	68028	Rpl22l1	ribosomal protein L22 like 1	64.0256	102.324	0.625714	3.67427e-06
NM_001033123	13999	Gm14288	predicted gene 14288	69.4177	16.6875	4.15986	3.67741e-06
NR_002688	433406	Gm13363	predicted gene 13363	38.1799	73.617	0.518629	3.70862e-06
NM_001243041	11534	Adk	adenosine kinase	228.897	102.188	2.23996	3.88584e-06
NM_026436	67893	Tmem86a	transmembrane protein 86A	3.04554	24.8248	0.122681	3.99293e-06
NM_194052	68585	Rtn4	reticulon 4	3.72292	24.6455	0.151059	3.99293e-06
NM_023184	66277	Klf15	Kruppel-like factor 15	90.5044	26.8153	3.3751	4.00014e-06
NM_024166	14004	Chchd2	coiled-coil-helix-coiled-coil-helix domain containing 2	465.075	250.3	1.85807	4.10054e-06
NM_008721	18146	Npdc1	neural proliferation, differentiation and control 1	1.33827	20.0223	0.066839	4.19331e-06
NM_011313	20200	S100a6	S100 calcium binding protein A6 (calcyclin)	1.1245	20.3907	0.0551477	4.19331e-06
NM_198414	75552	Paqr9	progestin and adipoQ receptor family member IX	75.7498	19.8071	3.82438	4.20979e-06
NM_001271898	11430	Acox1	acyl-Coenzyme A oxidase 1, palmitoyl	261.875	122.561	2.13669	4.32555e-06
NM_019775	56373	Cpb2	carboxypeptidase B2 (plasma)	234.991	271.905	0.864239	4.55902e-06
NM_007608	12352	Car5a	carbonic anhydrase 5a, mitochondrial	49.4579	8.17229	6.0519	4.90101e-06
NM_011316	20211	Saa4	serum amyloid A 4	154.421	60.2218	2.5642	5.01799e-06
NM_001033293	227620	Uap1l1	UDP-N-acteylglucosamine pyrophosphorylase 1-like 1	2.24358	21.9475	0.102225	5.6894e-06
NM_032002	83961	Nrg4	neuregulin 4	2.38367	21.612	0.110294	5.6894e-06
NM_015817	50784	Ppap2c	phosphatidic acid phosphatase type 2C	7.1705	30.4242	0.235684	5.80349e-06
NM_010511	15979	Ifngr1	interferon gamma receptor 1	6.2209	29.1112	0.213694	5.89269e-06
NM_001167877	107141	Cyp2c50	cytochrome P450, family 2, subfamily c, polypeptide 50	29.241	1.28491	22.7572	6.05089e-06
NM_134021	103711	Pnpo	pyridoxine 5'-phosphate oxidase	74.88	19.1731	3.90547	6.1636e-06
NM_016751	51811	Clec4f	C-type lectin domain family 4, member f	41.0786	5.6179	7.31209	6.17644e-06
NM_028270	72535	Aldh1b1	aldehyde dehydrogenase 1 family, member B1	27.5577	58.7928	0.468726	6.27833e-06
NM_144903	230163	Aldob	aldolase B, fructose-bisphosphate	1645.61	1487.35	1.1064	6.35125e-06
NM_026179	67469	Abhd5	abhydrolase domain containing 5	13.0669	39.1042	0.334156	6.44214e-06
NM_008991	19299	Abcd3	ATP-binding cassette, sub-family D (ALD), member 3	202.883	88.8942	2.2823	6.4472e-06
NM_008342	16008	Igfbp2	insulin-like growth factor binding protein 2	170.149	70.5745	2.41091	6.85087e-06
NM_013750	27280	Phlda3	pleckstrin homology-like domain, family A, member 3	0.301645	16.1115	0.0187223	7.50332e-06
NM_054088	116939	Pnpla3	patatin-like phospholipase domain containing 3	0.0788215	16.6147	0.00474408	7.50332e-06
NM_022996	65113	Ndfip1	Nedd4 family interacting protein 1	181.374	76.7819	2.3622	7.51435e-06
NM_010027	13202	Ddt	D-dopachrome tautomerase	493.082	271.473	1.81632	8.30717e-06
NM_001110009	11812	Apoc1	apolipoprotein C-I	7620.19	5418.82	1.40625	8.5979e-06
NM_175015	228033	Atp5g3	ATP synthase, H+ transporting, mitochondrial F0 complex, subunit C3 (subunit 9)	573.778	324.28	1.76939	8.60417e-06
NM_026611	68195	Rnaset2b	ribonuclease T2B	87.0516	124.217	0.700803	8.67226e-06
NM_011029	16785	Rpsa	ribosomal protein SA	173.318	210.622	0.822886	9.04521e-06
NM_016956	15130	Hbb-b2	hemoglobin, beta adult minor chain	211.544	246.24	0.859097	9.04924e-06
NM_001077184	12215	Bsg	basigin	160.377	197.534	0.811896	9.24039e-06
NM_001081408	75986	Agmat	agmatine ureohydrolase (agmatinase)	79.0727	22.6965	3.48392	9.36119e-06
NM_001033264	216456	Gls2	glutaminase 2 (liver, mitochondrial)	144.217	56.5811	2.54885	9.38724e-06
NM_031170	16691	Krt8	keratin 8	110.31	147.965	0.745514	1.04638e-05
NM_133706	69071	Tmem97	transmembrane protein 97	54.8013	88.4162	0.619811	1.05277e-05
NM_028803	74185	Gbe1	glucan (1,4-alpha-), branching enzyme 1	42.4287	75.3898	0.562791	1.06227e-05
NM_025919	67025	Rpl11	ribosomal protein L11	361.848	384.278	0.941631	1.07011e-05
NM_001167907	240549	Gm4952	predicted gene 4952	28.9355	1.31076	22.0754	1.07223e-05
NM_007444	100041585	Amd2	S-adenosylmethionine decarboxylase 2	28.0088	1.52296	18.391	1.07223e-05
NM_026808	68680	Fitm1	fat storage-inducing transmembrane protein 1	28.9178	1.93197	14.968	1.07223e-05
NM_010363	14874	Gstz1	glutathione transferase zeta 1 (maleylacetoacetate isomerase)	324.787	164.666	1.9724	1.13832e-05
NM_008599	17329	Cxcl9	chemokine (C-X-C motif) ligand 9	2.51558	20.0895	0.125219	1.14015e-05
NM_175093	228775	Trib3	tribbles homolog 3 (Drosophila)	2.05835	20.2001	0.101898	1.14015e-05
NM_023440	68255	Tmem86b	transmembrane protein 86B	55.2539	11.5488	4.78438	1.16756e-05
NM_010685	16784	Lamp2	lysosomal-associated membrane protein 2	134.39	51.4209	2.61353	1.17125e-05
NM_023281	66945	Sdha	succinate dehydrogenase complex, subunit A, flavoprotein (Fp)	192.223	84.6258	2.27145	1.19842e-05
NM_025974	67115	Rpl14	ribosomal protein L14	124.46	161.063	0.772741	1.24231e-05
NM_008183	14863	Gstm2	glutathione S-transferase, mu 2	48.2172	81.1968	0.593831	1.27807e-05
NM_027862	71679	Atp5h	ATP synthase, H+ transporting, mitochondrial F0 complex, subunit d	285.719	140.459	2.03418	1.29539e-05
NM_010137	13819	Epas1	endothelial PAS domain protein 1	25.0051	54.6787	0.45731	1.41288e-05
NM_026851	68836	Mrpl52	mitochondrial ribosomal protein L52	108.986	144.023	0.756726	1.50824e-05
NR_003363	625054	Gm6548	eukaryotic translation elongation factor 1 alpha 1 pseudogene	166.061	201.368	0.824664	1.54231e-05
NM_009242	20692	Sparc	secreted acidic cysteine rich glycoprotein	17.2153	43.6327	0.39455	1.54789e-05
NM_011254	19659	Rbp1	retinol binding protein 1, cellular	1.89213	18.9418	0.0998918	1.5955e-05
NM_001162503	59010	Sqrdl	sulfide quinone reductase-like (yeast)	75.8325	110.256	0.687786	1.6154e-05
NM_001204202	20750	Spp1	secreted phosphoprotein 1	0.147483	15.5947	0.00945725	1.63407e-05
NM_172404	70266	Ccbl1	cysteine conjugate-beta lyase 1	55.1912	88.0304	0.626956	1.64525e-05
NM_011099	18746	Pkm	pyruvate kinase, muscle	5.32081	25.786	0.206345	1.7644e-05
NM_134103	16180	Il1rap	interleukin 1 receptor accessory protein	53.714	11.0929	4.8422	1.77002e-05
NM_001164357	227731	Slc25a25	solute carrier family 25 (mitochondrial carrier, phosphate carrier), member 25	51.5669	10.6755	4.8304	1.80814e-05
NM_001198824	11820	App	amyloid beta (A4) precursor protein	4.43554	23.1155	0.191886	1.82149e-05
NM_008416	16477	Junb	Jun-B oncogene	6.0007	27.9202	0.214923	1.83537e-05
NM_011636	22038	Plscr1	phospholipid scramblase 1	6.84008	27.4477	0.249204	1.83537e-05
NM_144856	108114	Slc22a7	solute carrier family 22 (organic anion transporter), member 7	27.1401	1.62901	16.6605	1.90497e-05
NM_020581	57875	Angptl4	angiopoietin-like 4	77.3243	22.265	3.47291	1.9287e-05
NM_009941	12857	Cox4i1	cytochrome c oxidase subunit IV isoform 1	485.706	270.742	1.79398	2.0222e-05
NM_007995	14133	Fcna	ficolin A	33.1705	3.33232	9.95418	2.04294e-05
NM_027301	70061	Sdr9c7	4short chain dehydrogenase/reductase family 9C, member 7	33.7519	3.27215	10.3149	2.04294e-05
NM_011631	22027	Hsp90b1	heat shock protein 90, beta (Grp94), member 1	342.991	363.788	0.942832	2.05699e-05
NM_013721	27176	Rpl7a	ribosomal protein L7A	223.357	254.216	0.878611	2.10119e-05
NM_009721	11931	Atp1b1	ATPase, Na+/K+ transporting, beta 1 polypeptide	31.9058	60.6496	0.526068	2.19025e-05
NM_001130479	53322	Nucb2	nucleobindin 2	2.47549	19.3015	0.128254	2.2779e-05
NM_008698	18082	Nipsnap1	4-nitrophenylphosphatase domain and non-neuronal SNAP25-like protein homolog 1 (C. elegans)	113.627	41.2461	2.75485	2.31627e-05
NM_008753	18245	Oaz1	ornithine decarboxylase antizyme 1	241.796	115.346	2.09627	2.34612e-05
NM_007976	14067	F5	coagulation factor V	67.8606	100.05	0.678267	2.42509e-05
NM_016741	20778	Scarb1	scavenger receptor class B, member 1	46.6747	77.7883	0.600022	2.71229e-05
NM_019419	54208	Arl6ip1	ADP-ribosylation factor-like 6 interacting protein 1	107.424	38.2435	2.80895	2.71442e-05
NR_045301	100503969	1810008I18Rik	RIKEN cDNA 1810008I18 gene	66.0923	98.3336	0.672123	3.00741e-05
NM_026512	68021	Bphl	biphenyl hydrolase-like (serine hydrolase, breast epithelial mucin-associated antigen)	101.91	35.585	2.86385	3.1597e-05
NM_007514	11988	Slc7a2	solute carrier family 7 (cationic amino acid transporter, y+ system), member 2	128.758	50.5289	2.54821	3.20293e-05
NM_133995	103149	Upb1	ureidopropionase, beta	169.113	73.7057	2.29444	3.2339e-05
NM_001164253	22003	Tpm1	tropomyosin 1, alpha	6.98644	26.5664	0.26298	3.23789e-05
NM_001167875	107141	Cyp2c50	cytochrome P450, family 2, subfamily c, polypeptide 50	25.8619	1.65102	15.6642	3.33858e-05
NM_009647	11639	Ak4	adenylate kinase 4	7.72769	27.2061	0.284043	3.37757e-05
NM_001201391	100503605	Hbb-bs	hemoglobin, beta adult s chain	0.0193024	14.3775	0.00134254	3.54741e-05
NM_008647	17841	Mup2	major urinary protein 2	1e-05	14.1142	7.08506e-07	3.54741e-05
NM_010213	14201	Fhl3	four and a half LIM domains 3	0.176865	14.0945	0.0125485	3.54741e-05
NM_019753	12557	Cdh17	cadherin 17	1e-05	14.7865	6.76293e-07	3.54741e-05
NM_029942	77619	Prelid2	PRELI domain containing 2	0.457628	14.5242	0.031508	3.54741e-05
NM_133662	15937	Ier3	immediate early response 3	0.396528	14.5484	0.0272558	3.54741e-05
NM_026871	68917	Hint2	histidine triad nucleotide binding protein 2	98.4317	34.4887	2.85403	3.69338e-05
NM_001276710	11611	Agxt	alanine-glyoxylate aminotransferase	166.283	72.3996	2.29674	3.76944e-05
NM_028179	72275	2200002D01Rik	RIKEN cDNA 2200002D01 gene	17.5885	41.6957	0.42183	3.9636e-05
NM_001001892	14972	H2-K1	histocompatibility 2, K1, K region	496.203	495.499	1.00142	4.07986e-05
NM_018746	16427	Itih4	inter alpha-trypsin inhibitor, heavy chain 4	222.441	249.19	0.892656	4.30164e-05
NM_027570	52815	Ldhd	lactate dehydrogenase D	78.8388	24.1615	3.26299	4.31688e-05
NM_001146690	212862	Chpt1	choline phosphotransferase 1	44.2967	8.32666	5.31986	4.56417e-05
NM_025558	66427	Cyb5b	cytochrome b5 type B	155.265	66.7743	2.32522	4.60233e-05
NM_011150	19039	Lgals3bp	lectin, galactoside-binding, soluble, 3 binding protein	31.713	58.9068	0.538359	4.78106e-05
NM_008486	16790	Anpep	alanyl (membrane) aminopeptidase	25.7393	51.7349	0.497523	4.84832e-05
NM_026911	69019	Spcs1	signal peptidase complex subunit 1 homolog (S. cerevisiae)	65.7897	96.1179	0.684469	4.87939e-05
NM_008278	15446	Hpgd	hydroxyprostaglandin dehydrogenase 15 (NAD)	58.5535	14.7658	3.96548	4.89203e-05
NM_007749	12867	Cox7c	cytochrome c oxidase subunit VIIc	386.861	210.072	1.84156	5.08835e-05
NM_009720	11927	Atox1	ATX1 (antioxidant protein 1) homolog 1 (yeast)	125.45	156.106	0.803621	5.4982e-05
NM_145364	208665	Akr1d1	aldo-keto reductase family 1, member D1	61.7677	16.9722	3.63935	5.68903e-05
NM_016783	53328	Pgrmc1	progesterone receptor membrane component 1	717.008	432.021	1.65966	5.82492e-05
NM_001270495	100039257	Tmem254b	transmembrane protein 254b	102.428	37.5422	2.72834	5.82767e-05
NM_013506	13682	Eif4a2	eukaryotic translation initiation factor 4A2	67.7875	19.6896	3.44281	5.8389e-05
NM_178224	12411	Cbs	cystathionine beta-synthase	77.1533	24.5551	3.14205	6.03968e-05
NM_008062	14381	G6pdx	glucose-6-phosphate dehydrogenase X-linked	1.41806	16.8981	0.0839183	6.17076e-05
NM_026473	67951	Tubb6	tubulin, beta 6 class V	1.89217	16.7439	0.113007	6.17076e-05
NM_010209	14194	Fh1	fumarate hydratase 1	136.68	56.5346	2.41763	6.23336e-05
NM_018796	55949	Eef1b2	eukaryotic translation elongation factor 1 beta 2	69.0524	99.5729	0.693486	7.07774e-05
NM_001099779	18770	Pklr	pyruvate kinase liver and red blood cell	38.0834	65.4216	0.582123	7.14654e-05
NM_010902	18024	Nfe2l2	nuclear factor, erythroid derived 2, like 2	23.3316	48.9001	0.477128	7.32324e-05
NM_023168	66168	Grina	glutamate receptor, ionotropic, N-methyl D-aspartate-associated protein 1 (glutamate binding)	76.7684	106.043	0.723937	7.3301e-05
NR_024067	73824	Snhg6	small nucleolar RNA host gene (non-protein coding) 6	16.7202	39.3998	0.424373	7.37959e-05
NM_011817	23882	Gadd45g	growth arrest and DNA-damage-inducible 45 gamma	27.5643	2.7881	9.88641	7.51038e-05
NM_011072	18643	Pfn1	profilin 1	164.066	192.097	0.854079	7.63409e-05
NM_007633	12447	Ccne1	cyclin E1	0.408235	13.6068	0.0300023	7.67367e-05
NM_009731	11997	Akr1b7	aldo-keto reductase family 1, member B7	0.0691125	13.768	0.00501979	7.67367e-05
NM_019737	56386	B4galt6	UDP-Gal:betaGlcNAc beta 1,4-galactosyltransferase, polypeptide 6	0.852086	13.0826	0.0651312	7.67367e-05
NM_030682	21897	Tlr1	toll-like receptor 1	0.314001	13.5999	0.0230885	7.67367e-05
NM_153576	232983	Cxcl17	chemokine (C-X-C motif) ligand 17	1e-05	13.2416	7.55196e-07	7.67367e-05
NM_028454	73166	Tm7sf2	transmembrane 7 superfamily member 2	90.1489	31.3171	2.87858	7.91435e-05
NM_008302	15516	Hsp90ab1	heat shock protein 90 alpha (cytosolic), class B member 1	313.088	329.281	0.950823	8.04271e-05
NM_007438	11674	Aldoa	aldolase A, fructose-bisphosphate	39.389	66.1087	0.595822	8.14297e-05
NM_029269	75396	Spp2	secreted phosphoprotein 2	88.7816	118.426	0.74968	8.18665e-05
NM_001164885	64898	Lpin2	lipin 2	66.9329	19.0577	3.51212	8.32843e-05
NM_009150	20341	Selenbp1	selenium binding protein 1	47.2394	75.3109	0.627258	8.40836e-05
NM_134127	106648	Cyp4f15	cytochrome P450, family 4, subfamily f, polypeptide 15	51.1327	12.1701	4.2015	8.58124e-05
NM_007589	12314	Calm2	calmodulin 2	108.447	138.787	0.781392	8.60992e-05
NM_007591	12317	Calr	calreticulin	448.76	253.937	1.76721	8.61965e-05
NM_001130485	57808	Rpl35a	ribosomal protein L35A	413.936	417.394	0.991715	8.78243e-05
NM_008180	14854	Gss	glutathione synthetase	28.7355	53.7343	0.53477	8.80337e-05
NM_021486	63857	Bcmo1	beta-carotene 15,15'-monooxygenase	2.99867	17.5932	0.170445	8.98142e-05
NM_023056	65963	Tmem176b	transmembrane protein 176B	2.57376	17.1533	0.150045	8.98142e-05
NM_008087	14453	Gas2	growth arrest specific 2	29.8053	3.12608	9.5344	9.35937e-05
NM_030685	28146	Serp1	stress-associated endoplasmic reticulum protein 1	185.292	211.878	0.874522	9.45827e-05
NM_010495	15901	Id1	inhibitor of DNA binding 1	3.72759	19.0795	0.195371	9.5348e-05
NM_032400	84112	Sucnr1	succinate receptor 1	23.0756	1.50121	15.3713	9.64102e-05
NM_026919	69038	Tmem258	transmembrane protein 258	98.824	127.003	0.778123	9.73828e-05
NM_001164763	109222	Rarres1	retinoic acid receptor responder (tazarotene induced) 1	55.8788	14.6262	3.82046	0.000103428
NM_008455	16621	Klkb1	kallikrein B, plasma 1	68.3305	20.6022	3.31666	0.000104863
NM_010406	15139	Hc	hemolytic complement	265.346	284.793	0.931715	0.00010638
NM_011701	22352	Vim	vimentin	5.85812	22.3321	0.262318	0.00010789
NM_001199296	104112	Acly	ATP citrate lyase	25.4053	49.7707	0.510447	0.000108808
NM_001081396	210544	Tbc1d31	TBC1 domain family, member 31	1.59936	15.221	0.105076	0.000121764
NM_008013	14190	Fgl2	fibrinogen-like protein 2	1.0298	15.8579	0.0649392	0.000121764
NM_010741	17067	Ly6c1	lymphocyte antigen 6 complex, locus C1	1.19927	15.4997	0.0773738	0.000121764
NM_008993	19301	Pxmp2	peroxisomal membrane protein 2	114.497	45.2341	2.53121	0.000122559
NM_007527	12028	Bax	BCL2-associated X protein	13.9729	34.5472	0.404458	0.00012262
NM_022331	64209	Herpud1	homocysteine-inducible, endoplasmic reticulum stress-inducible, ubiquitin-like domain member 1	293.268	154.548	1.89759	0.000134123
NM_024460	67695	Ost4	oligosaccharyltransferase 4 homolog (S. cerevisiae)	70.6001	98.0886	0.719758	0.000135703
NM_001146120	19156	Psap	prosaposin	112.79	140.85	0.800781	0.000136611
NM_009156	20364	Sepw1	selenoprotein W, muscle 1	80.2222	27.9555	2.86964	0.000145356
NM_009245	20702	Serpina1c	serine (or cysteine) peptidase inhibitor, clade A, member 1C	902.686	566.276	1.59407	0.00014819
NM_011255	19662	Rbp4	retinol binding protein 4, plasma	2406.53	2073.54	1.16059	0.00014917
NM_023172	66218	Ndufb9	NADH dehydrogenase (ubiquinone) 1 beta subcomplex, 9	276.317	144.606	1.91083	0.000150565
NM_010397	15039	H2-T22	histocompatibility 2, T region locus 22	19.4033	41.7454	0.464801	0.000156659
NM_008292	15488	Hsd17b4	hydroxysteroid (17-beta) dehydrogenase 4	159.733	72.9351	2.19007	0.00015795
NM_026219	67530	Uqcrb	ubiquinol-cytochrome c reductase binding protein	405.022	228.098	1.77565	0.000163264
NM_011975	26451	Rpl27a	ribosomal protein L27A	148.233	174.559	0.849186	0.000164624
NM_001122899	16847	Lepr	leptin receptor	0.427678	12.234	0.0349581	0.000165327
NM_001198823	11820	App	amyloid beta (A4) precursor protein	0.231862	12.1274	0.0191189	0.000165327
NM_009052	19716	Bex1	brain expressed gene 1	1e-05	12.4213	8.05069e-07	0.000165327
NR_027477	212862	Chpt1	choline phosphotransferase 1	31.7233	4.75858	6.66655	0.000168856
NR_027778	15233	Hgd	homogentisate 1, 2-dioxygenase	33.1089	5.64096	5.86937	0.000176045
NM_025703	66684	Tceal8	transcription elongation factor A (SII)-like 8	2.79367	16.4086	0.170256	0.000176961
NM_011671	22228	Ucp2	uncoupling protein 2 (mitochondrial, proton carrier)	3.94229	18.8893	0.208705	0.000179068
NM_011676	22248	Unc119	unc-119 homolog (C. elegans)	3.37979	18.2121	0.185579	0.000179068
NM_013594	17190	Mbd1	methyl-CpG binding domain protein 1	36.9745	6.66733	5.54562	0.000180623
NM_010255	14431	Gamt	guanidinoacetate methyltransferase	101.046	128.788	0.784592	0.00018859
NM_001045550_dup5	17841	Mup2	major urinary protein 2	19.4656	1e-05	1946560	0.000191108
NM_001093766	50918	Myadm	myeloid-associated differentiation marker	4.7771	20.8902	0.228677	0.000192305
NM_011242	19395	Rasgrp2	RAS, guanyl releasing protein 2	4.5205	20.4488	0.221064	0.000192305
NM_177715	239217	Kctd12	potassium channel tetramerisation domain containing 12	4.04238	20.6779	0.195493	0.000192305
NM_021539	59043	Wsb2	WD repeat and SOCS box-containing 2	18.2991	39.067	0.468403	0.000193297
NM_024266	75617	Rps25	ribosomal protein S25	184.754	207.508	0.890346	0.000195137
NM_026169	67457	Frmd8	FERM domain containing 8	5.90237	21.3548	0.276395	0.000195424
NM_024229	68671	Pcyt2	phosphate cytidylyltransferase 2, ethanolamine	175.179	82.4875	2.1237	0.000204771
NM_007830	13167	Dbi	diazepam binding inhibitor	1385.91	909.885	1.52317	0.000206235
NM_138665	192166	Sardh	sarcosine dehydrogenase	139.39	61.6064	2.26259	0.000213053
NM_133807	98238	Lrrc59	leucine rich repeat containing 59	31.0552	55.9503	0.55505	0.0002138
NM_019414	20342	Selenbp2	selenium binding protein 2	354.372	196.349	1.80481	0.000216324
NM_178747	268756	Gulo	gulonolactone (L-) oxidase	182.874	87.4853	2.09034	0.000228227
NM_009202	20517	Slc22a1	solute carrier family 22 (organic cation transporter), member 1	156.411	71.4665	2.18859	0.000231376
NM_001113386	16880	Lifr	leukemia inhibitory factor receptor	63.6614	19.1185	3.32983	0.000239347
NM_172856	241447	Cers6	ceramide synthase 6	1.27726	14.8049	0.0862728	0.000240404
NM_010658	16658	Mafb	v-maf musculoaponeurotic fibrosarcoma oncogene family, protein B (avian)	27.4515	3.38311	8.11428	0.000248833
NM_144836	218103	Slc17a2	solute carrier family 17 (sodium phosphate), member 2	51.1752	13.3852	3.82327	0.000252459
NM_029751	76808	Rpl18a	ribosomal protein L18A	115.691	140.218	0.82508	0.000253382
NM_013495	12894	Cpt1a	carnitine palmitoyltransferase 1a, liver	75.3476	101.06	0.745573	0.000261906
NM_001168226	56397	Morf4l2	mortality factor 4 like 2	43.2207	67.3267	0.641955	0.00026773
NM_173371	100198	H6pd	hexose-6-phosphate dehydrogenase (glucose 1-dehydrogenase)	79.4667	105.725	0.751636	0.000267848
NM_023268	104009	Qsox1	quiescin Q6 sulfhydryl oxidase 1	159.701	73.3961	2.17588	0.000269248
NM_144807	212862	Chpt1	choline phosphotransferase 1	37.1943	7.4193	5.01318	0.000270193
NM_029419	75761	Apol7a	apolipoprotein L 7a	30.4352	4.68889	6.49092	0.000275481
NM_009883	12608	Cebpb	CCAAT/enhancer binding protein (C/EBP), beta	94.2787	36.7666	2.56425	0.000295288
NM_145603	234671	Ces2c	carboxylesterase 2C	44.5734	68.1399	0.654145	0.000297112
NM_001253738	59069	Tpm3	tropomyosin 3, gamma	20.5555	41.928	0.490257	0.000297814
NM_010472	15463	Agfg1	ArfGAP with FG repeats 1	6.57216	22.6392	0.2903	0.000306715
NM_031869	19079	Prkab1	protein kinase, AMP-activated, beta 1 non-catalytic subunit	6.57948	22.2051	0.296305	0.000306715
NM_197999	72361	Ces2g	carboxylesterase 2G	13.696	32.2073	0.425245	0.000308318
NM_024181	66861	Dnajc10	DnaJ (Hsp40) homolog, subfamily C, member 10	10.3596	28.433	0.364351	0.000316289
NM_001101598	664994	Isoc2a	isochorismatase domain containing 2a	83.7368	30.2309	2.76991	0.000316697
NM_009388	21881	Tkt	transketolase	29.6685	51.2162	0.57928	0.000321315
NM_023627	71780	Isyna1	myo-inositol 1-phosphate synthase A1	3.10704	17.3198	0.179392	0.000334954
NM_008235	15205	Hes1	hairy and enhancer of split 1 (Drosophila)	4.26851	19.7485	0.216144	0.000342419
NM_009942	12859	Cox5b	cytochrome c oxidase subunit Vb	255.208	134.707	1.89454	0.000345155
NR_002890	654472	Gm12070	glyceraldehyde-3-phosphate dehydrogenase pseudogene	261.726	274.925	0.951991	0.000348199
NM_009931	12826	Col4a1	collagen, type IV, alpha 1	5.6902	20.1108	0.282942	0.000351784
NM_013790	27416	Abcc5	ATP-binding cassette, sub-family C (CFTR/MRP), member 5	0.73208	11.988	0.0610677	0.00035456
NM_133754	74202	Fblim1	filamin binding LIM protein 1	0.386403	11.2166	0.0344492	0.00035456
NM_019949	56791	Ube2l6	ubiquitin-conjugating enzyme E2L 6	32.4132	54.5556	0.594131	0.000355714
NM_007747	12858	Cox5a	cytochrome c oxidase subunit Va	236.037	122.401	1.92839	0.000356059
NM_026155	67437	Ssr3	signal sequence receptor, gamma	132.793	155.362	0.854733	0.000357302
NM_010517	16010	Igfbp4	insulin-like growth factor binding protein 4	502.716	485.99	1.03442	0.000363211
NM_015735	13194	Ddb1	damage specific DNA binding protein 1	52.0652	76.677	0.67902	0.000366102
NM_029465	75863	Clec4g	C-type lectin domain family 4, member g	49.0747	13.5013	3.63481	0.000367334
NM_001042513	50493	Txnrd1	thioredoxin reductase 1	35.6045	58.705	0.606499	0.000376185
NM_016763	15108	Hsd17b10	hydroxysteroid (17-beta) dehydrogenase 10	130.647	57.7832	2.26099	0.000400367
NM_001081454	18550	Furin	furin (paired basic amino acid cleaving enzyme)	14.2575	33.4876	0.425755	0.000414387
NM_001081361	66112	2017-03-01	mitochondrial amidoxime reducing component 1	126.293	55.9072	2.25898	0.000429615
NM_028066	109821	F11	coagulation factor XI	31.3093	53.8341	0.581589	0.000431279
NM_022992	65106	Arl6ip5	ADP-ribosylation factor-like 6 interacting protein 5	22.3691	42.4916	0.526436	0.0004462
NM_007493	11890	Asgr2	asialoglycoprotein receptor 2	103.84	42.6355	2.43553	0.000448133
NM_001164039	17069	Ly6e	lymphocyte antigen 6 complex, locus E	42.347	65.6509	0.645033	0.000449844
NM_028173	72265	Tram1	translocating chain-associating membrane protein 1	72.167	96.0288	0.751514	0.000463786
NM_001163473	69066	1810010H24Rik	RIKEN cDNA 1810010H24 gene	1.46931	13.6377	0.107739	0.000474249
NM_018887	56050	Cyp39a1	cytochrome P450, family 39, subfamily a, polypeptide 1	7.40509	23.4999	0.315112	0.000476375
NM_001164207	65963	Tmem176b	transmembrane protein 176B	27.9397	48.537	0.575637	0.000484146
NM_016892	12460	Ccs	copper chaperone for superoxide dismutase	113.919	48.8462	2.3322	0.000485816
NM_031197	20526	Slc2a2	solute carrier family 2 (facilitated glucose transporter), member 2	97.1098	120.321	0.807089	0.000489817
NM_175438	212647	Aldh4a1	aldehyde dehydrogenase 4 family, member A1	118.797	51.0023	2.32925	0.000498094
NM_010578	16412	Itgb1	integrin beta 1 (fibronectin receptor beta)	46.8917	69.1482	0.678133	0.000504137
NM_001199009	28199	Dcaf11	DDB1 and CUL4 associated factor 11	68.7925	23.4823	2.92955	0.000507323
NM_178082	72999	Insig2	insulin induced gene 2	80.7902	29.7521	2.71545	0.000508143
NM_026545	57296	Psmd8	proteasome (prosome, macropain) 26S subunit, non-ATPase, 8	59.954	82.0687	0.730534	0.000511059
NM_007757	12892	Cpox	coproporphyrinogen oxidase	55.9116	16.8386	3.32044	0.00052306
NM_053071	12864	Cox6c	cytochrome c oxidase subunit VIc	489.405	291.743	1.67752	0.000525981
NM_133825	52392	D1Ertd622e	DNA segment, Chr 1, ERATO Doi 622, expressed	6.21678	21.7668	0.285608	0.000532627
NM_017366	11370	Acadvl	acyl-Coenzyme A dehydrogenase, very long chain	145.686	67.5534	2.1566	0.00053907
NM_001199494	13663	Ei24	etoposide induced 2.4 mRNA	85.2133	32.0561	2.65826	0.000564534
NM_018871	22628	Ywhag	tyrosine 3-monooxygenase/tryptophan 5-monooxygenase activation protein, gamma polypeptide	28.5219	49.969	0.570792	0.000570109
NM_011715	22388	Wdr1	WD repeat domain 1	12.8289	29.1854	0.439566	0.000594614
NM_133198	110095	Pygl	liver glycogen phosphorylase	131.792	59.7777	2.2047	0.000595095
NM_001037863	320940	Atp11c	ATPase, class VI, type 11C	46.9648	12.6307	3.71831	0.000595757
NM_008925	19089	Prkcsh	protein kinase C substrate 80K-H	36.1404	57.5056	0.628467	0.000602111
NR_002858	241041	Gm4956	predicted gene 4956	16.6703	0.724756	23.0013	0.000602464
NM_001162883	223672	Apol9a	apolipoprotein L 9a	70.0714	24.4055	2.87113	0.000603409
NM_010220	14229	Fkbp5	FK506 binding protein 5	9.06218	25.7612	0.351776	0.000607539
NM_007564	12192	Zfp36l1	zinc finger protein 36, C3H type-like 1	31.2357	52.0775	0.599793	0.000609627
NM_008185	14871	Gstt1	glutathione S-transferase, theta 1	168.748	186.266	0.905952	0.000610856
NM_027290	70024	Mcm10	minichromosome maintenance deficient 10 (S. cerevisiae)	22.6011	2.09704	10.7776	0.000620404
NM_011526	21345	Tagln	transgelin	3.03564	16.673	0.182069	0.000623304
NM_001048178	14600	Ghr	growth hormone receptor	17.2056	1e-05	1720560	0.00063328
NM_023493	69049	Cml5	camello-like 5	17.1276	0.892811	19.1839	0.00063328
NM_026879	68942	Chmp2b	charged multivesicular body protein 2B	14.7315	32.1752	0.457853	0.000639155
NM_001081372	382044	Ces1b	carboxylesterase 1B	95.9498	38.8377	2.47053	0.000654346
NM_138956	192678	Rassf3	Ras association (RalGDS/AF-6) domain family member 3	29.0509	49.1437	0.591142	0.000666736
NM_024218	68193	Rpl24	ribosomal protein L24	242.939	253.779	0.957286	0.000675054
NM_010236	14287	Fpgs	folylpolyglutamyl synthetase	50.419	14.7698	3.41365	0.000679037
NM_029609	76429	Lhpp	phospholysine phosphohistidine inorganic pyrophosphate phosphatase	30.3153	5.04939	6.00375	0.000694499
NR_029471	100042173	Rps15a-ps6	ribosomal protein S15A, pseudogene 6	56.6896	78.0508	0.726317	0.000696631
NM_019999	56695	Pnkd	paroxysmal nonkinesiogenic dyskinesia	27.4781	4.27392	6.42925	0.000709402
NM_025827	66887	Lonp2	lon peptidase 2, peroxisomal	110.568	47.093	2.34786	0.000732416
NM_008175	14824	Grn	granulin	50.6698	72.1761	0.70203	0.000736905
NM_008248	15254	Hint1	histidine triad nucleotide binding protein 1	233.022	244.162	0.954375	0.000754729
NM_008750	18230	Nxn	nucleoredoxin	0.535606	10.6239	0.0504152	0.000756375
NM_009808	12364	Casp12	caspase 12	0.687376	10.5957	0.0648731	0.000756375
NM_013653	20304	Ccl5	chemokine (C-C motif) ligand 5	0.422445	10.5729	0.0399555	0.000756375
NM_019977	56727	Miox	myo-inositol oxygenase	0.0994841	10.246	0.00970955	0.000756375
NM_020043	56741	Igdcc4	immunoglobulin superfamily, DCC subclass, member 4	0.0159659	10.243	0.00155871	0.000756375
NM_022420	64297	Gprc5b	G protein-coupled receptor, family C, group 5, member B	0.0217197	10.4965	0.00206923	0.000756375
NM_029770	107449	Unc5b	unc-5 homolog B (C. elegans)	0.528472	10.4235	0.0507001	0.000756375
NM_133881	66260	Tmem54	transmembrane protein 54	1e-05	10.846	9.21999e-07	0.000756375
NM_138685	192201	Wfdc15b	WAP four-disulfide core domain 15B	0.000295492	10.5742	2.79446e-05	0.000756375
NM_145533	228608	Smox	spermine oxidase	0.308162	10.4147	0.0295891	0.000756375
NM_175454	217310	Hid1	HID1 domain containing	0.532967	10.9207	0.0488034	0.000756375
NR_027934	52850	Sgsm1	small G protein signaling modulator 1	0.51839	10.2055	0.0507952	0.000756375
NM_019647	19933	Rpl21	ribosomal protein L21	84.4861	106.409	0.793975	0.000769775
NM_001177576	68267	Slc25a22	solute carrier family 25 (mitochondrial carrier, glutamate), member 22	57.5139	18.9796	3.0303	0.000774301
NM_054102	117198	Ivns1abp	influenza virus NS1A binding protein	28.3602	48.1001	0.589608	0.000810072
NM_177157	320415	Gchfr	GTP cyclohydrolase I feedback regulator	117.324	137.083	0.855861	0.000816622
NM_175316	101488	Slco2b1	solute carrier organic anion transporter family, member 2b1	19.1342	1.36604	14.0071	0.000819348
NM_134054	104725	Sptssa	serine palmitoyltransferase, small subunit A	39.5881	60.4799	0.654566	0.000836013
NM_012052	27050	Rps3	ribosomal protein S3	118.043	138.892	0.849891	0.000847505
NM_178758	272428	Acsm5	acyl-CoA synthetase medium-chain family member 5	45.6397	12.7337	3.58417	0.000871855
NM_001113358	13135	Dad1	defender against cell death 1	95.4908	116.662	0.818525	0.000872294
NM_026384	67800	Dgat2	diacylglycerol O-acyltransferase 2	174.123	190.036	0.916263	0.000873227
NM_001033305	230075	Ndufb6	NADH dehydrogenase (ubiquinone) 1 beta subcomplex, 6	161.447	78.1776	2.06513	0.000881712
NM_001161763	14263	Fmo5	flavin containing monooxygenase 5	117.147	52.0905	2.24891	0.000886197
NM_010724	16913	Psmb8	proteasome (prosome, macropain) subunit, beta type 8 (large multifunctional peptidase 7)	24.5556	43.9571	0.558626	0.00090895
NM_001033600	50790	Acsl4	acyl-CoA synthetase long-chain family member 4	8.57645	34.4453	0.248987	0.000919353
NM_011063	18611	Pea15a	phosphoprotein enriched in astrocytes 15A	6.98027	20.1021	0.347241	0.000919353
NM_019682	56455	Dynll1	dynein light chain LC8-type 1	6.12448	20.7656	0.294934	0.000919353
NM_001163030	26364	Cd97	CD97 antigen	1.04387	12.4734	0.0836877	0.000933418
NM_010798	17319	Mif	macrophage migration inhibitory factor	137.753	155.232	0.887401	0.000970691
NM_010579	16418	Eif6	eukaryotic translation initiation factor 6	22.0507	40.7187	0.541537	0.000980695
NM_011802	270166	Clpx	caseinolytic peptidase X (E.coli)	42.8653	11.139	3.84822	0.000987007
NM_007520	12013	Bach1	BTB and CNC homology 1	9.02808	24.8194	0.363751	0.00100038
NM_010318	14707	Gng5	guanine nucleotide binding protein (G protein), gamma 5	138.134	156.549	0.882369	0.00100142
NM_029720	76737	Creld2	cysteine-rich with EGF-like domains 2	35.1067	55.0383	0.637859	0.00100822
NM_153133	103142	Rdh9	retinol dehydrogenase 9	35.865	55.0123	0.651945	0.00100822
NM_007614	12387	Ctnnb1	catenin (cadherin associated protein), beta 1	38.6718	58.9786	0.655692	0.00102496
NM_009474	22262	Uox	urate oxidase	926.524	599.8	1.54472	0.00102826
NM_009255	20720	Serpine2	serine (or cysteine) peptidase inhibitor, clade E, member 2	15.2279	0.374354	40.6778	0.00104355
NM_020564	57429	Sult5a1	sulfotransferase family 5A, member 1	15.0276	0.135664	110.771	0.00104355
NM_144796	96935	Susd4	sushi domain containing 4	15.8468	0.27842	56.9169	0.00104355
NM_012032	26943	Serinc3	serine incorporator 3	94.8902	114.982	0.825261	0.00104583
NM_001039720	105892	9030619P08Rik	RIKEN cDNA 9030619P08 gene	5.46466	19.3384	0.282581	0.00105685
NM_001271496	12660	Chka	choline kinase alpha	5.55789	19.5312	0.284565	0.00105685
NM_011595	21859	Timp3	tissue inhibitor of metalloproteinase 3	5.65473	19.4293	0.291041	0.00105685
NM_027857	71670	Acy3	aspartoacylase (aminoacylase) 3	30.2252	49.2234	0.614041	0.00106868
NM_010512	16000	Igf1	insulin-like growth factor 1	24.9224	3.30892	7.53188	0.00107586
NM_173788	230103	Npr2	natriuretic peptide receptor 2	24.3615	3.04292	8.00596	0.00107586
NM_009795	12336	Capns1	calpain, small subunit 1	62.3294	83.8452	0.743387	0.00110308
NM_001111102	16905	Lmna	lamin A	3.98759	15.1583	0.263063	0.00115246
NM_010493	15894	Icam1	intercellular adhesion molecule 1	3.55735	15.2405	0.233414	0.00115246
NM_001159510	23970	Pacsin2	protein kinase C and casein kinase substrate in neurons 2	2.18727	14.8613	0.147179	0.00115407
NM_001204166	56508	Rapgef4	Rap guanine nucleotide exchange factor (GEF) 4	2.45448	14.4247	0.170158	0.00115407
NM_009499	22323	Vasp	vasodilator-stimulated phosphoprotein	2.72896	14.3692	0.189917	0.00115407
NM_010915	18048	Klk1b4	kallikrein 1-related pepidase b4	2.26296	14.5318	0.155725	0.00115407
NM_145980	213393	8430408G22Rik	RIKEN cDNA 8430408G22 gene	13.3944	29.1676	0.459222	0.00119102
NM_133809	98256	Kmo	kynurenine 3-monooxygenase (kynurenine 3-hydroxylase)	151.403	73.9607	2.04707	0.00122842
NM_024287	19346	Rab6a	RAB6A, member RAS oncogene family	19.5225	36.4521	0.535566	0.00123936
NM_001048057	67671	Rpl38	ribosomal protein L38	80.2881	100.384	0.79981	0.00125269
NM_007980	14079	Fabp2	fatty acid binding protein 2, intestinal	40.8298	60.6591	0.673103	0.00127518
NM_009121	20229	Sat1	spermidine/spermine N1-acetyl transferase 1	40.1205	60.0517	0.668099	0.00127518
NM_016903	13885	Esd	esterase D/formylglutathione hydrolase	140.373	157.356	0.892073	0.001296
NM_001198826	11820	App	amyloid beta (A4) precursor protein	7.8336	21.7756	0.359742	0.00133104
NM_008135	14664	Slc6a9	solute carrier family 6 (neurotransmitter transporter, glycine), member 9	7.57191	21.3241	0.355087	0.00133104
NM_023737	74147	Ehhadh	enoyl-Coenzyme A, hydratase/3-hydroxyacyl Coenzyme A dehydrogenase	78.8863	30.9574	2.54822	0.0013896
NM_011797	23831	Car14	carbonic anhydrase 14	18.9127	1.50723	12.548	0.00140233
NM_009656	11669	Aldh2	aldehyde dehydrogenase 2, mitochondrial	662.309	417.032	1.58815	0.00140451
NM_175417	109254	Adtrp	androgen dependent TFPI regulating protein	48.5988	14.0567	3.45734	0.00141384
NM_018858	23980	Pebp1	phosphatidylethanolamine binding protein 1	115.757	52.7805	2.19318	0.0014188
NM_008722	18148	Npm1	nucleophosmin 1	70.0925	90.6105	0.773558	0.00144628
NM_027215	69804	Tmem147	transmembrane protein 147	83.8234	33.8393	2.4771	0.00148231
NM_018738	16145	Igtp	interferon gamma induced GTPase	12.3886	27.489	0.450675	0.00150006
NM_028725	74032	Sdr42e1	short chain dehydrogenase/reductase family 42E, member 1	33.7871	7.92573	4.26296	0.00151582
NR_027619	17835	Mug-ps1	murinoglobulin, pseudogene 1	33.544	7.85456	4.27064	0.00151582
NM_009187	20463	Cox7a2l	cytochrome c oxidase subunit VIIa polypeptide 2-like	75.1848	94.6254	0.794552	0.00153551
NM_026690	68352	Aspdh	aspartate dehydrogenase domain containing	59.468	20.9153	2.84328	0.00153925
NM_009949	12896	Cpt2	carnitine palmitoyltransferase 2	62.5145	22.5215	2.77577	0.00153961
NM_019642	20014	Rpn2	ribophorin II	52.5742	71.7914	0.732319	0.00155266
NM_010403	15112	Hao1	hydroxyacid oxidase 1, liver	175.876	89.3813	1.9677	0.001564
NM_008131	14645	Glul	glutamate-ammonia ligase (glutamine synthetase)	409.367	243.731	1.67959	0.00157715
NM_013655	20315	Cxcl12	chemokine (C-X-C motif) ligand 12	45.1073	13.1548	3.42896	0.00158456
NM_001033336	239273	Abcc4	ATP-binding cassette, sub-family C (CFTR/MRP), member 4	0.279268	9.75291	0.0286343	0.00160366
NM_001037493	71699	Slc41a3	solute carrier family 41, member 3	1e-05	9.71899	1.02891e-06	0.00160366
NM_008381	16324	Inhbb	inhibin beta-B	0.551662	9.7439	0.0566161	0.00160366
NM_008935	19126	Prom1	prominin 1	0.166238	9.25929	0.0179536	0.00160366
NM_019976	56742	Psrc1	proline/serine-rich coiled-coil 1	0.00507308	9.65603	0.000525379	0.00160366
NM_020013	56636	Fgf21	fibroblast growth factor 21	0.518192	9.06143	0.0571866	0.00160366
NM_027533	70747	Tspan2	tetraspanin 2	0.718313	9.6211	0.0746602	0.00160366
NM_027840	71607	Snx20	sorting nexin 20	0.618789	9.39756	0.0658457	0.00160366
NM_181409	194126	Mtmr11	myotubularin related protein 11	0.47701	9.03027	0.0528234	0.00160366
NM_010399	15051	H2-T9	histocompatibility 2, T region locus 9	28.4252	46.5682	0.610399	0.00161679
NM_016674	12737	Cldn1	claudin 1	28.1632	46.755	0.602357	0.00161679
NM_015767	50500	Ttpa	tocopherol (alpha) transfer protein	157.526	78.832	1.99825	0.00161787
NM_013706	23833	Cd52	CD52 antigen	9.73458	23.1101	0.421226	0.00163559
NM_009466	22235	Ugdh	UDP-glucose dehydrogenase	109.078	127.211	0.857457	0.00164182
NM_013454	11303	Abca1	ATP-binding cassette, sub-family A (ABC1), member 1	23.7018	40.2013	0.589578	0.00164234
NM_178111	68728	Trp53inp2	transformation related protein 53 inducible nuclear protein 2	71.0616	27.5041	2.58367	0.00167927
NM_025379	66142	Cox7b	cytochrome c oxidase subunit VIIb	141.01	68.8248	2.04883	0.00171386
NM_053200	104158	Ces1d	carboxylesterase 1D	141.048	68.271	2.066	0.00171386
NM_029662	76574	Mfsd2a	major facilitator superfamily domain containing 2A	28.986	5.73503	5.0542	0.00171672
NM_013760	27362	Dnajb9	DnaJ (Hsp40) homolog, subfamily B, member 9	73.6854	92.7948	0.794068	0.00172374
NM_134256	171405	Slc22a27	solute carrier family 22, member 27	25.2348	4.81875	5.23679	0.00175325
NM_011391	20503	Slc16a7	solute carrier family 16 (monocarboxylic acid transporters), member 7	11.1127	26.8791	0.413433	0.00175511
NM_134072	105387	Akr1c14	aldo-keto reductase family 1, member C14	185.785	96.2779	1.92967	0.00178334
NR_003258	14683	Gnas	GNAS (guanine nucleotide binding protein, alpha stimulating) complex locus	54.2131	73.6344	0.736247	0.00178391
NM_024207	67819	Derl1	Der1-like domain family, member 1	47.9075	66.9262	0.715826	0.00178806
NM_007505	11946	Atp5a1	ATP synthase, H+ transporting, mitochondrial F1 complex, alpha subunit 1	351.046	205.618	1.70727	0.00180065
NM_007836	13197	Gadd45a	growth arrest and DNA-damage-inducible 45 alpha	1.30988	11.0434	0.118612	0.00183006
NM_153781	110078	Pygb	brain glycogen phosphorylase	1.09423	11.8667	0.0922101	0.00183006
NM_011844	23945	Mgll	monoglyceride lipase	36.249	9.44209	3.83909	0.00183278
NM_007478	11842	Arf3	ADP-ribosylation factor 3	17.5267	33.6492	0.520865	0.00184238
NM_007807	13058	Cybb	cytochrome b-245, beta polypeptide	4.38059	16.4881	0.265682	0.00189433
NM_138587	27999	Fam3c	family with sequence similarity 3, member C	8.47271	22.402	0.378212	0.00190521
NM_013795	27425	Atp5l	ATP synthase, H+ transporting, mitochondrial F0 complex, subunit g	312.687	179.177	1.74513	0.0019719
NM_011655	22154	Tubb5	tubulin, beta 5 class I	22.9488	39.5104	0.580829	0.00202845
NM_019989	56726	Sh3bgrl	SH3-binding domain glutamic acid-rich protein like	45.5291	63.4602	0.717443	0.00202986
NM_001199308	100503353	Gm14440	predicted gene 14440	40.7957	11.7396	3.47505	0.00207769
NM_011804	433375	Creg1	cellular repressor of E1A-stimulated genes 1	168.941	180.56	0.93565	0.00208054
NM_027249	380712	Tlcd2	TLC domain containing 2	54.5035	18.2695	2.98331	0.00209792
NM_001099632	386454	Rnf39	ring finger protein 39	2.60743	13.5411	0.192557	0.00210096
NM_001165925	56173	Cldn14	claudin 14	2.78813	13.3243	0.209252	0.00210096
NM_011579	21822	Tgtp1	T cell specific GTPase 1	2.38342	13.65	0.17461	0.00210096
NM_001198825	11820	App	amyloid beta (A4) precursor protein	3.06207	14.5692	0.210174	0.0021144
NM_172650	226823	Kctd3	potassium channel tetramerisation domain containing 3	3.28571	14.9719	0.219458	0.0021144
NM_025378	66141	Ifitm3	interferon induced transmembrane protein 3	389.826	374.963	1.03964	0.00216147
NM_134156	109711	Actn1	actinin, alpha 1	7.05176	20.492	0.344123	0.00220612
NM_025272	11974	Atp6v0e	ATPase, H+ transporting, lysosomal V0 subunit E	43.4031	61.741	0.702987	0.00225102
NM_009787	12304	Pdia4	protein disulfide isomerase associated 4	97.5383	114.721	0.850222	0.00229007
NM_016906	53421	Sec61a1	Sec61 alpha 1 subunit (S. cerevisiae)	74.2034	92.6947	0.800514	0.0023117
NM_008490	16816	Lcat	lecithin cholesterol acyltransferase	215.496	116.475	1.85015	0.00231251
NR_003624	381806	Gm10319	murinoglobulin pseudogene	32.3155	7.7674	4.1604	0.00231372
NM_011338	20308	Ccl9	chemokine (C-C motif) ligand 9	16.8814	31.2487	0.540227	0.00232142
NM_025836	66905	Plin3	perilipin 3	16.3862	31.6191	0.518237	0.00232142
NM_001135151	213053	Slc39a14	solute carrier family 39 (zinc transporter), member 14	31.807	48.3937	0.657255	0.00234014
NM_001164184	54135	Lsr	lipolysis stimulated lipoprotein receptor	31.0016	48.0044	0.645807	0.00234014
NM_009082	19944	Rpl29	ribosomal protein L29	79.2313	97.0128	0.81671	0.00239494
NM_019734	11886	Asah1	N-acylsphingosine amidohydrolase 1	21.1385	37.861	0.558319	0.00248118
NM_178600	27973	Vkorc1	vitamin K epoxide reductase complex, subunit 1	196.194	104.099	1.88469	0.00248259
NM_025589	66483	Rpl36al	ribosomal protein L36A-like	391.883	375.376	1.04397	0.00248713
NM_007748	12861	Cox6a1	cytochrome c oxidase subunit VIa polypeptide 1	416.11	251.531	1.65431	0.00263934
NM_009847	12488	Cd2ap	CD2-associated protein	9.43132	22.1542	0.425713	0.00265294
NM_024226	68585	Rtn4	reticulon 4	9.41758	22.5784	0.417106	0.00265294
NM_028440	73112	Abracl	ABRA C-terminal like	9.8172	22.3711	0.438834	0.00265294
NM_018798	54609	Ubqln2	ubiquilin 2	6.95849	18.0299	0.385942	0.00267837
NM_025835	66904	Pccb	propionyl Coenzyme A carboxylase, beta polypeptide	76.4193	31.3911	2.43443	0.00269178
NM_001166480	20832	Ssr4	signal sequence receptor, delta	60.1145	78.9718	0.761215	0.00271319
NM_007856	13360	Dhcr7	7-dehydrocholesterol reductase	49.0672	66.5299	0.737521	0.00280038
NM_001168591	66887	Lonp2	lon peptidase 2, peroxisomal	22.2458	3.03245	7.33592	0.00283188
NM_134147	107227	Macrod1	MACRO domain containing 1	22.7417	3.80577	5.97558	0.00283188
NM_184052	16000	Igf1	insulin-like growth factor 1	22.9516	3.33291	6.88635	0.00283188
NM_009831	12450	Ccng1	cyclin G1	13.6158	27.1634	0.501255	0.00284834
NR_033599	626534	Gm6682	tubulin, alpha 1C pseudogene	53.1675	70.7839	0.751124	0.00285725
NM_145478	223775	Pim3	proviral integration site 3	39.0711	11.7663	3.32059	0.00299996
NM_133979	102566	Ano10	anoctamin 10	5.55948	17.7145	0.313838	0.00300131
NM_011480	20787	Srebf1	sterol regulatory element binding transcription factor 1	40.3614	57.638	0.700257	0.00309425
NM_001143689	15015	H2-Q4	histocompatibility 2, Q region locus 4	20.0122	35.2288	0.568064	0.00311336
NM_001163290	67426	Adck3	aarF domain containing kinase 3	13.886	0.000622062	22322.5	0.00315124
NM_009780	12268	C4b	complement component 4B (Chido blood group)	223.736	227.984	0.981367	0.0032166
NM_001098227	53378	Sdcbp	syndecan binding protein	18.1284	33.7228	0.537571	0.00324657
NM_026027	67199	Pfdn1	prefoldin 1	18.3233	33.1846	0.552163	0.00324657
NM_027853	71664	Mettl7b	methyltransferase like 7B	361.463	215.555	1.67689	0.0032725
NM_025284	19240	Tmsb10	thymosin, beta 10	4.15314	15.2349	0.272607	0.00331316
NM_025446	66253	Aig1	androgen-induced 1	4.81379	15.6275	0.308033	0.00331316
NM_026331	67712	Slc25a37	solute carrier family 25, member 37	10.3137	23.6537	0.436029	0.00334713
NM_001085390	240672	Dusp5	dual specificity phosphatase 5	0.167185	8.56175	0.019527	0.00337552
NM_001104614	637004	Vmn2r3	vomeronasal 2, receptor 3	1e-05	8.04275	1.24336e-06	0.00337552
NM_001159505	69583	Tnfsf13	tumor necrosis factor (ligand) superfamily, member 13	0.287826	8.16891	0.0352343	0.00337552
NM_007392	11475	Acta2	actin, alpha 2, smooth muscle, aorta	0.47043	8.57661	0.0548503	0.00337552
NM_007734	12828	Col4a3	collagen, type IV, alpha 3	0.0865519	8.16033	0.0106064	0.00337552
NM_008871	18787	Serpine1	serine (or cysteine) peptidase inhibitor, clade E, member 1	0.122403	8.70621	0.0140593	0.00337552
NM_009400	21936	Tnfrsf18	tumor necrosis factor receptor superfamily, member 18	0.175516	8.77871	0.0199934	0.00337552
NM_009877	12578	Cdkn2a	cyclin-dependent kinase inhibitor 2A	1e-05	8.90838	1.12254e-06	0.00337552
NM_012044	26970	Pla2g2e	phospholipase A2, group IIE	1e-05	8.18141	1.22228e-06	0.00337552
NM_022882	64898	Lpin2	lipin 2	0.00151039	8.87581	0.000170169	0.00337552
NM_023517	69583	Tnfsf13	tumor necrosis factor (ligand) superfamily, member 13	0.465117	8.01851	0.0580054	0.00337552
NM_173862	239463	Fam83a	family with sequence similarity 83, member A	0.153199	8.67193	0.0176661	0.00337552
NM_023154	66071	Ethe1	ethylmalonic encephalopathy 1	30.2474	7.60733	3.97609	0.00339478
NM_144958	13681	Eif4a1	eukaryotic translation initiation factor 4A1	136.856	148.934	0.918904	0.00344181
NM_026210	67510	Tvp23b	trans-golgi network vesicle protein 23B	16.3815	30.9659	0.529017	0.00348305
NM_011609	21937	Tnfrsf1a	tumor necrosis factor receptor superfamily, member 1a	29.4487	45.2405	0.650937	0.00355245
NM_013565	16400	Itga3	integrin alpha 3	1.12609	10.1195	0.111279	0.00356803
NM_021274	15945	Cxcl10	chemokine (C-X-C motif) ligand 10	1.79731	10.709	0.167832	0.00356803
NM_031874	19340	Rab3d	RAB3D, member RAS oncogene family	1.93643	10.4166	0.185898	0.00356803
NM_178589	94185	Tnfrsf21	tumor necrosis factor receptor superfamily, member 21	1.38113	10.7994	0.12789	0.00356803
NM_080635	68135	Eif3h	eukaryotic translation initiation factor 3, subunit H	69.8451	85.9493	0.812631	0.00358978
NM_008608	17387	Mmp14	matrix metallopeptidase 14 (membrane-inserted)	7.40834	19.0306	0.389286	0.00363059
NM_009412	21985	Tpd52	tumor protein D52	7.60269	19.1308	0.397406	0.00363059
NM_025567	66445	Cyc1	cytochrome c-1	128.803	63.8518	2.01722	0.0036492
NM_145367	105245	Txndc5	thioredoxin domain containing 5	65.1599	81.9058	0.795547	0.00365895
NM_008406	16424	Itih1	inter-alpha trypsin inhibitor, heavy chain 1	160.748	83.4933	1.92528	0.00368058
NM_009372	21815	Tgif1	TGFB-induced factor homeobox 1	2.86442	12.6438	0.226547	0.00381464
NM_010730	16952	Anxa1	annexin A1	2.35545	12.4832	0.18869	0.00381464
NR_040299	77059	4931408D14Rik	RIKEN cDNA 4931408D14 gene	2.65422	12.3835	0.214335	0.00381464
NM_010890	17999	Nedd4	neural precursor cell expressed, developmentally down-regulated 4	50.0518	66.3212	0.754688	0.0039092
NM_008408	16430	Stt3a	STT3, subunit of the oligosaccharyltransferase complex, homolog A (S. cerevisiae)	54.4183	70.8204	0.768399	0.00394195
NM_025607	66510	Rnf181	ring finger protein 181	54.7983	70.5396	0.776844	0.00394195
NM_010392	15013	H2-Q2	histocompatibility 2, Q region locus 2	47.8414	63.9439	0.748178	0.00409864
NM_001270498	100039192	Tmem254c	transmembrane protein 254c	23.7348	4.89306	4.85071	0.00429505
NM_029250	75320	Etnk1	ethanolamine kinase 1	25.5307	40.8914	0.624354	0.00429626
NM_025899	67003	Uqcrc2	ubiquinol cytochrome c reductase core protein 2	145.577	74.3571	1.95781	0.00429986
NM_001161731	11727	Ang	angiogenin, ribonuclease, RNase A family, 5	38.2681	11.6294	3.29063	0.00431506
NM_021542	16529	Kcnk5	potassium channel, subfamily K, member 5	18.1884	2.39691	7.58827	0.00437789
NM_008138	14678	Gnai2	guanine nucleotide binding protein (G protein), alpha inhibiting 2	28.3312	43.1874	0.656006	0.00440511
NM_011738	22629	Ywhah	tyrosine 3-monooxygenase/tryptophan 5-monooxygenase activation protein, eta polypeptide	28.1313	43.3588	0.648803	0.00440511
NM_009205	20532	Slc3a1	solute carrier family 3, member 1	32.9422	8.6356	3.8147	0.00449906
NM_020270	56807	Scamp5	secretory carrier membrane protein 5	6.02961	17.6199	0.342205	0.00451049
NM_028000	71910	Ppapdc1b	phosphatidic acid phosphatase type 2 domain containing 1B	6.97602	17.3168	0.402847	0.00451049
NM_010271	14555	Gpd1	glycerol-3-phosphate dehydrogenase 1 (soluble)	147.811	75.0914	1.96841	0.00453295
NM_027147	69638	Enho	energy homeostasis associated	21.3477	3.82825	5.57636	0.0045715
NM_007912	13649	Egfr	epidermal growth factor receptor	42.1846	13.8322	3.04974	0.00458662
NM_001012310	104910	Slc25a47	solute carrier family 25, member 47	211.794	117.67	1.7999	0.00459516
NM_026686	68347	0610011F06Rik	RIKEN cDNA 0610011F06 gene	100.762	46.9458	2.14635	0.00464685
NM_019826	56357	Ivd	isovaleryl coenzyme A dehydrogenase	79.9916	34.5374	2.31609	0.00467358
NM_031884	27409	Abcg5	ATP-binding cassette, sub-family G (WHITE), member 5	35.1297	50.8289	0.691136	0.00482029
NM_001205345	223697	Sun2	Sad1 and UNC84 domain containing 2	8.65794	20.0846	0.431074	0.00487775
NM_015799	50765	Tfr2	transferrin receptor 2	112.44	54.7598	2.05333	0.0049984
NM_011479	20773	Sptlc2	serine palmitoyltransferase, long chain base subunit 2	5.24834	16.0401	0.327201	0.00501994
NM_001009949	230125	Slc25a51	solute carrier family 25, member 51	29.0739	7.28393	3.99151	0.00503605
NM_008211	15081	H3f3b	H3 histone, family 3B	76.5842	91.649	0.835625	0.00506353
NM_001037938	28200	Dhrs4	dehydrogenase/reductase (SDR family) member 4	86.9696	38.9683	2.2318	0.00514013
NM_009725	11950	Atp5f1	ATP synthase, H+ transporting, mitochondrial F0 complex, subunit B1	194.476	106.932	1.81869	0.00524557
NM_007687	12631	Cfl1	cofilin 1, non-muscle	152.984	161.895	0.944958	0.00526638
NM_008080	14421	B4galnt1	beta-1,4-N-acetyl-galactosaminyl transferase 1	12.4991	25.0569	0.498829	0.00531148
NM_010390	15006	H2-Q1	histocompatibility 2, Q region locus 1	12.3993	25.4651	0.486913	0.00531148
NM_080638	78388	Mvp	major vault protein	12.0939	25.4562	0.475087	0.00531148
NM_181540	107770	Tm6sf2	transmembrane 6 superfamily member 2	12.2985	25.4129	0.483947	0.00531148
NM_001025192	13052	Cxadr	coxsackie virus and adenovirus receptor	24.8652	38.3335	0.648655	0.00538776
NM_010011	13117	Cyp4a10	cytochrome P450, family 4, subfamily a, polypeptide 10	43.3744	14.9019	2.91066	0.00545044
NM_001031851	268782	Agxt2	alanine-glyoxylate aminotransferase 2	63.8941	25.1055	2.54502	0.00547591
NM_013631	18770	Pklr	pyruvate kinase liver and red blood cell	12.5662	0.757242	16.5947	0.00549196
NM_001007570	73095	Slc25a42	solute carrier family 25, member 42	27.8055	6.75431	4.1167	0.00562954
NM_010074	13482	Dpp4	dipeptidylpeptidase 4	27.8837	6.22134	4.48194	0.00562954
NM_025387	66154	Tmem14c	transmembrane protein 14C	104.048	49.0411	2.12165	0.00569365
NM_001039678	231903	Urad	ureidoimidazoline (2-oxo-4-hydroxy-4-carboxy-5) decarboxylase	33.6713	9.86634	3.41274	0.00571117
NM_027216	69806	Slc39a11	solute carrier family 39 (metal ion transporter), member 11	4.05677	14.3475	0.282751	0.00574836
NM_026982	69186	Tmem256	transmembrane protein 256	128.446	64.1209	2.00318	0.00577931
NM_009693	238055	Apob	apolipoprotein B	556.986	507.073	1.09843	0.00589068
NM_011809	23872	Ets2	E26 avian leukemia oncogene 2, 3' domain	7.43938	18.1815	0.409173	0.00592548
NM_028810	74194	Rnd3	Rho family GTPase 3	7.20931	18.2872	0.394227	0.00592548
NM_008150	14735	Gpc4	glypican 4	17.6156	30.867	0.570694	0.00594117
NM_009080	19941	Rpl26	ribosomal protein L26	17.9888	30.0449	0.598731	0.00594117
NM_009738	12038	Bche	butyrylcholinesterase	17.2819	30.4811	0.566971	0.00594117
NM_017405	54135	Lsr	lipolysis stimulated lipoprotein receptor	17.965	30.0036	0.598761	0.00594117
NM_021281	13040	Ctss	cathepsin S	25.5736	39.1512	0.653201	0.00600068
NM_029272	75406	Ndufs7	NADH dehydrogenase (ubiquinone) Fe-S protein 7	83.177	37.8785	2.19589	0.0060281
NM_001166410	19652	Rbm3	RNA binding motif protein 3	15.7688	28.3344	0.556525	0.00618906
NM_015731	11981	Atp9a	ATPase, class II, type 9A	15.7293	28.6662	0.548705	0.00618906
NM_020578	57440	Ehd3	EH-domain containing 3	24.2277	5.89183	4.11208	0.0062405
NM_001252570	227696	Phyhd1	phytanoyl-CoA dioxygenase domain containing 1	48.9568	17.2534	2.83752	0.0063856
NM_018743	102247	Agpat6	1-acylglycerol-3-phosphate O-acyltransferase 6 (lysophosphatidic acid acyltransferase, zeta)	44.3765	15.0946	2.93989	0.00646318
NM_026701	68371	Pbld1	phenazine biosynthesis-like protein domain containing 1	41.845	13.8676	3.01747	0.0064799
NM_009272	20810	Srm	spermidine synthase	11.7556	23.4204	0.501938	0.00648059
NM_010786	17246	Mdm2	transformed mouse 3T3 cell double minute 2	11.8492	23.0591	0.513862	0.00648059
NM_019546	56189	Prodh2	proline dehydrogenase (oxidase) 2	74.623	32.3767	2.30484	0.00650776
NM_019980	56722	Litaf	LPS-induced TN factor	23.6656	37.6448	0.628655	0.00664694
NM_133796	192662	Arhgdia	Rho GDP dissociation inhibitor (GDI) alpha	23.7075	37.1125	0.638801	0.00664694
NM_018753	54401	Ywhab	tyrosine 3-monooxygenase/tryptophan 5-monooxygenase activation protein, beta polypeptide	39.9181	53.8808	0.740859	0.00676362
NM_134102	85031	Pla1a	phospholipase A1 member A	18.796	31.7025	0.592887	0.0068332
NM_009371	21813	Tgfbr2	transforming growth factor, beta receptor II	1.68459	9.81093	0.171705	0.00690448
NM_009849	12496	Entpd2	ectonucleoside triphosphate diphosphohydrolase 2	1.47823	9.73931	0.15178	0.00690448
NM_010117	13650	Rhbdf1	rhomboid family 1 (Drosophila)	1.28848	9.12343	0.141228	0.00690448
NM_011803	23849	Klf6	Kruppel-like factor 6	1.95524	9.27213	0.210873	0.00690448
NM_018881	55990	Fmo2	flavin containing monooxygenase 2	1.20922	9.47236	0.127658	0.00690448
NM_025968	67103	Ptgr1	prostaglandin reductase 1	1.0276	9.34839	0.109923	0.00690448
NM_133351	76560	Prss8	protease, serine, 8 (prostasin)	1.63748	9.91079	0.165222	0.00690448
NM_146115	227612	Tor4a	torsin family 4, member A	1.48269	9.53216	0.155546	0.00690448
NM_207649	53901	Rcan2	regulator of calcineurin 2	1.56308	9.50116	0.164515	0.00690448
NM_133900	100678	Psph	phosphoserine phosphatase	3.54815	12.4077	0.285964	0.00691343
NM_026212	67512	Agpat2	1-acylglycerol-3-phosphate O-acyltransferase 2 (lysophosphatidic acid acyltransferase, beta)	91.1814	42.9907	2.12096	0.00693101
NM_007840	13207	Ddx5	DEAD (Asp-Glu-Ala-Asp) box polypeptide 5	130.857	139.606	0.937331	0.00696864
NM_001042634	12747	Clk1	CDC-like kinase 1	15.6085	1.04651	14.9148	0.00698625
NM_001271353	12411	Cbs	cystathionine beta-synthase	17.6678	2.43802	7.24678	0.00710762
NM_008260	15377	Foxa3	forkhead box A3	21.2226	34.9793	0.606719	0.0072773
NM_011200	19243	Ptp4a1	protein tyrosine phosphatase 4a1	21.0185	34.5937	0.607582	0.0072773
NM_001012306	15494	Hsd3b3	hydroxy-delta-5-steroid dehydrogenase, 3 beta- and steroid delta-isomerase 3	20.2294	3.24281	6.23823	0.00734433
NM_001040684	101502	Hsd3b7	hydroxy-delta-5-steroid dehydrogenase, 3 beta- and steroid delta-isomerase 7	20.1314	3.67792	5.47358	0.00734433
NM_021704	20315	Cxcl12	chemokine (C-X-C motif) ligand 12	49.5597	18.9235	2.61895	0.00739185
NM_145570	232146	Eva1a	eva-1 homolog A (C. elegans)	49.0575	18.4396	2.66044	0.00739185
NM_138302	72962	Tymp	thymidine phosphorylase	28.4793	7.09244	4.01544	0.00744157
NM_199306	230796	Wdtc1	WD and tetratricopeptide repeats 1	28.0958	7.62272	3.6858	0.00744157
NM_010005	13101	Cyp2d10	cytochrome P450, family 2, subfamily d, polypeptide 10	135.774	70.7862	1.91809	0.00766797
NM_001111049	12476	Cd151	CD151 antigen	14.6687	26.7026	0.549336	0.00773355
NM_009101	20130	Rras	Harvey rat sarcoma oncogene, subgroup R	14.4176	26.6469	0.541061	0.00773355
NM_028320	72674	Adipor1	adiponectin receptor 1	41.5827	55.7462	0.745929	0.00778219
NM_025710	66694	Uqcrfs1	ubiquinol-cytochrome c reductase, Rieske iron-sulfur polypeptide 1	143.399	75.9894	1.88709	0.00788749
NM_008621	17524	Mpp1	membrane protein, palmitoylated	12.6815	24.528	0.517021	0.00797545
NM_026669	110213	Tmbim6	transmembrane BAX inhibitor motif containing 6	472.275	433.64	1.08909	0.00810213
NM_007446	11722	Amy1	amylase 1, salivary	118.934	59.6057	1.99535	0.0081402
NM_145575	109624	Cald1	caldesmon 1	77.7401	90.7887	0.856275	0.00814067
NM_010299	14667	Gm2a	GM2 ganglioside activator protein	22.3386	35.9949	0.620605	0.00818309
NM_016843	54138	Atxn10	ataxin 10	22.5464	35.901	0.628016	0.00818309
NM_010145	13849	Ephx1	epoxide hydrolase 1, microsomal	180.419	183.149	0.985094	0.00821854
NM_027827	71562	Afmid	arylformamidase	32.7752	9.36367	3.50025	0.00827331
NM_144784	110446	Acat1	acetyl-Coenzyme A acetyltransferase 1	83.8099	38.2131	2.19322	0.00828931
NM_177389	338366	Mia3	melanoma inhibitory activity 3	25.2953	38.2162	0.6619	0.0083316
NM_001111314	53972	Ngef	neuronal guanine nucleotide exchange factor	5.73864	15.31	0.37483	0.00833847
NM_007805	13056	Cyb561	cytochrome b-561	5.94571	15.0117	0.396072	0.00833847
NM_054056	114774	Pawr	PRKC, apoptosis, WT1, regulator	5.15182	15.4652	0.333123	0.00833847
NM_172759	234673	Ces2e	carboxylesterase 2E	5.22798	15.1031	0.346153	0.00833847
NM_001110794	11750	Anxa7	annexin A7	28.712	41.6095	0.690035	0.00836248
NM_178614	68653	Samm50	sorting and assembly machinery component 50 homolog (S. cerevisiae)	42.1296	56.7255	0.742692	0.00839124
NM_007410	11532	Adh5	alcohol dehydrogenase 5 (class III), chi polypeptide	214.3	122.891	1.74382	0.0084326
NM_009092	20068	Rps17	ribosomal protein S17	73.7711	86.7613	0.850277	0.00849905
NM_019435	104130	Ndufb11	NADH dehydrogenase (ubiquinone) 1 beta subcomplex, 11	153.242	82.388	1.86	0.00870882
NM_026556	68097	Dynll2	dynein light chain LC8-type 2	90.6586	42.0434	2.15631	0.00871569
NM_009716	11911	Atf4	activating transcription factor 4	51.3228	64.5456	0.79514	0.00896965
NM_001037913	622404	Ccdc107	coiled-coil domain containing 107	39.6883	13.418	2.95784	0.00896994
NM_025448	66256	Ssr2	signal sequence receptor, beta	47.263	60.8904	0.776198	0.00905824
NM_025352	22272	Uqcrq	ubiquinol-cytochrome c reductase, complex III subunit VII	356.08	218.334	1.6309	0.00908795
NM_010684	16783	Lamp1	lysosomal-associated membrane protein 1	274.332	264.329	1.03784	0.00915077
NM_029600	76408	Abcc3	ATP-binding cassette, sub-family C (CFTR/MRP), member 3	36.3582	49.7871	0.730274	0.00931485
NM_009714	11889	Asgr1	asialoglycoprotein receptor 1	266.673	157.138	1.69706	0.00942141
NM_010499	15936	Ier2	immediate early response 2	7.60732	17.4631	0.435623	0.00957932
NM_011530	21355	Tap2	transporter 2, ATP-binding cassette, sub-family B (MDR/TAP)	7.94344	17.4731	0.45461	0.00957932
NM_001039209	195531	Gm13152	predicted gene 13152	11.0307	0.682714	16.1571	0.00958344
NR_040673	622167	Gm12718	predicted gene 12718	11.6254	0.119116	97.5973	0.00958344
NM_007899	13601	Ecm1	extracellular matrix protein 1	29.7961	8.39618	3.54877	0.00965506
NM_008029	14257	Flt4	FMS-like tyrosine kinase 4	4.7147	13.2713	0.355255	0.00987756
NM_011693	22329	Vcam1	vascular cell adhesion molecule 1	4.35726	13.6893	0.318297	0.00987756
NM_023124	15019	H2-Q8	histocompatibility 2, Q region locus 8	4.32526	13.8348	0.312636	0.00987756
NM_178661	208647	Creb3l2	cAMP responsive element binding protein 3-like 2	4.95676	13.6491	0.363157	0.00987756
NM_026612	68198	Ndufb2	NADH dehydrogenase (ubiquinone) 1 beta subcomplex, 2	117.125	59.0492	1.98352	0.00994793
NM_029564	76281	Tax1bp3	Tax1 (human T cell leukemia virus type I) binding protein 3	9.40569	20.424	0.460521	0.00997263
NM_016764	53381	Prdx4	peroxiredoxin 4	62.3852	75.8225	0.82278	0.0100036
NM_001199218	76257	Slc38a3	solute carrier family 38, member 3	21.9105	4.66064	4.70118	0.0103697
NM_011521	20971	Sdc4	syndecan 4	199.411	113.531	1.75645	0.0103818
NR_037604	380674	Rdh18-ps	retinol dehydrogenase 18, pseudogene	41.5984	14.7127	2.82738	0.0105254
NM_026524	68041	Mid1ip1	Mid1 interacting protein 1 (gastrulation specific G12-like (zebrafish))	16.3576	28.2991	0.578025	0.0106419
NM_010325	14719	Got2	glutamate oxaloacetate transaminase 2, mitochondrial	169.126	93.6179	1.80656	0.0107844
NM_025626	66540	Fam107b	family with sequence similarity 107, member B	27.5202	7.37544	3.73133	0.0109457
NM_009469	22241	Ulk1	unc-51 like kinase 1	19.0885	31.1353	0.613082	0.0111652
NM_025289	21376	Tbrg1	transforming growth factor beta regulated gene 1	19.5195	31.0129	0.629399	0.0111652
NM_184053	12321	Calu	calumenin	19.838	31.1359	0.637142	0.0111652
NR_004447	433273	Gm5523	glyceraldehyde-3-phosphate dehydrogenase pseudogene	181.552	182.378	0.995471	0.0111806
NR_033472	100038628	Gm10768	predicted gene 10768	103.487	112.288	0.921621	0.0112399
NM_007382	11364	Acadm	acyl-Coenzyme A dehydrogenase, medium chain	141.488	75.527	1.87334	0.0113181
NM_008797	18563	Pcx	pyruvate carboxylase	75.0184	86.0375	0.871927	0.0114217
NM_001271730	22433	Xbp1	X-box binding protein 1	22.7057	34.0007	0.667801	0.0114279
NM_015783	100038882	Isg15	ISG15 ubiquitin-like modifier	14.214	25.3347	0.561049	0.0114349
NM_030687	28250	Slco1a4	solute carrier organic anion transporter family, member 1a4	16.5009	2.06435	7.99327	0.0115021
NM_138654	192136	5033411D12Rik	RIKEN cDNA 5033411D12 gene	16.9668	2.47265	6.86179	0.0115021
NM_024171	66212	Sec61b	Sec61 beta subunit	104.714	113.124	0.925657	0.0115494
NM_011506	20916	Sucla2	succinate-Coenzyme A ligase, ADP-forming, beta subunit	73.2846	33.0068	2.22029	0.0116157
NM_007763	12925	Crip1	cysteine-rich protein 1 (intestinal)	6.23467	16.0757	0.387832	0.0117271
NM_009364	21789	Tfpi2	tissue factor pathway inhibitor 2	46.8791	17.0786	2.7449	0.0118096
NR_033581	639769	Adh6-ps1	alcohol dehydrogenase 6 (class V), pseudogene 1	14.3638	1.3346	10.7626	0.0118548
NM_010565	16325	Inhbc	inhibin beta-C	31.2072	9.66424	3.22914	0.011923
NM_001243103	98870	AI182371	expressed sequence AI182371	115.316	59.3093	1.94432	0.0120512
NM_011281	19885	Rorc	RAR-related orphan receptor gamma	8.7323	18.3447	0.476012	0.0121295
NM_025363	66117	1110001J03Rik	RIKEN cDNA 1110001J03 gene	42.5058	15.3519	2.76876	0.0121532
NM_009938	12847	Copa	coatomer protein complex subunit alpha	48.2057	60.1683	0.801181	0.0122882
NM_023854	77038	Arfgap2	ADP-ribosylation factor GTPase activating protein 2	36.5833	48.3935	0.755955	0.012335
NM_008909	19041	Ppl	periplakin	2.0627	10.6551	0.193588	0.0123818
NM_009930	12825	Col3a1	collagen, type III, alpha 1	2.88618	10.3198	0.279674	0.0123818
NM_012055	27053	Asns	asparagine synthetase	2.06616	10.5824	0.195245	0.0123818
NM_183161	228993	Slc17a9	solute carrier family 17, member 9	2.80383	10.8398	0.258661	0.0123818
NM_007838	13200	Ddost	dolichyl-di-phosphooligosaccharide-protein glycotransferase	44.5924	56.106	0.794788	0.0124401
NM_009197	20502	Slc16a2	solute carrier family 16 (monocarboxylic acid transporters), member 2	35.9474	11.9322	3.01264	0.0124804
NM_008917	19063	Ppt1	palmitoyl-protein thioesterase 1	10.6235	20.2981	0.523374	0.0126167
NM_023245	114301	Palmd	palmdelphin	10.5982	20.6212	0.513947	0.0126167
NM_029561	76273	Ndfip2	Nedd4 family interacting protein 2	10.5028	20.237	0.51899	0.0126167
NM_007792	13008	Csrp2	cysteine and glycine-rich protein 2	25.9717	6.76451	3.83941	0.0127227
NM_013731	27219	Sgk2	serum/glucocorticoid regulated kinase 2	25.5988	6.1539	4.15977	0.0127227
NM_133781	12283	Cab39	calcium binding protein 39	23.0165	35.4261	0.649705	0.0127443
NM_001040654	12578	Cdkn2a	cyclin-dependent kinase inhibitor 2A	0.224362	7.09543	0.0316206	0.0129367
NM_001081205	70701	Nipal1	NIPA-like domain containing 1	0.262266	7.10058	0.0369359	0.0129367
NM_001105252	74424	Tmc5	transmembrane channel-like gene family 5	0.0401003	7.75225	0.00517273	0.0129367
NM_001162926	399603	Fam84b	family with sequence similarity 84, member B	0.62898	7.25896	0.0866488	0.0129367
NM_001164724	77125	Il33	interleukin 33	9.8e-05	7.33196	1.33661e-05	0.0129367
NM_001243092	100042295	Gm3776	predicted gene 3776	0.35545	7.04815	0.0504317	0.0129367
NM_007568	12223	Btc	betacellulin, epidermal growth factor family member	0.866342	7.52263	0.115165	0.0129367
NM_009516	22390	Wee1	WEE 1 homolog 1 (S. pombe)	0.803565	7.86447	0.102177	0.0129367
NM_011311	20198	S100a4	S100 calcium binding protein A4	0.796073	7.26606	0.10956	0.0129367
NM_027211	69787	Anxa13	annexin A13	0.497802	7.11506	0.0699646	0.0129367
NM_029563	110351	Rap1gap	Rap1 GTPase-activating protein	0.738767	7.71223	0.0957916	0.0129367
NM_153800	239027	Arhgap22	Rho GTPase activating protein 22	0.0188179	7.48802	0.00251307	0.0129367
NM_178373	14311	Cidec	cell death-inducing DFFA-like effector c	0.284944	7.04348	0.040455	0.0129367
NM_028044	71994	Cnn3	calponin 3, acidic	49.4735	61.4501	0.8051	0.0129557
NM_009945	12866	Cox7a2	cytochrome c oxidase subunit VIIa 2	177.836	99.7876	1.78215	0.0129738
NM_001136227	20166	Rtkn	rhotekin	1.29456	8.50116	0.15228	0.0132318
NM_001205385	74117	Actr3	ARP3 actin-related protein 3	1.43487	8.70897	0.164758	0.0132318
NM_008161	14778	Gpx3	glutathione peroxidase 3	1.33326	8.61605	0.154741	0.0132318
NM_008218_dup1	15122	Hba-a1	hemoglobin alpha, adult chain 1	1.76421	8.46916	0.20831	0.0132318
NM_009899	12722	Clca1	chloride channel calcium activated 1	1.61423	8.00945	0.201541	0.0132318
NM_011067	18628	Per3	period circadian clock 3	1.24334	8.0405	0.154635	0.0132318
NM_011597	21873	Tjp2	tight junction protein 2	1.97744	8.04171	0.245898	0.0132318
NM_018861	55963	Slc1a4	solute carrier family 1 (glutamate/neutral amino acid transporter), member 4	1.57133	8.83421	0.177869	0.0132318
NM_026167	67455	Klhl13	kelch-like 13	1.42893	8.91582	0.160269	0.0132318
NM_145832	228368	Slc35c1	solute carrier family 35, member C1	1.00311	8.07412	0.124238	0.0132318
NM_172261	217124	Ppp1r9b	protein phosphatase 1, regulatory subunit 9B	1.93988	8.17206	0.23738	0.0132318
NM_176933	319520	Dusp4	dual specificity phosphatase 4	1.44257	8.81692	0.163614	0.0132318
NM_023530	69836	Pla2g12b	phospholipase A2, group XIIB	30.5494	42.9714	0.710924	0.0133885
NM_027324	14057	Sfxn1	sideroflexin 1	30.6637	42.6422	0.719093	0.0133885
NM_001177572	50799	Slc25a13	solute carrier family 25 (mitochondrial carrier, adenine nucleotide translocator), member 13	61.3137	26.0465	2.35401	0.0135867
NM_019479	55927	Hes6	hairy and enhancer of split 6	66.0205	29.6152	2.22928	0.0136829
NM_001002011	16905	Lmna	lamin A	5.71989	14.0982	0.405718	0.0137336
NM_007791	13007	Csrp1	cysteine and glycine-rich protein 1	5.48272	14.8113	0.370171	0.0137336
NM_172395	57912	Cdc42se1	CDC42 small effector 1	5.33153	14.1373	0.377125	0.0137336
NR_027943	68763	1110038B12Rik	RIKEN cDNA 1110038B12 gene	5.31346	14.4351	0.368093	0.0137336
NR_002847	72289	Malat1	metastasis associated lung adenocarcinoma transcript 1 (non-coding RNA)	27.3273	39.3213	0.694974	0.0138554
NM_009729	11984	Atp6v0c	ATPase, H+ transporting, lysosomal V0 subunit C	124.277	130.75	0.950493	0.0138712
NM_001163472	56448	Cyp2d22	cytochrome P450, family 2, subfamily d, polypeptide 22	28.3887	8.65894	3.27854	0.0138863
NM_019432	170706	Tmem37	transmembrane protein 37	46.8757	58.2788	0.804335	0.0139569
NM_026684	68342	Ndufb10	NADH dehydrogenase (ubiquinone) 1 beta subcomplex, 10	141.512	76.9171	1.8398	0.0139865
NM_025706	66687	Tbc1d15	TBC1 domain family, member 15	18.0427	29.2891	0.616021	0.0139902
NM_007898	13595	Ebp	phenylalkylamine Ca2+ antagonist (emopamil) binding protein	100.126	50.2212	1.9937	0.013996
NM_020582	57423	Atp5j2	ATP synthase, H+ transporting, mitochondrial F0 complex, subunit F2	338.429	209.548	1.61504	0.0140602
NM_080845	14317	Ftcd	formiminotransferase cyclodeaminase	149.709	81.0409	1.84733	0.0140926
NM_153193	15493	Hsd3b2	hydroxy-delta-5-steroid dehydrogenase, 3 beta- and steroid delta-isomerase 2	22.0739	5.27737	4.18275	0.0141506
NM_010301	14672	Gna11	guanine nucleotide binding protein, alpha 11	13.9125	24.1176	0.576861	0.0142838
NM_026174	67464	Entpd4	ectonucleoside triphosphate diphosphohydrolase 4	13.3717	24.1563	0.553549	0.0142838
NM_133360	107476	Acaca	acetyl-Coenzyme A carboxylase alpha	13.0777	24.7467	0.528462	0.0142838
NM_025586	66480	Rpl15	ribosomal protein L15	87.5798	96.8843	0.903963	0.0144202
NM_007952	14827	Pdia3	protein disulfide isomerase associated 3	224.887	218.565	1.02893	0.0145202
NM_026007	67160	Eef1g	eukaryotic translation elongation factor 1 gamma	106.831	114.244	0.935113	0.0146105
NM_008549	17158	Man2a1	mannosidase 2, alpha 1	47.8636	59.9176	0.798824	0.0148456
NM_001081158	74148	Cluh	clustered mitochondria (cluA/CLU1) homolog	48.0183	19.6244	2.44687	0.0151165
NM_027903	71755	Dhdh	dihydrodiol dehydrogenase (dimeric)	48.6515	19.691	2.47075	0.0151165
NM_025554	66420	Polr2e	polymerase (RNA) II (DNA directed) polypeptide E	16.8067	27.7048	0.606635	0.0152265
NM_013505	13506	Dsc2	desmocollin 2	9.31156	19.6954	0.472778	0.0152342
NM_009031	245688	Rbbp7	retinoblastoma binding protein 7	28.8759	40.9714	0.704782	0.0152737
NM_028132	72157	Pgm2	phosphoglucomutase 2	72.7826	82.8493	0.878494	0.0153162
NM_080559	73723	Sh3bgrl3	SH3 domain binding glutamic acid-rich protein-like 3	7.69169	16.9577	0.453581	0.0153195
NM_177016	319848	Slc17a4	solute carrier family 17 (sodium phosphate), member 4	7.81097	16.2195	0.481579	0.0153195
NM_013478	12007	Azgp1	alpha-2-glycoprotein 1, zinc	855.179	743.554	1.15012	0.0153719
NM_007598	12331	Cap1	CAP, adenylate cyclase-associated protein 1 (yeast)	25.7857	36.1999	0.712314	0.01575
NM_134469	110196	Fdps	farnesyl diphosphate synthetase	240.278	231.294	1.03884	0.0157785
NM_007422	11566	Adss	adenylosuccinate synthetase, non muscle	22.8075	33.4261	0.682326	0.0158498
NM_011976	26456	Sema4g	sema domain, immunoglobulin domain (Ig), transmembrane domain (TM) and short cytoplasmic domain, (semaphorin) 4G	69.0904	31.9494	2.16249	0.0161154
NM_029631	76491	Abhd14b	abhydrolase domain containing 14b	111.325	57.2286	1.94527	0.0162114
NM_007476	11840	Arf1	ADP-ribosylation factor 1	131.836	136.382	0.966667	0.0162869
NM_007533	12039	Bckdha	branched chain ketoacid dehydrogenase E1, alpha polypeptide	98.4604	49.6883	1.98156	0.016297
NM_011512	20932	Surf4	surfeit gene 4	98.5224	106.895	0.921675	0.0166637
NM_007451	11740	Slc25a5	solute carrier family 25 (mitochondrial carrier, adenine nucleotide translocator), member 5	354.145	327.079	1.08275	0.0166852
NM_146130	229279	Hnrnpa3	heterogeneous nuclear ribonucleoprotein A3	10.3311	0.000577547	17887.9	0.0167275
NM_009932	12827	Col4a2	collagen, type IV, alpha 2	4.53689	12.7001	0.357233	0.0167797
NM_026579	28109	D10Wsu102e	DNA segment, Chr 10, Wayne State University 102, expressed	4.48163	12.8874	0.347753	0.0167797
NM_028057	72017	Cyb5r1	cytochrome b5 reductase 1	4.11844	12.5459	0.32827	0.0167797
NM_172769	235293	Sc5d	sterol-C5-desaturase (fungal ERG3, delta-5-desaturase) homolog (S. cerevisae)	309.108	289.761	1.06677	0.0168739
NM_019580	56209	Gde1	glycerophosphodiester phosphodiesterase 1	30.5804	9.43519	3.2411	0.0170818
NM_025983	67126	Atp5e	ATP synthase, H+ transporting, mitochondrial F1 complex, epsilon subunit	420.279	268.606	1.56467	0.0172493
NM_028056	72016	1600002H07Rik	RIKEN cDNA 1600002H07 gene	33.849	11.6779	2.89855	0.0173321
NM_001111110	12763	Cmah	cytidine monophospho-N-acetylneuraminic acid hydroxylase	17.5478	3.51086	4.99815	0.0174111
NM_009040	19683	Rdh16	retinol dehydrogenase 16	17.7493	3.27492	5.41977	0.0174111
NM_028747	74088	0610012H03Rik	RIKEN cDNA 0610012H03 gene	17.6004	3.38895	5.19347	0.0174111
NM_028077	72056	1810055G02Rik	RIKEN cDNA 1810055G02 gene	17.1496	28.6597	0.598387	0.017578
NM_134052	104923	Adi1	acireductone dioxygenase 1	88.9356	43.7035	2.03498	0.0178806
NM_019990	56018	Stard10	START domain containing 10	497.6	322.512	1.54289	0.0182397
NM_009775	12257	Tspo	translocator protein	61.7532	71.0959	0.86859	0.0184617
NM_007990	14109	Fau	Finkel-Biskis-Reilly murine sarcoma virus (FBR-MuSV) ubiquitously expressed (fox derived)	243.24	232.06	1.04818	0.0184686
NM_001252095	320204	Mettl20	methyltransferase like 20	15.836	2.40782	6.5769	0.0185294
NM_001243050	11975	Atp6v0a1	ATPase, H+ transporting, lysosomal V0 subunit A1	6.41583	15.5477	0.412655	0.0185843
NM_011223	19303	Pxn	paxillin	6.80678	15.0272	0.452964	0.0185843
NM_172608	223693	Tmem184b	transmembrane protein 184b	6.59672	15.5324	0.424707	0.0185843
NM_172775	235611	Plxnb1	plexin B1	6.58128	15.9945	0.411471	0.0185843
NM_183195	277010	Marveld1	MARVEL (membrane-associating) domain containing 1	6.41228	15.0285	0.426675	0.0185843
NM_001013814	434437	Amt	aminomethyltransferase	23.307	6.51344	3.57829	0.0187144
NM_001114332	72472	Slc16a10	solute carrier family 16 (monocarboxylic acid transporters), member 10	23.517	6.99826	3.36041	0.0187144
NM_013808	13009	Csrp3	cysteine and glycine-rich protein 3	12.0615	1.73527	6.95079	0.0188347
NM_133894	100559	Ugt2b38	UDP glucuronosyltransferase 2 family, polypeptide B38	12.7419	1.73166	7.3582	0.0188347
NM_175662	319176	Hist2h2ac	histone cluster 2, H2ac	12.54	1.03434	12.1237	0.0188347
NM_016805	51810	Hnrnpu	heterogeneous nuclear ribonucleoprotein U	47.4528	58.5747	0.810125	0.0188408
NM_008550	17160	Man2b2	mannosidase 2, alpha B2	8.61905	17.2884	0.498545	0.0188622
NM_008290	15486	Hsd17b2	hydroxysteroid (17-beta) dehydrogenase 2	102.347	52.9643	1.93238	0.0189027
NM_007750	12868	Cox8a	cytochrome c oxidase subunit VIIIa	254.378	153.087	1.66166	0.0189464
NM_178692	226777	C130074G19Rik	RIKEN cDNA C130074G19 gene	61.0781	27.0353	2.2592	0.0190898
NM_146126	20322	Sord	sorbitol dehydrogenase	476.837	308.139	1.54747	0.0192692
NM_013933	30960	Vapa	vesicle-associated membrane protein, associated protein A	52.1135	62.7894	0.829973	0.0193046
NM_025388	66155	Ufc1	ubiquitin-fold modifier conjugating enzyme 1	57.998	67.2897	0.861915	0.0193112
NM_011026	18438	P2rx4	purinergic receptor P2X, ligand-gated ion channel 4	24.8805	35.9239	0.692589	0.0193313
NM_023792	75735	Pank1	pantothenate kinase 1	78.2054	37.1116	2.1073	0.0193471
NM_173007	269831	Tspan12	tetraspanin 12	78.1093	37.4688	2.08465	0.0193471
NM_009437	22117	Tst	thiosulfate sulfurtransferase, mitochondrial	123.573	66.7957	1.85001	0.0194864
NM_007457	11769	Ap1s1	adaptor protein complex AP-1, sigma 1	18.296	28.9729	0.631487	0.0197811
NM_007594	12321	Calu	calumenin	18.5465	28.7684	0.644683	0.0197811
NM_010581	16423	Cd47	CD47 antigen (Rh-related antigen, integrin-associated signal transducer)	18.1761	28.8063	0.630977	0.0197811
NM_133946	101613	Nlrp6	NLR family, pyrin domain containing 6	38.5683	14.3807	2.68195	0.0197817
NM_010708	16859	Lgals9	lectin, galactose binding, soluble 9	27.3408	8.94772	3.05562	0.0198702
NM_001081365	66060	Cystm1	cysteine-rich transmembrane module containing 1	3.49986	11.0707	0.316137	0.0199934
NM_010019	13143	Dapk2	death-associated protein kinase 2	3.94454	11.0112	0.35823	0.0199934
NM_011066	18627	Per2	period circadian clock 2	3.36846	11.4748	0.293553	0.0199934
NM_016959	20091	Rps3a1	ribosomal protein S3A1	201.89	196.391	1.028	0.0200458
NM_001039555	433247	Cyp2c68	cytochrome P450, family 2, subfamily c, polypeptide 68	80.4044	88.2843	0.910744	0.0203211
NM_007918	13685	Eif4ebp1	eukaryotic translation initiation factor 4E binding protein 1	28.823	39.1997	0.735286	0.0203542
NM_146217	234734	Aars	alanyl-tRNA synthetase	67.0729	31.2834	2.14404	0.0204467
NM_178644	102644	Oaf	OAF homolog (Drosophila)	79.0394	38.0482	2.07735	0.0204952
NM_007861	13382	Dld	dihydrolipoamide dehydrogenase	68.0538	31.8192	2.13877	0.0205014
NM_021534	59038	Pxmp4	peroxisomal membrane protein 4	52.9192	22.6231	2.33917	0.0206065
NM_028788	74152	1300002K09Rik	RIKEN cDNA 1300002K09 gene	52.1697	22.9441	2.27377	0.0206065
NM_022993	65107	Lrp10	low-density lipoprotein receptor-related protein 10	13.4736	23.3425	0.577213	0.0207118
NR_002896	83673	Snhg1	small nucleolar RNA host gene (non-protein coding) 1	13.826	23.1298	0.597757	0.0207118
NM_026914	69029	Smdt1	single-pass membrane protein with aspartate rich tail 1	81.779	89.5135	0.913594	0.0209107
NM_009894	12684	Cideb	cell death-inducing DNA fragmentation factor, alpha subunit-like effector B	166.691	94.7562	1.75916	0.0209338
NM_008562	17210	Mcl1	myeloid cell leukemia sequence 1	36.0197	47.8893	0.752145	0.0210164
NM_172609	223696	Tomm22	translocase of outer mitochondrial membrane 22 homolog (yeast)	36.9583	47.0872	0.784891	0.0210164
NM_015740	14533	Bloc1s1	biogenesis of lysosome-related organelles complex-1, subunit 1	59.5077	69.7728	0.852878	0.0210737
NM_175177	71911	Bdh1	3-hydroxybutyrate dehydrogenase, type 1	59.1426	69.253	0.854008	0.0210737
NM_001044751	15483	Hsd11b1	hydroxysteroid 11-beta dehydrogenase 1	367.77	232.977	1.57857	0.0211131
NM_177789	278180	Vsig4	V-set and immunoglobulin domain containing 4	21.9569	5.47928	4.00726	0.0211457
NM_008243	15235	Mst1	macrophage stimulating 1 (hepatocyte growth factor-like)	45.7697	55.8568	0.819411	0.0215395
NM_010568	16337	Insr	insulin receptor	16.7199	26.1013	0.640577	0.0216234
NM_021456	12623	Ces1g	carboxylesterase 1G	69.1791	32.874	2.10437	0.0218626
NM_013658	20351	Sema4a	sema domain, immunoglobulin domain (Ig), transmembrane domain (TM) and short cytoplasmic domain, (semaphorin) 4A	19.3095	29.8606	0.646655	0.0219309
NM_178577	235043	Tmem205	transmembrane protein 205	195.453	114.3	1.71	0.0220267
NM_001145953	16854	Lgals3	lectin, galactose binding, soluble 3	2.45179	9.53481	0.257141	0.0220363
NM_001163029	26364	Cd97	CD97 antigen	2.45684	9.20096	0.26702	0.0220363
NM_011594	21858	Timp2	tissue inhibitor of metalloproteinase 2	2.98606	9.84557	0.30329	0.0220363
NM_025278	14701	Gng12	guanine nucleotide binding protein (G protein), gamma 12	2.59169	9.33798	0.277543	0.0220363
NM_025445	66251	Arfgap3	ADP-ribosylation factor GTPase activating protein 3	2.49015	9.22049	0.270067	0.0220363
NM_144878	226564	Fmo4	flavin containing monooxygenase 4	2.06516	9.2794	0.222553	0.0220363
NM_027181	69713	Pin4	protein (peptidyl-prolyl cis/trans isomerase) NIMA-interacting, 4 (parvulin)	41.65	51.3153	0.811649	0.0220641
NM_011498	20893	Bhlhe40	basic helix-loop-helix family, member e40	29.3644	39.6785	0.740058	0.0221823
NM_021557	17252	Rdh11	retinol dehydrogenase 11	29.5997	39.882	0.742182	0.0221823
NR_051981	15016	H2-Q5	histocompatibility 2, Q region locus 5	29.1026	39.123	0.743874	0.0221823
NM_001199188	69178	Snx5	sorting nexin 5	11.0943	20.4109	0.543548	0.0222634
NM_025569	66447	Mgst3	microsomal glutathione S-transferase 3	11.7373	20.6783	0.567614	0.0222634
NM_028078	72058	Igsf5	immunoglobulin superfamily, member 5	11.9271	20.7764	0.57407	0.0222634
NM_001083334	30948	Bin1	bridging integrator 1	5.26237	13.3793	0.393322	0.0223892
NM_023887	14538	Gcnt2	glucosaminyl (N-acetyl) transferase 2, I-branching enzyme	5.53652	13.2001	0.41943	0.0223892
NM_130864	113868	Acaa1a	acetyl-Coenzyme A acyltransferase 1A	59.3165	26.9815	2.19841	0.0226339
NM_025596	66494	Prelid1	PRELI domain containing 1	90.9304	97.7642	0.930099	0.0227335
NM_008287	15473	Hrsp12	heat-responsive protein 12	671.816	587.746	1.14304	0.0228977
NM_025407	22273	Uqcrc1	ubiquinol-cytochrome c reductase core protein 1	115.881	61.8252	1.87433	0.0230455
NM_010120	13664	Eif1a	eukaryotic translation initiation factor 1A	26.4775	36.1392	0.732653	0.0230647
NM_001102410	385643	Kng2	kininogen 2	9.61377	18.8243	0.510711	0.0230695
NM_001160017	14688	Gnb1	guanine nucleotide binding protein (G protein), beta 1	9.76946	18.9923	0.514391	0.0230695
NM_030717	80907	Lactb	lactamase, beta	25.6843	7.96905	3.22301	0.0232818
NM_009902	12739	Cldn3	claudin 3	38.4488	48.3192	0.795725	0.0236729
NM_029362	75608	Chmp4b	charged multivesicular body protein 4B	30.6601	40.675	0.753782	0.0236936
NM_019771	56431	Dstn	destrin	105.664	110.998	0.951945	0.0237963
NM_001134829	226856	Lpgat1	lysophosphatidylglycerol acyltransferase 1	34.392	44.9809	0.764591	0.0238566
NM_033612	109901	Cela1	chymotrypsin-like elastase family, member 1	34.017	44.304	0.767809	0.0238566
NM_001166350	380780	Serpina11	serine (or cysteine) peptidase inhibitor, clade A (alpha-1 antiproteinase, antitrypsin), member 11	32.3833	11.8283	2.73778	0.0239744
NM_026183	67473	Slc47a1	solute carrier family 47, member 1	32.4529	11.5128	2.81885	0.0239744
NM_011203	19248	Ptpn12	protein tyrosine phosphatase, non-receptor type 12	7.15243	15.1927	0.470781	0.0242022
NM_133225	170760	Acbd3	acyl-Coenzyme A binding domain containing 3	7.64655	15.8063	0.483766	0.0242022
NM_194334	67016	Tbc1d2b	TBC1 domain family, member 2B	7.23794	15.6818	0.46155	0.0242022
NM_201361	381110	Rmdn2	regulator of microtubule dynamics 2	28.0374	9.20206	3.04686	0.0243054
NM_148926	21769	Zfand3	zinc finger, AN1-type domain 3	20.6129	30.6257	0.673059	0.0243677
NM_026347	67732	Iah1	isoamyl acetate-hydrolyzing esterase 1 homolog (S. cerevisiae)	89.34	45.6122	1.95869	0.0243874
NM_026428	67880	Dcxr	dicarbonyl L-xylulose reductase	55.7702	24.5773	2.26918	0.0245834
NM_001130458	21452	Tcn2	transcobalamin 2	17.5101	27.8505	0.628718	0.0245882
NM_007883	13511	Dsg2	desmoglein 2	17.6023	27.6604	0.636372	0.0245882
NM_009145	20320	Nptn	neuroplastin	27.5331	37.6689	0.730924	0.0249077
NM_001039701	16181	Il1rn	interleukin 1 receptor antagonist	0.578195	6.82887	0.0846692	0.0249694
NM_001164250	22003	Tpm1	tropomyosin 1, alpha	0.528442	6.45267	0.0818951	0.0249694
NM_001243040	100042856	Gm4070	predicted gene 4070	0.396733	6.61343	0.059989	0.0249694
NM_001253679	20540	Slc7a7	solute carrier family 7 (cationic amino acid transporter, y+ system), member 7	0.889174	6.86204	0.129579	0.0249694
NM_007609	12363	Casp4	caspase 4, apoptosis-related cysteine peptidase	0.4048	6.88143	0.058825	0.0249694
NM_007974	14063	F2rl1	coagulation factor II (thrombin) receptor-like 1	0.0821403	6.27462	0.0130909	0.0249694
NM_008594	17304	Mfge8	milk fat globule-EGF factor 8 protein	0.142247	6.98931	0.0203521	0.0249694
NM_009285	20855	Stc1	stanniocalcin 1	0.0256413	6.22113	0.00412165	0.0249694
NM_009636	11568	Aebp1	AE binding protein 1	0.186942	6.24449	0.0299371	0.0249694
NM_009749	12069	Bex2	brain expressed X-linked 2	0.116506	6.80861	0.0171116	0.0249694
NM_009750	12070	Ngfrap1	nerve growth factor receptor (TNFRSF16) associated protein 1	0.671147	6.72881	0.0997423	0.0249694
NM_010394	15018	H2-Q7	histocompatibility 2, Q region locus 7	0.00372793	6.85815	0.000543577	0.0249694
NM_010562	16202	Ilk	integrin linked kinase	0.00213153	6.07078	0.000351113	0.0249694
NM_011035	18479	Pak1	p21 protein (Cdc42/Rac)-activated kinase 1	0.500343	6.17365	0.0810449	0.0249694
NM_011454	20708	Serpinb6b	serine (or cysteine) peptidase inhibitor, clade B, member 6b	0.592232	6.2533	0.0947071	0.0249694
NM_016753	17035	Lxn	latexin	0.603436	6.57906	0.0917207	0.0249694
NM_019482	55991	Panx1	pannexin 1	0.348333	6.19613	0.0562178	0.0249694
NM_019738	56312	Nupr1	nuclear protein transcription regulator 1	0.705443	6.9971	0.100819	0.0249694
NM_025638	66569	Gdpd1	glycerophosphodiester phosphodiesterase domain containing 1	0.161652	6.57022	0.0246037	0.0249694
NM_027881	71720	Osbpl3	oxysterol binding protein-like 3	0.395067	6.60459	0.059817	0.0249694
NM_028608	73690	Glipr1	GLI pathogenesis-related 1 (glioma)	0.62	6.33904	0.0978066	0.0249694
NM_198020	212528	Trmt1	tRNA methyltransferase 1	1e-05	6.78255	1.47437e-06	0.0249694
NM_212457	406217	Bex4	brain expressed gene 4	0.434761	6.22918	0.0697943	0.0249694
NM_001033380	319622	Itpripl2	inositol 1,4,5-triphosphate receptor interacting protein-like 2	1.39126	7.22871	0.192463	0.025048
NM_001160379	212943	Fam46a	family with sequence similarity 46, member A	1.22794	7.39264	0.166103	0.025048
NM_008428	16523	Kcnj8	potassium inwardly-rectifying channel, subfamily J, member 8	1.38801	7.73931	0.179345	0.025048
NM_008776	18476	Pafah1b3	platelet-activating factor acetylhydrolase, isoform 1b, subunit 3	1.54531	7.24702	0.213234	0.025048
NM_010207	14183	Fgfr2	fibroblast growth factor receptor 2	1.93107	7.09233	0.272276	0.025048
NM_011852	23960	Oas1g	2'-5' oligoadenylate synthetase 1G	1.79145	7.04095	0.254433	0.025048
NM_011896	24063	Spry1	sprouty homolog 1 (Drosophila)	1.42033	7.69252	0.184638	0.025048
NM_133772	76900	Ssbp4	single stranded DNA binding protein 4	1.55242	7.54808	0.205671	0.025048
NM_134038	104681	Slc16a6	solute carrier family 16 (monocarboxylic acid transporters), member 6	1.14579	7.34383	0.156021	0.025048
NM_011343	20335	Sec61g	SEC61, gamma subunit	82.7625	89.6394	0.923283	0.0259585
NM_001039519	235459	Gtf2a2	general transcription factor II A, 2	24.5014	34.6267	0.707587	0.0260673
NM_024222	68292	Stt3b	STT3, subunit of the oligosaccharyltransferase complex, homolog B (S. cerevisiae)	24.2793	34.9623	0.694442	0.0260673
NM_012058	27058	Srp9	signal recognition particle 9	65.4351	73.821	0.886402	0.0266475
NM_013484	12263	C2	complement component 2 (within H-2S)	40.7767	50.036	0.814947	0.0266572
NM_001161419	11951	Atp5g1	ATP synthase, H+ transporting, mitochondrial F0 complex, subunit c1 (subunit 9)	127.436	70.0117	1.82021	0.0266952
NM_027852	71660	Rarres2	retinoic acid receptor responder (tazarotene induced) 2	369.146	235.928	1.56466	0.0267931
NM_025843	66916	Ndufb7	NADH dehydrogenase (ubiquinone) 1 beta subcomplex, 7	92.0253	47.3411	1.94388	0.0268906
NM_145594	234199	Fgl1	fibrinogen-like protein 1	478.801	426.37	1.12297	0.0269127
NM_013608	17938	Naca	nascent polypeptide-associated complex alpha polypeptide	167.723	164.465	1.01981	0.026946
NM_009460	22218	Sumo1	SMT3 suppressor of mif two 3 homolog 1 (yeast)	28.5588	38.0925	0.749722	0.0269654
NM_031376	83490	Pik3ap1	phosphoinositide-3-kinase adaptor protein 1	15.9302	24.9395	0.638754	0.027189
NM_001177407	667962	Gm8898	predicted gene 8898	22.4282	6.35777	3.52768	0.0272069
NR_040413	75954	5033403H07Rik	RIKEN cDNA 5033403H07 gene	22.1437	6.07509	3.645	0.0272069
NM_001003908	67300	Cltc	clathrin, heavy polypeptide (Hc)	45.9748	54.4348	0.844585	0.0273517
NM_001110140	11938	Atp2a2	ATPase, Ca++ transporting, cardiac muscle, slow twitch 2	45.9259	54.2894	0.845946	0.0273517
NM_007510	11973	Atp6v1e1	ATPase, H+ transporting, lysosomal V1 subunit E1	55.2557	64.5458	0.85607	0.0273744
NM_023374	67680	Sdhb	succinate dehydrogenase complex, subunit B, iron sulfur (Ip)	129.794	71.0214	1.82753	0.0275675
NM_025348	66091	Ndufa3	NADH dehydrogenase (ubiquinone) 1 alpha subcomplex, 3	230.837	139.244	1.65779	0.0277077
NM_175324	102632	Acad11	acyl-Coenzyme A dehydrogenase family, member 11	100.718	52.1919	1.92976	0.0278481
NM_001001491	326618	Tpm4	tropomyosin 4	10.1976	19.1307	0.533049	0.0279794
NM_001163663	19346	Rab6a	RAB6A, member RAS oncogene family	10.1519	19.3425	0.524849	0.0279794
NM_007485	11854	Rhod	ras homolog gene family, member D	10.5145	19.7956	0.531153	0.0279794
NM_008027	14251	Flot1	flotillin 1	10.2556	19.0277	0.538983	0.0279794
NM_007803	13043	Cttn	cortactin	4.01722	11.2971	0.355597	0.0281253
NM_009396	21928	Tnfaip2	tumor necrosis factor, alpha-induced protein 2	4.20127	11.6763	0.359812	0.0281253
NM_009740	12042	Bcl10	B cell leukemia/lymphoma 10	4.77623	11.0596	0.431863	0.0281253
NM_020283	26877	B3galt1	UDP-Gal:betaGlcNAc beta 1,3-galactosyltransferase, polypeptide 1	4.87704	11.3694	0.428962	0.0281253
NM_201601	14183	Fgfr2	fibroblast growth factor receptor 2	4.22985	11.8395	0.357266	0.0281253
NM_145949	209176	Ido2	indoleamine 2,3-dioxygenase 2	30.2164	10.9589	2.75725	0.0283938
NM_008640	17775	Laptm4a	lysosomal-associated protein transmembrane 4A	113.129	116.059	0.974754	0.0285767
NM_130884	170718	Idh3b	isocitrate dehydrogenase 3 (NAD+) beta	101.672	53.6918	1.89362	0.0289223
NM_001033819	619326	9130409I23Rik	RIKEN cDNA 9130409I23 gene	9.80713	0.785082	12.4919	0.0291613
NM_001102446	11656	Alas2	aminolevulinic acid synthase 2, erythroid	9.13089	0.751075	12.1571	0.0291613
NM_001113283	235493	Fam214a	family with sequence similarity 214, member A	9.38141	0.845701	11.0931	0.0291613
NR_038011	402734	C730036E19Rik	RIKEN cDNA C730036E19 gene	9.90657	0.667235	14.8472	0.0291613
NM_007874	13476	Reep5	receptor accessory protein 5	6.17165	14.5371	0.424545	0.0291828
NM_013646	19883	Rora	RAR-related orphan receptor alpha	6.69278	14.093	0.474901	0.0291828
NM_019581	56055	Gtpbp2	GTP binding protein 2	6.58709	14.0193	0.469859	0.0291828
NM_025424	66208	Nenf	neuron derived neurotrophic factor	6.2265	14.3966	0.432498	0.0291828
NM_145985	213827	Arcn1	archain 1	62.5382	70.0433	0.892851	0.0291879
NM_020615	11949	Atp5c1	ATP synthase, H+ transporting, mitochondrial F1 complex, gamma polypeptide 1	203.049	121.29	1.67408	0.0292261
NM_010863	17912	Myo1b	myosin IB	48.7556	20.7541	2.3492	0.0292477
NM_023623	71754	Cyp2d40	cytochrome P450, family 2, subfamily d, polypeptide 40	52.3384	23.1227	2.26351	0.029294
NM_138745	108156	Mthfd1	methylenetetrahydrofolate dehydrogenase (NADP+ dependent), methenyltetrahydrofolate cyclohydrolase, formyltetrahydrofolate synthase	52.7789	23.9265	2.20588	0.029294
NM_008642	17777	Mttp	microsomal triglyceride transfer protein	80.5919	87.9288	0.916559	0.0294954
NM_021345	57874	Ptplad1	protein tyrosine phosphatase-like A domain containing 1	68.4153	76.0592	0.899501	0.0296055
NM_001190330	102022	Ces2a	carboxylesterase 2A	14.5343	2.68607	5.41099	0.0296688
NM_153557	227622	BC029214	cDNA sequence BC029214	14.0816	2.48056	5.67678	0.0296688
NM_175523	243382	Ppm1k	protein phosphatase 1K (PP2C domain containing)	14.7804	2.22921	6.63033	0.0296688
NM_001101561	621697	Gm6251	predicted gene 6251	13.8394	22.207	0.6232	0.0297866
NM_001110337	70355	Gprc5c	G protein-coupled receptor, family C, group 5, member C	13.1344	22.389	0.586645	0.0297866
NM_011952	26417	Mapk3	mitogen-activated protein kinase 3	13.4144	22.4205	0.59831	0.0297866
NM_023735	74117	Actr3	ARP3 actin-related protein 3	13.1728	22.5887	0.583159	0.0297866
NM_001134692	67695	Ost4	oligosaccharyltransferase 4 homolog (S. cerevisiae)	22.0511	31.512	0.699768	0.0298028
NM_025933	67044	Higd2a	HIG1 domain family, member 2A	82.1004	41.737	1.96709	0.0299809
NM_145380	98221	Eif3m	eukaryotic translation initiation factor 3, subunit M	52.2361	61.2557	0.852755	0.0300506
NM_009177	20442	St3gal1	ST3 beta-galactoside alpha-2,3-sialyltransferase 1	16.8848	25.6811	0.65748	0.0304552
NM_011393	20511	Slc1a2	solute carrier family 1 (glial high affinity glutamate transporter), member 2	16.3442	25.9874	0.628928	0.0304552
NM_022014	63828	Fn3k	fructosamine 3 kinase	11.2048	1.01207	11.0712	0.0306874
NM_019791	94275	Maged1	melanoma antigen, family D, 1	30.649	39.3537	0.778809	0.0312152
NM_173866	108682	Gpt2	glutamic pyruvate transaminase (alanine aminotransferase) 2	103.183	55.0927	1.8729	0.031334
NM_013778	27384	Akr1c13	aldo-keto reductase family 1, member C13	110.519	113.881	0.970478	0.0313459
NM_026827	68742	Tmem219	transmembrane protein 219	20.0041	5.63529	3.54979	0.0313946
NM_175236	76187	Adhfe1	alcohol dehydrogenase, iron containing, 1	20.458	5.16966	3.95732	0.0313946
NM_016755	11957	Atp5j	ATP synthase, H+ transporting, mitochondrial F0 complex, subunit F	252.823	155.301	1.62795	0.0318402
NM_053076	20168	Rtn3	reticulon 3	39.5232	48.5457	0.814144	0.032081
NM_010736	17000	Ltbr	lymphotoxin B receptor	23.7916	32.8902	0.723364	0.0322157
NM_026172	67460	Decr1	2,4-dienoyl CoA reductase 1, mitochondrial	65.9613	31.4401	2.098	0.0323014
NM_026617	68212	Tmbim4	transmembrane BAX inhibitor motif containing 4	71.0461	78.1561	0.909028	0.0325368
NM_010497	15926	Idh1	isocitrate dehydrogenase 1 (NADP+), soluble	211.776	127.81	1.65696	0.0327332
NM_146047	218335	Clptm1l	CLPTM1-like	44.8869	53.5448	0.838305	0.0327336
NM_019440	54396	Irgm2	immunity-related GTPase family M member 2	11.4401	19.5366	0.585573	0.032908
NM_025360	66111	Tmed3	transmembrane emp24 domain containing 3	11.6443	19.4633	0.59827	0.032908
NM_133748	72999	Insig2	insulin induced gene 2	11.6619	19.0003	0.613775	0.032908
NM_010638	16601	Klf9	Kruppel-like factor 9	31.7114	11.5842	2.73747	0.0329722
NM_207655	13649	Egfr	epidermal growth factor receptor	78.4995	39.8437	1.97019	0.0331538
NM_025859	104303	Arl1	ADP-ribosylation factor-like 1	78.123	84.7011	0.922337	0.0333495
NM_010757	17135	Mafk	v-maf musculoaponeurotic fibrosarcoma oncogene family, protein K (avian)	3.87381	10.805	0.35852	0.0334399
NM_016900	12390	Cav2	caveolin 2	3.44127	10.5664	0.32568	0.0334399
NM_028817	74205	Acsl3	acyl-CoA synthetase long-chain family member 3	3.96702	10.2624	0.386559	0.0334399
NM_144908	231050	Galnt11	UDP-N-acetyl-alpha-D-galactosamine:polypeptide N-acetylgalactosaminyltransferase 11	3.96988	10.245	0.387494	0.0334399
NM_177646	227333	Dgkd	diacylglycerol kinase, delta	3.73192	10.2141	0.365369	0.0334399
NM_025273	13180	Pcbd1	pterin 4 alpha carbinolamine dehydratase/dimerization cofactor of hepatocyte nuclear factor 1 alpha (TCF1) 1	280.719	259.706	1.08091	0.0334766
NM_008796	18559	Pctp	phosphatidylcholine transfer protein	40.3695	16.1859	2.49412	0.0335464
NM_001033929	232078	Thnsl2	threonine synthase-like 2 (bacterial)	24.5509	7.47391	3.28488	0.0336059
NM_010197	14164	Fgf1	fibroblast growth factor 1	24.4116	7.97744	3.06008	0.0336059
NM_145965	268566	Gphn	gephyrin	24.2185	7.59369	3.18929	0.0336059
NM_027044	56612	Pfdn5	prefoldin 5	72.2641	79.7505	0.906127	0.0336317
NM_025650	66594	Uqcr11	ubiquinol-cytochrome c reductase, complex III subunit XI	246.371	151.083	1.6307	0.033765
NM_013761	27364	Srr	serine racemase	27.3009	9.3027	2.93473	0.0338948
NM_144862	225341	Lims2	LIM and senescent cell antigen like domains 2	27.2181	9.89297	2.75126	0.0338948
NM_015807	50773	Nt5c	5',3'-nucleotidase, cytosolic	14.5609	23.0105	0.632794	0.0343371
NM_027896	71743	Coasy	Coenzyme A synthase	45.8355	19.6284	2.33516	0.0344001
NM_176842	69786	Tprkb	Tp53rk binding protein	50.4788	22.5036	2.24314	0.034516
NM_026667	68303	Fam114a1	family with sequence similarity 114, member A1	9.8767	17.5899	0.561498	0.0345876
NM_175036	230514	Leprot	leptin receptor overlapping transcript	9.64983	17.5596	0.549547	0.0345876
NM_025562	66437	Fis1	fission 1 (mitochondrial outer membrane) homolog (yeast)	28.7049	37.1635	0.772395	0.0354999
NM_026430	67883	Uxs1	UDP-glucuronate decarboxylase 1	5.99734	12.9408	0.463444	0.0360603
NM_028352	109785	Pgm3	phosphoglucomutase 3	5.60603	12.9791	0.431927	0.0360603
NM_031199	21802	Tgfa	transforming growth factor alpha	5.73521	12.5136	0.458318	0.0360603
NM_145220	216190	Appl2	adaptor protein, phosphotyrosine interaction, PH domain and leucine zipper containing 2	5.93455	12.1524	0.488344	0.0360603
NM_013515	13830	Stom	stomatin	21.587	30.3487	0.711299	0.0366727
NR_040265	76432	2310001H17Rik	RIKEN cDNA 2310001H17 gene	17.0933	4.47243	3.82193	0.0367274
NM_013543	14979	H2-Ke6	H2-K region expressed gene 6	51.7014	23.6469	2.18639	0.0375128
NM_008210	15078	H3f3a	H3 histone, family 3A	163.44	158.079	1.03391	0.0378811
NM_011978	26458	Slc27a2	solute carrier family 27 (fatty acid transporter), member 2	345.864	221.875	1.55882	0.0379463
NM_133354	170930	Sumo2	SMT3 suppressor of mif two 3 homolog 2 (yeast)	64.8113	71.448	0.907111	0.0382274
NM_173364	235682	Zfp445	zinc finger protein 445	33.4947	12.3686	2.70804	0.0382396
NM_010767	17175	Masp2	mannan-binding lectin serine peptidase 2	127.973	71.8891	1.78014	0.0383143
NM_026305	67673	Tceb2	transcription elongation factor B (SIII), polypeptide 2	90.4769	94.3249	0.959205	0.03838
NM_009320	21366	Slc6a6	solute carrier family 6 (neurotransmitter transporter, taurine), member 6	15.9482	23.1557	0.688738	0.0384865
NM_021500	59003	Maea	macrophage erythroblast attacher	15.4269	23.3296	0.661259	0.0384865
NM_025436	66234	Sc4mol	sterol-C4-methyl oxidase-like	162.076	95.0859	1.70452	0.0385974
NM_009097	20111	Rps6ka1	ribosomal protein S6 kinase polypeptide 1	2.75629	8.90131	0.30965	0.0387626
NM_015730	11438	Chrna4	cholinergic receptor, nicotinic, alpha polypeptide 4	2.30963	8.54802	0.270195	0.0387626
NM_016969	50918	Myadm	myeloid-associated differentiation marker	2.30271	8.95013	0.257282	0.0387626
NM_029005	74568	Mlkl	mixed lineage kinase domain-like	2.0348	8.35466	0.243553	0.0387626
NM_178182	319191	Hist1h2ai	histone cluster 1, H2ai	2.12264	8.19475	0.259024	0.0387626
NM_010023	13177	Eci1	enoyl-Coenzyme A delta isomerase 1	75.9639	38.1685	1.99022	0.038824
NM_146093	225896	Ubxn1	UBX domain protein 1	76.1215	38.5027	1.97704	0.0388871
NM_025823	66881	Pcyox1	prenylcysteine oxidase 1	43.5605	51.3406	0.848461	0.0392035
NM_001105160	100041449	Cyp3a59	cytochrome P450, family 3, subfamily a, polypeptide 59	21.9905	6.80399	3.232	0.039308
NM_009690	11801	Cd5l	CD5 antigen-like	58.6448	27.2792	2.1498	0.0393757
NM_027360	70257	2010107E04Rik	RIKEN cDNA 2010107E04 gene	392.906	255.722	1.53646	0.0394265
NM_001110252	15451	Hpn	hepsin	122.85	122.202	1.0053	0.0397117
NM_023175	52633	Nit2	nitrilase family, member 2	97.168	52.2733	1.85885	0.0400757
NM_023230	66589	Ube2v1	ubiquitin-conjugating enzyme E2 variant 1	34.687	42.2108	0.821757	0.0400765
NM_013632	18950	Pnp	purine-nucleoside phosphorylase	38.2565	15.467	2.47343	0.0403468
NM_026178	67468	Mmd	monocyte to macrophage differentiation-associated	64.6116	31.0341	2.08196	0.0403478
NM_026508	68015	Trap1	TNF receptor-associated protein 1	64.2856	31.2913	2.05442	0.0403478
NM_026467	67941	Rps27l	ribosomal protein S27-like	344.946	311.77	1.10641	0.0405872
NM_001103162	235623	Scap	SREBF chaperone	10.7415	18.3248	0.586173	0.040957
NM_012037	26949	Vat1	vesicle amine transport protein 1 homolog (T californica)	10.0967	18.6442	0.541546	0.040957
NM_133626	81910	Rrbp1	ribosome binding protein 1	10.5215	18.6314	0.564719	0.040957
NM_019951	56529	Sec11a	SEC11 homolog A (S. cerevisiae)	44.5821	52.7304	0.845472	0.0410632
NM_013671	20656	Sod2	superoxide dismutase 2, mitochondrial	48.9099	21.0518	2.32331	0.0411281
NM_001177568	628308	Gm14420	predicted gene 14420	15.2961	3.86145	3.96123	0.0411954
NM_201256	108112	Eif4ebp3	eukaryotic translation initiation factor 4E binding protein 3	15.1518	3.83296	3.95303	0.0411954
NM_017376	21685	Tef	thyrotroph embryonic factor	13.1322	21.6014	0.607933	0.0424468
NM_001047159	56349	Net1	neuroepithelial cell transforming gene 1	16.2095	24.4485	0.663006	0.0425094
NM_001159591	103236	Csnk1g2	casein kinase 1, gamma 2	16.5589	24.5886	0.673438	0.0425094
NM_011070	18637	Pfdn2	prefoldin 2	40.9198	48.4513	0.844555	0.0428468
NM_009798	12345	Capzb	capping protein (actin filament) muscle Z-line, beta	45.1078	53.2679	0.84681	0.0430936
NM_175150	69672	Txndc15	thioredoxin domain containing 15	54.8212	25.4111	2.15737	0.0433338
NM_009861	12540	Cdc42	cell division cycle 42	96.9055	99.9238	0.969794	0.0439557
NM_001163707	50762	Fbxo6	F-box protein 6	8.37724	15.1201	0.554047	0.0440618
NM_001177667	20740	Sptan1	spectrin alpha, non-erythrocytic 1	8.30764	15.4792	0.536697	0.0440618
NM_001252569	20700	Serpina1a	serine (or cysteine) peptidase inhibitor, clade A, member 1A	8.32398	15.1935	0.547865	0.0440618
NM_008258	15374	Hn1	hematological and neurological expressed sequence 1	8.69931	15.5195	0.560541	0.0440618
NM_013490	12660	Chka	choline kinase alpha	8.28534	15.5283	0.533564	0.0440618
NM_020332	11732	Ank	progressive ankylosis	8.75881	15.9256	0.549983	0.0440618
NM_053193	94230	Cpsf1	cleavage and polyadenylation specific factor 1	8.69776	15.4537	0.562827	0.0440618
NM_172607	223646	Naprt1	nicotinate phosphoribosyltransferase domain containing 1	49.9575	22.5356	2.21683	0.0443336
NM_009007	19353	Rac1	RAS-related C3 botulinum substrate 1	63.7837	69.5976	0.916464	0.0448764
NM_033617	114143	Atp6v0b	ATPase, H+ transporting, lysosomal V0 subunit B	57.9168	64.2886	0.900888	0.0449412
NM_175121	67760	Slc38a2	solute carrier family 38, member 2	73.5706	37.1118	1.9824	0.0451563
NM_001033445	381126	Garem	GRB2 associated, regulator of MAPK1	6.48289	13.8469	0.468183	0.0453284
NM_001159556	12491	Cd36	CD36 antigen	6.43295	13.658	0.471002	0.0453284
NM_008390	16362	Irf1	interferon regulatory factor 1	6.79493	13.4476	0.505289	0.0453284
NM_009057	19729	Slc50a1	solute carrier family 50 (sugar transporter), member 1	6.46466	13.0225	0.496422	0.0453284
NM_010217	14219	Ctgf	connective tissue growth factor	6.77483	13.436	0.50423	0.0453284
NM_010515	16004	Igf2r	insulin-like growth factor 2 receptor	6.78753	13.5091	0.502441	0.0453284
NM_011779	23790	Coro1c	coronin, actin binding protein 1C	6.90495	13.8002	0.500351	0.0453284
NM_011906	24100	Tpra1	transmembrane protein, adipocyte asscociated 1	6.50676	13.8295	0.470499	0.0453284
NM_013683	21354	Tap1	transporter 1, ATP-binding cassette, sub-family B (MDR/TAP)	6.91774	13.5278	0.511372	0.0453284
NM_175285	96957	Tmem62	transmembrane protein 62	6.53485	13.5275	0.483079	0.0453284
NM_010860	17904	Myl6	myosin, light polypeptide 6, alkali, smooth muscle and non-muscle	148.568	144.479	1.0283	0.045433
NM_009818	12385	Ctnna1	catenin (cadherin associated protein), alpha 1	32.2944	40.4652	0.798078	0.0456777
NM_001247984	18826	Lcp1	lymphocyte cytosolic protein 1	19.5521	5.06259	3.86207	0.0462531
NM_007934	13809	Enpep	glutamyl aminopeptidase	19.1244	5.45058	3.50869	0.0462531
NM_011819	23886	Gdf15	growth differentiation factor 15	4.59845	10.3586	0.443926	0.0464128
NM_001043322	14260	Fmn1	formin 1	1.47932	6.5109	0.227207	0.0466897
NM_001126182	17948	Naip2	NLR family, apoptosis inhibitory protein 2	1.68423	6.84343	0.246109	0.0466897
NM_008380	16323	Inhba	inhibin beta-A	1.30927	6.53146	0.200456	0.0466897
NM_008567	17219	Mcm6	minichromosome maintenance deficient 6 (MIS5 homolog, S. pombe) (S. cerevisiae)	1.93071	6.11173	0.315902	0.0466897
NM_008668	17937	Nab2	Ngfi-A binding protein 2	1.70916	6.1222	0.279174	0.0466897
NM_010590	16475	Ajuba	ajuba LIM protein	1.82709	6.64869	0.274805	0.0466897
NM_022315	64074	Smoc2	SPARC related modular calcium binding 2	1.18082	6.37488	0.18523	0.0466897
NM_054045	97114	Hist2h3c2	histone cluster 2, H3c2	1.92322	6.21729	0.309334	0.0466897
NM_133838	98878	Ehd4	EH-domain containing 4	1.8683	6.86081	0.272315	0.0466897
NM_133871	99899	Ifi44	interferon-induced protein 44	1.44739	6.65481	0.217495	0.0466897
NM_145442	217588	Mbip	MAP3K12 binding inhibitory protein 1	1.37521	6.11318	0.224958	0.0466897
NR_028261	75745	Rian	RNA imprinted and accumulated in nucleus	1.88403	6.64023	0.28373	0.0466897
NM_008084	14433	Gapdh	glyceraldehyde-3-phosphate dehydrogenase	37.9555	45.8094	0.828553	0.0469226
NM_001163184	27276	Plekhb1	pleckstrin homology domain containing, family B (evectins) member 1	13.9595	2.72209	5.12823	0.0471265
NM_019552	56199	Abcb10	ATP-binding cassette, sub-family B (MDR/TAP), member 10	13.89	2.81758	4.92976	0.0471265
NM_025344	66085	Eif3f	eukaryotic translation initiation factor 3, subunit F	42.0833	49.2872	0.853838	0.04726
NM_025877	66972	Slc25a23	solute carrier family 25 (mitochondrial carrier; phosphate carrier), member 23	68.6244	34.8099	1.9714	0.047678
NM_019966	56690	Mlycd	malonyl-CoA decarboxylase	35.0958	14.6901	2.38908	0.0477443
NM_008907	268373	Ppia	peptidylprolyl isomerase A	923.511	782.578	1.18009	0.047747
NM_033074	110960	Tars	threonyl-tRNA synthetase	50.4707	23.7511	2.12498	0.047804
NM_025716	66701	Spryd4	SPRY domain containing 4	11.7637	18.9331	0.62133	0.0480589
NR_033611	620016	Gm12669	glutaredoxin 3 pseudogene	11.9041	18.6549	0.638122	0.0480589
NM_001033210	102502	Pls1	plastin 1 (I-isoform)	0.0259389	5.56028	0.00466503	0.048084
NM_001042580	12512	Cd63	CD63 antigen	1e-05	5.44279	1.83729e-06	0.048084
NM_001123382	16177	Il1r1	interleukin 1 receptor, type I	0.820785	5.3283	0.154043	0.048084
NM_001164249	22003	Tpm1	tropomyosin 1, alpha	0.627342	5.19878	0.120671	0.048084
NM_001276445	21897	Tlr1	toll-like receptor 1	0.258537	5.77758	0.0447483	0.048084
NM_007742	12842	Col1a1	collagen, type I, alpha 1	0.481841	5.31963	0.0905779	0.048084
NM_007796	13024	Ctla2a	cytotoxic T lymphocyte-associated protein 2 alpha	0.915404	5.64209	0.162246	0.048084
NM_009509	22349	Vil1	villin 1	0.0553871	5.95827	0.00929584	0.048084
NM_010101	13610	S1pr3	sphingosine-1-phosphate receptor 3	0.632731	5.31765	0.118987	0.048084
NM_011197	19221	Ptgfrn	prostaglandin F2 receptor negative regulator	0.326254	5.0496	0.0646099	0.048084
NM_011323	20273	Scn8a	sodium channel, voltage-gated, type VIII, alpha	0.0233277	5.39212	0.00432626	0.048084
NM_019703	56421	Pfkp	phosphofructokinase, platelet	0.652488	5.56125	0.117328	0.048084
NM_021443	20307	Ccl8	chemokine (C-C motif) ligand 8	1e-05	5.20905	1.91974e-06	0.048084
NM_026770	68567	Cgref1	cell growth regulator with EF hand domain 1	6.21e-05	5.26342	1.17984e-05	0.048084
NM_026948	67675	Cuta	cutA divalent cation tolerance homolog (E. coli)	0.978462	5.77119	0.169543	0.048084
NM_027309	70082	Lysmd2	LysM, putative peptidoglycan-binding, domain containing 2	0.378883	5.97082	0.0634558	0.048084
NM_027491	52187	Rragd	Ras-related GTP binding D	0.508229	5.9136	0.0859424	0.048084
NM_138684	192200	Wfdc12	WAP four-disulfide core domain 12	0.0792263	5.40206	0.0146659	0.048084
NM_172308	270685	Mthfd1l	methylenetetrahydrofolate dehydrogenase (NADP+ dependent) 1-like	0.151584	5.66344	0.0267654	0.048084
NM_172514	213068	Tmem71	transmembrane protein 71	0.667337	5.23844	0.127392	0.048084
NM_172574	217430	Pqlc3	PQ loop repeat containing	0.208231	5.80349	0.0358803	0.048084
NM_176921	319477	6030419C18Rik	RIKEN cDNA 6030419C18 gene	0.072446	5.90929	0.0122597	0.048084
NM_177078	320129	Adrbk2	adrenergic receptor kinase, beta 2	0.643342	5.9633	0.107884	0.048084
NM_177919	331532	Tceal5	transcription elongation factor A (SII)-like 5	1e-05	5.3138	1.88189e-06	0.048084
NM_178699	230991	B930041F14Rik	RIKEN cDNA B930041F14 gene	0.22282	5.20223	0.0428316	0.048084
NM_178748	268780	Egflam	EGF-like, fibronectin type III and laminin G domains	0.0833225	5.05573	0.0164808	0.048084
NM_178929	107250	Kazald1	Kazal-type serine peptidase inhibitor domain 1	0.580921	5.65329	0.102758	0.048084
NM_181680	211924	Dsg1c	desmoglein 1 gamma	0.983663	5.64144	0.174364	0.048084
NR_033137	22715	Zfp57	zinc finger protein 57	0.181009	5.52876	0.0327395	0.048084
NM_023587	70757	Ptplb	protein tyrosine phosphatase-like (proline instead of catalytic arginine), member b	14.0763	22.0874	0.6373	0.0480957
NM_009373	21817	Tgm2	transglutaminase 2, C polypeptide	33.8043	41.3827	0.81687	0.0484613
NM_010123	13669	Eif3a	eukaryotic translation initiation factor 3, subunit A	33.2348	41.3105	0.804512	0.0484613
NM_025841	66913	Kdelr2	KDEL (Lys-Asp-Glu-Leu) endoplasmic reticulum protein retention receptor 2	48.417	55.9709	0.865039	0.0485602
NM_001128605	19165	Psen2	presenilin 2	45.7268	20.0472	2.28096	0.048666
NM_009087	20018	Polr1d	polymerase (RNA) I polypeptide D	21.3915	29.0342	0.736769	0.0492396
NM_010008	13110	Cyp2j6	cytochrome P450, family 2, subfamily j, polypeptide 6	21.4533	29.5439	0.72615	0.0492396
NM_015781	53605	Nap1l1	nucleosome assembly protein 1-like 1	21.5607	29.3542	0.734501	0.0492396
NM_020003	56700	0610031J06Rik	RIKEN cDNA 0610031J06 gene	29.5415	37.9642	0.778141	0.0495406
NM_010158	13992	Khdrbs3	KH domain containing, RNA binding, signal transduction associated 3	10.4244	1.65917	6.2829	0.0497936
NM_033564	93734	Mpv17l	Mpv17 transgene, kidney disease mutant-like	10.5843	1.49725	7.06916	0.0497936
NM_194268	225631	Onecut2	one cut domain, family member 2	10.7235	1.32728	8.07931	0.0497936
