# Supplementary material for: Role of the Mitochondrial Citrate-malate Shuttle in Hras12V-Induced Hepatocarcinogenesis: A Metabolomics-Based Analysis
Source: Metabolites. 2020 May 13;10(5):193. doi: 10.3390/metabo10050193 (PMC7281175; doi:10.3390/metabo10050193)
Supplement: Supplementary file 1 [file metabolites-10-00193-s001.zip › supplementary materials/Table S5. KEGG pathway enrichment analysis for up-regulated and down-regulated genes.xlsx]

## Sheet: W vs P UP
Table S5-1. KEGG pathway enrichment analysis for up-regulated genes in normal liver tissues of non-transgenic mice compared to precancerous liver tissues of H-ras12V transgenic mice.
Pathway	Genes count	%	P-Value	Genes	List Total	Pop Hits	Pop Total	Fold Enrichment	Bonferroni	Benjamini	FDR
mmu00982:Drug metabolism	6	10.7143	7.90649e-10	FMO2,CYP2B13,CYP2B9,CYP2A4,FMO3,CYP2C40	28	73	44728	131.295	2.37195e-08	2.37195e-08	6.7351e-07
mmu01040:Biosynthesis of unsaturated fatty acids	5	8.92857	1.82977e-09	ACOT3,SCD2,SCD3,SCD1,ELOVL6	28	27	44728	295.82	5.4893e-08	2.74465e-08	1.55868e-06
mmu03320:PPAR signaling pathway	5	8.92857	8.85885e-08	SCD2,SCD3,SCD1,CYP7A1,FABP5	28	69	44728	115.756	2.65765e-06	8.85885e-07	7.54636e-05
mmu00830:Retinol metabolism	4	7.14286	6.89624e-06	CYP2B13,CYP2B9,CYP2A4,CYP2C40	28	61	44728	104.749	0.000206867	5.17207e-05	0.00587438
mmu04910:Insulin signaling pathway	4	7.14286	6.07614e-05	SREBF1,FASN,PKLR,GYS2	28	126	44728	50.712	0.00182124	0.000364513	0.0517475
mmu00980:Metabolism of xenobiotics by cytochrome P450	3	5.35714	0.000691277	CYP2B13,CYP2B9,CYP2C40	28	64	44728	74.8795	0.0205318	0.00345161	0.587332
mmu00590:Arachidonic acid metabolism	3	5.35714	0.000779954	CYP2B13,CYP2B9,CYP2C40	28	68	44728	70.4748	0.0231359	0.00333838	0.662455
mmu04950:Maturity onset diabetes of the young	2	3.57143	0.00841922	SLC2A2,PKLR	28	14	44728	228.204	0.224033	0.0312084	6.94899
mmu00140:Steroid hormone biosynthesis	2	3.57143	0.0232841	CYP17A1,CYP7A1	28	39	44728	81.9194	0.506771	0.075527	18.1834
mmu04930:Type II diabetes mellitus	2	3.57143	0.0238742	SLC2A2,PKLR	28	40	44728	79.8714	0.515633	0.0699262	18.6035
mmu04610:Complement and coagulation cascades	2	3.57143	0.0431563	F7,KNG2	28	73	44728	43.7652	0.733786	0.113358	31.3255

## Sheet: W vs P Down
Table S5-2. KEGG pathway enrichment analysis for down-regulated genes in normal liver tissues of non-transgenic mice compared to precancerous liver tissues of H-ras12V transgenic mice.
Pathway	Genes count	%	P-Value	Genes	List Total	Pop Hits	Pop Total	Fold Enrichment	Bonferroni	Benjamini	FDR
mmu00830:Retinol metabolism	10	12.0482	5.98277e-18	CYP3A16,CYP4A12B,CYP2C29,ALDH1A7,RDH11,CYP3A41A,CYP3A44,CYP4A12A,CYP3A11,RETSAT	45	61	44728	162.944	2.75207e-16	2.75207e-16	5.6548e-15
mmu00100:Steroid biosynthesis	8	9.63855	6.12633e-18	SQLE,DHCR7,FDFT1,CYP51,NSDHL,TM7SF2,SC4MOL,HSD17B7	45	16	44728	496.978	2.81811e-16	1.40906e-16	5.79049e-15
mmu00982:Drug metabolism	9	10.8434	5.69401e-15	AOX1,CYP3A16,CYP2C29,CYP3A41A,GSTA1,CYP2D9,GSTP1,CYP3A44,CYP3A11	45	73	44728	122.542	2.60458e-13	8.68194e-14	5.35127e-12
mmu00980:Metabolism of xenobiotics by cytochrome P450	8	9.63855	3.21593e-13	CYP3A16,CYP2C29,EPHX1,CYP3A41A,GSTA1,GSTP1,CYP3A44,CYP3A11	45	64	44728	124.244	1.47951e-11	3.69871e-12	3.04001e-10
mmu00140:Steroid hormone biosynthesis	7	8.43373	2.02242e-12	CYP3A16,HSD3B5,CYP3A41A,CYP3A44,CYP3A11,HSD17B7,HSD3B4	45	39	44728	178.402	9.30296e-11	1.86059e-11	1.91152e-09
mmu00591:Linoleic acid metabolism	5	6.0241	5.25144e-08	CYP3A16,CYP2C29,CYP3A41A,CYP3A44,CYP3A11	45	37	44728	134.318	2.41566e-06	4.0261e-07	4.96356e-05
mmu03320:PPAR signaling pathway	5	6.0241	6.71834e-07	CYP8B1,CYP4A12B,ACAA1B,CYP4A12A,ANGPTL4	45	69	44728	72.0258	3.09039e-05	4.4149e-06	0.000635003
mmu00983:Drug metabolism	4	4.81928	7.91794e-06	CYP3A16,CYP3A41A,CYP3A44,CYP3A11	45	39	44728	101.944	0.00036416	4.55273e-05	0.00748363
mmu00150:Androgen and estrogen metabolism	3	3.61446	0.000377538	HSD3B5,HSD17B7,HSD3B4	45	29	44728	102.823	0.01722	0.00192814	0.356273
mmu00260:Glycine, serine and threonine metabolism	3	3.61446	0.000404252	CTH,ALAS2,BHMT	45	30	44728	99.3956	0.0184275	0.00185821	0.381439
mmu00380:Tryptophan metabolism	3	3.61446	0.000616222	AOX1,AADAT,DDC	45	37	44728	80.591	0.0279567	0.0025744	0.580927
mmu00071:Fatty acid metabolism	3	3.61446	0.00072035	CYP4A12B,ACAA1B,CYP4A12A	45	40	44728	74.5467	0.0326047	0.00275852	0.678792
mmu00280:Valine, leucine and isoleucine degradation	3	3.61446	0.000871475	AOX1,HMGCS1,ACAA1B	45	44	44728	67.7697	0.0393117	0.00308027	0.820674
mmu00590:Arachidonic acid metabolism	3	3.61446	0.00206734	CYP4A12B,CYP2C29,CYP4A12A	45	68	44728	43.851	0.0908053	0.00677665	1.93703
mmu00750:Vitamin B6 metabolism	2	2.40964	0.00588817	AOX1,PNPO	45	6	44728	331.319	0.237884	0.0179474	5.42891
mmu00900:Terpenoid backbone biosynthesis	2	2.40964	0.0136864	FDPS,HMGCS1	45	14	44728	141.994	0.469493	0.0388455	12.2128
mmu00120:Primary bile acid biosynthesis	2	2.40964	0.014657	HSD3B7,CYP8B1	45	15	44728	132.527	0.492983	0.0391659	13.0259
mmu00270:Cysteine and methionine metabolism	2	2.40964	0.0291039	CTH,BHMT	45	30	44728	66.2637	0.742992	0.0727021	24.3586
mmu00350:Tyrosine metabolism	2	2.40964	0.0319683	AOX1,DDC	45	33	44728	60.2397	0.775653	0.075647	26.4418
mmu00500:Starch and sucrose metabolism	2	2.40964	0.0338734	G6PC,UGDH	45	35	44728	56.7975	0.795089	0.0761993	27.7988
mmu00480:Glutathione metabolism	2	2.40964	0.049919	GSTA1,GSTP1	45	52	44728	38.2291	0.905161	0.106108	38.3692

## Sheet: P vs T Up
Table S5-3. KEGG pathway enrichment analysis for up-regulated genes in hepatocellular carcinomas compared to precancerous liver tissues of H-ras12V transgenic mice.
Pathway	Genes count	%	P-Value	Genes	List Total	Pop Hits	Pop Total	Fold Enrichment	Bonferroni	Benjamini	FDR
mmu00100:Steroid biosynthesis	8	3.33333	3.13015e-15	SQLE,DHCR7,FDFT1,CYP51,NSDHL,LSS,SC4MOL,HSD17B7	104	16	44728	215.038	3.41949e-13	3.41949e-13	3.5083e-12
mmu00480:Glutathione metabolism	10	4.16667	4.27509e-15	GSTM3,GSTM4,GCLC,GSTM1,G6PDX,GSTA1,GSTP2,PGD,GSTA4,GSTM2	104	52	44728	82.7071	4.76286e-13	2.38143e-13	4.89608e-12
mmu00982:Drug metabolism	9	3.75	7.11894e-12	CYP2A5,GSTM3,GSTM4,CYP2A4,GSTM1,GSTA1,GSTP2,GSTA4,GSTM2	104	73	44728	53.0232	7.83087e-10	2.61029e-10	8.04319e-09
mmu05200:Pathways in cancer	12	5	8.58932e-11	COL4A1,MDM2,FGF21,TGFBR2,CCNE1,BAX,BCL2L1,CDKN1A,CDKN2A,CDKN2B,CCND1,CDH1	104	291	44728	17.7351	9.44825e-09	2.36206e-09	9.70443e-08
mmu04115:p53 signaling pathway	8	3.33333	1.23717e-10	CCNG1,MDM2,CCNE1,BAX,IGFBP3,CDKN1A,CDKN2A,CCND1	104	62	44728	55.4938	1.36088e-08	2.72177e-09	1.39778e-07
mmu00980:Metabolism of xenobiotics by cytochrome P450	8	3.33333	1.55688e-10	GSTM3,GSTM4,GSTM1,EPHX1,GSTA1,GSTP2,GSTA4,GSTM2	104	64	44728	53.7596	1.71257e-08	2.85428e-09	1.759e-07
mmu04514:Cell adhesion molecules (CAMs)	9	3.75	3.3234e-10	F11R,H2-EB1,CLDN15,CLDN1,H2-L,H2-AB1,H2-AA,CDH1,ALCAM	104	117	44728	33.0828	3.65574e-08	5.22249e-09	3.75486e-07
mmu00900:Terpenoid backbone biosynthesis	5	2.08333	2.60758e-08	HMGCR,FDPS,MVD,HMGCS1,IDI1	104	14	44728	153.599	2.86833e-06	3.58542e-07	2.94611e-05
mmu05218:Melanoma	6	2.5	2.44133e-07	MDM2,FGF21,CDKN1A,CDKN2A,CCND1,CDH1	104	58	44728	44.4907	2.68543e-05	2.98384e-06	0.000275827
mmu03320:PPAR signaling pathway	6	2.5	5.86888e-07	CYP4A31,FADS2,ACSL5,LPL,FABP5,ACSL4	104	69	44728	37.398	6.45556e-05	6.45575e-06	0.000663078
mmu05220:Chronic myeloid leukemia	6	2.5	8.33582e-07	MDM2,TGFBR2,BCL2L1,CDKN1A,CDKN2A,CCND1	104	74	44728	34.8711	9.16899e-05	8.33579e-06	0.000941798
mmu05219:Bladder cancer	5	2.08333	2.2736e-06	MDM2,CDKN1A,CDKN2A,CCND1,CDH1	104	40	44728	53.7596	0.000250065	2.08411e-05	0.00256874
mmu00561:Glycerolipid metabolism	5	2.08333	2.51494e-06	PPAP2C,PNLIPRP1,GPAM,LPL,AKR1B7	104	41	44728	52.4484	0.000276605	2.12801e-05	0.0028414
mmu04110:Cell cycle	6	2.5	7.06264e-06	MDM2,CCNE1,CDKN1A,CDKN2A,CDKN2B,CCND1	104	114	44728	22.6356	0.000776592	5.54908e-05	0.00797926
mmu04612:Antigen processing and presentation	5	2.08333	8.88256e-06	H2-EB1,CD74,H2-L,H2-AB1,H2-AA	104	56	44728	38.3997	0.000976608	6.51369e-05	0.0100353
mmu05416:Viral myocarditis	5	2.08333	1.25095e-05	H2-EB1,H2-L,H2-AB1,H2-AA,CCND1	104	61	44728	35.2522	0.00137511	8.6e-05	0.0141327
mmu00830:Retinol metabolism	5	2.08333	1.25095e-05	CYP2A5,BCMO1,CYP4A31,CYP2A4,RDH11	104	61	44728	35.2522	0.00137511	8.6e-05	0.0141327
mmu05222:Small cell lung cancer	5	2.08333	4.04011e-05	COL4A1,CCNE1,BCL2L1,CDKN2B,CCND1	104	82	44728	26.2242	0.00443435	0.00026139	0.0456366
mmu05215:Prostate cancer	5	2.08333	4.87064e-05	MDM2,CCNE1,CDKN1A,GSTP2,CCND1	104	86	44728	25.0045	0.00534351	0.000297613	0.055016
mmu05320:Autoimmune thyroid disease	4	1.66667	5.60301e-05	H2-EB1,H2-L,H2-AB1,H2-AA	104	32	44728	53.7596	0.00614453	0.000324341	0.063286
mmu05330:Allograft rejection	4	1.66667	5.60301e-05	H2-EB1,H2-L,H2-AB1,H2-AA	104	32	44728	53.7596	0.00614453	0.000324341	0.063286
mmu05332:Graft-versus-host disease	4	1.66667	6.73717e-05	H2-EB1,H2-L,H2-AB1,H2-AA	104	34	44728	50.5973	0.00738374	0.000370488	0.0760919
mmu04940:Type I diabetes mellitus	4	1.66667	7.35646e-05	H2-EB1,H2-L,H2-AB1,H2-AA	104	35	44728	49.1516	0.00805975	0.000385278	0.0830837
mmu05214:Glioma	4	1.66667	0.000333736	MDM2,CDKN1A,CDKN2A,CCND1	104	58	44728	29.6605	0.0360512	0.00166757	0.376416
mmu05212:Pancreatic cancer	4	1.66667	0.00060492	TGFBR2,BCL2L1,CDKN2A,CCND1	104	71	44728	24.2297	0.0643944	0.00288979	0.681328
mmu05310:Asthma	3	1.25	0.000698271	H2-EB1,H2-AB1,H2-AA	104	17	44728	75.8959	0.0739589	0.00319641	0.786094
mmu04640:Hematopoietic cell lineage	4	1.66667	0.000737868	H2-EB1,CD9,H2-AA,CD14	104	76	44728	22.6356	0.0779866	0.00324255	0.830502
mmu04210:Apoptosis	4	1.66667	0.000856622	NGF,CASP12,BAX,BCL2L1	104	80	44728	21.5038	0.0899619	0.00361916	0.963575
mmu04350:TGF-beta signaling pathway	4	1.66667	0.000888088	ID1,TGFBR2,FST,CDKN2B	104	81	44728	21.2384	0.0931091	0.0036132	0.998809
mmu04620:Toll-like receptor signaling pathway	4	1.66667	0.000953201	SPP1,CXCL9,TLR1,CD14	104	83	44728	20.7266	0.0995873	0.00373949	1.07168
mmu04060:Cytokine-cytokine receptor interaction	5	2.08333	0.00108523	IFNGR1,LTB,CXCL9,TGFBR2,TNFRSF12A	104	194	44728	11.0845	0.112583	0.00411017	1.21929
mmu04670:Leukocyte transendothelial migration	4	1.66667	0.00172583	F11R,VASP,CLDN15,CLDN1	104	102	44728	16.8658	0.173046	0.00631351	1.93265
mmu00250:Alanine, aspartate and glutamate metabolism	3	1.25	0.00190899	GLUD1,ACY3,ASNS	104	28	44728	46.0797	0.18957	0.00675739	2.13575
mmu04010:MAPK signaling pathway	5	2.08333	0.00192886	FGF21,NGF,TGFBR2,DDIT3,CD14	104	227	44728	9.47306	0.191342	0.00661488	2.15776
mmu05020:Prion diseases	3	1.25	0.00280782	CASP12,BAX,EGR1	104	34	44728	37.948	0.266035	0.00932878	3.12688
mmu04672:Intestinal immune network for IgA production	3	1.25	0.00368105	H2-EB1,H2-AB1,H2-AA	104	39	44728	33.0828	0.333465	0.0118604	4.08101
mmu00071:Fatty acid metabolism	3	1.25	0.003869	CYP4A31,ACSL5,ACSL4	104	40	44728	32.2558	0.347155	0.0121094	4.28524
mmu02010:ABC transporters	3	1.25	0.00425801	ABCC4,ABCD2,ABCC5	104	42	44728	30.7198	0.374611	0.0129537	4.70671
mmu05014:Amyotrophic lateral sclerosis (ALS)	3	1.25	0.00487405	CASP12,BAX,BCL2L1	104	45	44728	28.6718	0.415768	0.0144209	5.37069
mmu04144:Endocytosis	4	1.66667	0.00794244	MDM2,TGFBR2,CHMP2B,H2-L	104	176	44728	9.77448	0.584036	0.0228187	8.61547
mmu00564:Glycerophospholipid metabolism	3	1.25	0.00798168	PPAP2C,CHKA,GPAM	104	58	44728	22.2454	0.585842	0.0223492	8.65629
mmu04510:Focal adhesion	4	1.66667	0.00857189	COL4A1,SPP1,VASP,CCND1	104	181	44728	9.50446	0.612086	0.0233963	9.26843
mmu00590:Arachidonic acid metabolism	3	1.25	0.0108368	CYP4A31,CBR3,CBR1	104	68	44728	18.974	0.69837	0.0288099	11.5829
mmu05322:Systemic lupus erythematosus	3	1.25	0.0127348	H2-EB1,H2-AB1,H2-AA	104	74	44728	17.4356	0.755814	0.0330102	13.4809
mmu05210:Colorectal cancer	3	1.25	0.015118	TGFBR2,BAX,CCND1	104	81	44728	15.9288	0.812818	0.0382196	15.8114
mmu04666:Fc gamma R-mediated phagocytosis	3	1.25	0.0161935	ARPC1B,VASP,PPAP2C	104	84	44728	15.3599	0.834016	0.0399933	16.8443
mmu00232:Caffeine metabolism	2	0.833333	0.0182761	CYP2A5,CYP2A4	104	8	44728	107.519	0.868529	0.0440868	18.8116
mmu04530:Tight junction	3	1.25	0.0263478	F11R,CLDN15,CLDN1	104	109	44728	11.837	0.946982	0.0618548	26.0422
mmu04630:Jak-STAT signaling pathway	3	1.25	0.0277019	IFNGR1,BCL2L1,CCND1	104	112	44728	11.5199	0.954508	0.0636343	27.196
mmu00053:Ascorbate and aldarate metabolism	2	0.833333	0.0339961	MIOX,UGDH	104	15	44728	57.3436	0.977732	0.0762028	32.3469
mmu00040:Pentose and glucuronate interconversions	2	0.833333	0.0384415	UGDH,AKR1B7	104	17	44728	50.5973	0.986593	0.0842389	35.7822
mmu05010:Alzheimer's disease	3	1.25	0.0454204	CASP12,APP,LPL	104	147	44728	8.77708	0.993984	0.0972099	40.8557

## Sheet: P vs T Down
Table S5-4. KEGG pathway enrichment analysis for down-regulated genes in hepatocellular carcinomas compared to precancerous liver tissues of H-ras12V transgenic mice.
Pathway	Genes count	%	P-Value	Genes	List Total	Pop Hits	Pop Total	Fold Enrichment	Bonferroni	Benjamini	FDR
mmu00982:Drug metabolism	22	9.0535	1.85767e-36	CYP2C54,UGT2B1,CYP3A16,CYP3A13,CYP2C44,FMO3,MGST1,CYP2C29,UGT1A1,UGT2A3,CYP2C50,CYP3A41A,CYP2E1,CYP2D9,CYP3A25,ADH4,CYP1A2,CYP2C40,GSTK1,CYP3A11,FMO5,CYP2C37,	135	73	44728	99.8494	2.04344e-34	2.04344e-34	2.09884e-33
mmu00980:Metabolism of xenobiotics by cytochrome P450	20	8.23045	2.3129e-33	CYP2C54,UGT2B1,CYP3A16,CYP3A13,CYP2C44,MGST1,CYP2C29,UGT1A1,UGT2A3,CYP2C50,CYP3A41A,CYP2E1,CYP2F2,CYP3A25,ADH4,CYP1A2,CYP2C40,GSTK1,CYP3A11,CYP2C37,	135	64	44728	103.537	2.54419e-31	1.2721e-31	2.61318e-30
mmu00830:Retinol metabolism	19	7.81893	1.3472e-31	CYP2C54,UGT2B1,CYP4A10,CYP3A16,CYP3A13,CYP2C44,ALDH1A1,CYP2C29,UGT1A1,UGT2A3,CYP2C50,CYP3A41A,CYP3A25,ADH4,CYP1A2,CYP2C40,CYP3A11,CYP2C37,RETSAT,	135	61	44728	103.198	1.48192e-29	4.93973e-30	1.5221e-28
mmu00591:Linoleic acid metabolism	15	6.17284	1.33615e-26	CYP2C54,CYP3A16,CYP3A13,CYP2C44,CYP2C29,CYP2J5,CYP2C50,CYP3A41A,CYP2E1,CYP3A25,AKR1C6,CYP1A2,CYP2C40,CYP3A11,CYP2C37,	135	37	44728	134.318	1.46977e-24	3.67442e-25	1.50962e-23
mmu00140:Steroid hormone biosynthesis	15	6.17284	3.2826e-26	UGT2B1,CYP3A16,CYP3A13,SRD5A1,HSD3B5,AKR1D1,HSD11B1,UGT1A1,CYP7A1,UGT2A3,CYP3A41A,CYP7B1,CYP3A25,CYP3A11,HSD3B4,	135	39	44728	127.43	3.61086e-24	7.22172e-25	3.70876e-23
mmu00590:Arachidonic acid metabolism	13	5.34979	1.96974e-18	CYP2C54,CYP2C55,GPX1,CYP2C44,CYP2C29,CYP4F15,CYP2J5,CYP4F14,CYP2C50,CYP2E1,EPHX2,CYP2C40,CYP2C37,	135	68	44728	63.3403	2.16672e-16	3.61119e-17	2.22546e-15
mmu00983:Drug metabolism	11	4.52675	2.42421e-17	UGT2B1,DPYS,CYP3A16,CYP3A13,UGT1A1,UPP2,UGT2A3,CYP3A41A,CYP3A25,CYP3A11,DPYD,	135	39	44728	93.4488	2.66664e-15	3.80948e-16	2.73894e-14
mmu00260:Glycine, serine and threonine metabolism	10	4.11523	1.99467e-16	AGXT,CTH,PIPOX,ALAS1,SDS,GNMT,SARDH,BHMT,DMGDH,CBS,	135	30	44728	110.44	2.44249e-14	2.9976e-15	2.55351e-13
mmu04610:Complement and coagulation cascades	10	4.11523	1.22174e-12	MBL1,C8A,C9,MBL2,CFH,F7,C6,SERPINA1E,KLKB1,C8B,	135	73	44728	45.3861	1.34386e-10	1.49317e-11	1.3803e-09
mmu00330:Arginine and proline metabolism	9	3.7037	2.13546e-12	ALDH7A1,ASL,PRODH,GLS2,CPS1,ASS1,OTC,OAT,GOT1,	135	49	44728	60.8544	2.34894e-10	2.34894e-11	2.41264e-09
mmu00150:Androgen and estrogen metabolism	8	3.29218	2.73061e-12	UGT2B1,SRD5A1,HSD3B5,AKR1D1,HSD11B1,UGT1A1,UGT2A3,HSD3B4,	135	29	44728	91.3982	3.00365e-10	2.73059e-11	3.08509e-09
mmu00120:Primary bile acid biosynthesis	7	2.88066	3.16088e-12	BAAT,AKR1D1,SCP2,SLC27A5,CYP7A1,CYP7B1,CYP27A1,	135	15	44728	154.615	3.47701e-10	2.8975e-11	3.57128e-09
mmu00270:Cysteine and methionine metabolism	8	3.29218	3.55291e-12	CTH,TAT,SDS,AHCY,MAT1A,BHMT,CBS,GOT1,	135	30	44728	88.3516	3.90823e-10	3.00633e-11	4.0142e-09
mmu00380:Tryptophan metabolism	7	2.88066	1.39102e-09	HAAO,AADAT,ALDH7A1,GCDH,INMT,CYP1A2,KYNU,	135	37	44728	62.6819	1.53012e-07	1.09294e-08	1.57161e-06
mmu00910:Nitrogen metabolism	6	2.46914	7.21293e-09	CTH,CAR3,HAL,GLS2,CPS1,CAR5A,	135	23	44728	86.4309	7.93422e-07	5.28948e-08	8.14935e-06
mmu00250:Alanine, aspartate and glutamate metabolism	6	2.46914	2.08154e-08	AGXT,ASL,GLS2,CPS1,ASS1,GOT1,	135	28	44728	70.9968	2.28969e-06	1.43106e-07	2.35177e-05
mmu00350:Tyrosine metabolism	6	2.46914	4.96665e-08	TAT,HGD,FAH,HPD,ADH4,GOT1,	135	33	44728	60.2397	5.4633e-06	3.21371e-07	5.61144e-05
mmu03320:PPAR signaling pathway	7	2.88066	6.63137e-08	CYP4A10,SCP2,SLC27A5,CYP7A1,APOA5,CYP27A1,PCK1,	135	69	44728	33.612	7.29449e-06	4.05251e-07	7.49229e-05
mmu00500:Starch and sucrose metabolism	6	2.46914	6.76089e-08	UGT2B1,UGT1A1,G6PC,PYGL,UGT2A3,GCK,	135	35	44728	56.7975	7.43695e-06	3.9142e-07	7.63862e-05
mmu00620:Pyruvate metabolism	6	2.46914	1.03785e-07	MDH1,ALDH7A1,LDHD,HAGH,PCK1,GLO1,	135	38	44728	52.3135	1.14163e-05	5.70819e-07	0.000117259
mmu00010:Glycolysis / Gluconeogenesis	6	2.46914	4.70778e-07	ALDH7A1,G6PC,FBP1,GCK,ADH4,PCK1,	135	51	44728	38.9786	5.17842e-05	2.46598e-06	0.000531895
mmu00310:Lysine degradation	5	2.05761	6.47281e-06	AADAT,PIPOX,ALDH7A1,GCDH,AASS,	135	40	44728	41.4148	0.000711757	3.23636e-05	0.00731289
mmu00071:Fatty acid metabolism	5	2.05761	6.47281e-06	CYP4A10,ALDH7A1,ACADSB,GCDH,ADH4,	135	40	44728	41.4148	0.000711757	3.23636e-05	0.00731289
mmu00053:Ascorbate and aldarate metabolism	4	1.64609	1.16514e-05	UGT2B1,ALDH7A1,UGT1A1,UGT2A3,	135	15	44728	88.3516	0.00128084	5.5723e-05	0.0131633
mmu00360:Phenylalanine metabolism	4	1.64609	2.8874e-05	TAT,PAH,HPD,GOT1,	135	20	44728	66.2637	0.00317114	0.000132332	0.0326177
mmu04910:Insulin signaling pathway	6	2.46914	4.08921e-05	SREBF1,G6PC,PYGL,FBP1,GCK,PCK1,	135	126	44728	15.7771	0.00448812	0.000179913	0.0461912
mmu00450:Selenoamino acid metabolism	4	1.64609	4.45617e-05	CTH,AHCY,MAT1A,CBS,	135	23	44728	57.6206	0.0048899	0.000188517	0.0503353
mmu00400:Phenylalanine, tyrosine and tryptophan biosynthesis	3	1.23457	8.85609e-05	TAT,PAH,GOT1,	135	5	44728	198.791	0.00969482	0.000360754	0.100013
mmu00860:Porphyrin and chlorophyll metabolism	4	1.64609	9.07397e-05	UGT2B1,ALAS1,UGT1A1,UGT2A3,	135	29	44728	45.6991	0.00993217	0.00035643	0.102472
mmu05020:Prion diseases	4	1.64609	0.000146981	C8A,C9,C6,C8B,	135	34	44728	38.9786	0.0160391	0.000557401	0.165938
mmu00280:Valine, leucine and isoleucine degradation	4	1.64609	0.000318261	ALDH7A1,ACADSB,HIBADH,ALDH6A1,	135	44	44728	30.1199	0.0344084	0.00116646	0.358991
mmu00040:Pentose and glucuronate interconversions	3	1.23457	0.00117635	UGT2B1,UGT1A1,UGT2A3,	135	17	44728	58.468	0.121443	0.00416789	1.32105
mmu05322:Systemic lupus erythematosus	4	1.64609	0.001459	C8A,C9,C6,C8B,	135	74	44728	17.9091	0.148374	0.00500641	1.63609
mmu00410:beta-Alanine metabolism	3	1.23457	0.00147329	DPYS,ALDH7A1,DPYD,	135	19	44728	52.3135	0.149713	0.00490254	1.65199
mmu04060:Cytokine-cytokine receptor interaction	5	2.05761	0.00284132	IL1RAP,PRLR,EGFR,CXCL12,GHR,	135	194	44728	8.53914	0.268743	0.00916335	3.16364
mmu00240:Pyrimidine metabolism	4	1.64609	0.00288848	CYP4A10,DPYS,UPP2,DPYD,	135	94	44728	14.0987	0.272538	0.00905003	3.21537
mmu01040:Biosynthesis of unsaturated fatty acids	3	1.23457	0.00297708	BAAT,PECR,ELOVL6,	135	27	44728	36.8132	0.279613	0.00906882	3.31249
mmu00020:Citrate cycle (TCA cycle)	3	1.23457	0.00366794	MDH1,FH1,PCK1,	135	30	44728	33.1319	0.332499	0.0108653	4.06674
mmu00650:Butanoate metabolism	3	1.23457	0.00442606	ALDH7A1,ACSM1,AKR1C6,	135	33	44728	30.1199	0.386115	0.0127586	4.88826
mmu00051:Fructose and mannose metabolism	3	1.23457	0.0055394	KHK,FBP1,AKR1C6,	135	37	44728	26.8637	0.457207	0.0155453	6.08307
mmu00300:Lysine biosynthesis	2	0.823045	0.00598286	AADAT,AASS,	135	2	44728	331.319	0.483196	0.0163669	6.55516
mmu00561:Glycerolipid metabolism	3	1.23457	0.00676721	ALDH7A1,LIPC,AGPAT6,	135	41	44728	24.2428	0.526178	0.0180527	7.38486
mmu00230:Purine metabolism	4	1.64609	0.00942277	CYP4A10,UOX,PAICS,ADK,	135	144	44728	9.20329	0.647047	0.0244908	10.1443
mmu00480:Glutathione metabolism	3	1.23457	0.0107109	GPX1,MGST1,GSTK1,	135	52	44728	19.1145	0.694118	0.0271719	11.4557
mmu05218:Melanoma	3	1.23457	0.0131974	IGF1,FGF1,EGFR,	135	58	44728	17.1372	0.768083	0.0326675	13.9378
mmu00564:Glycerophospholipid metabolism	3	1.23457	0.0131974	AGPAT6,PEMT,CHPT1,	135	58	44728	17.1372	0.768083	0.0326675	13.9378
mmu00130:Ubiquinone and other terpenoid-quinone biosynthesis	2	0.823045	0.020785	TAT,HPD,	135	7	44728	94.6624	0.900783	0.0500475	21.1253
mmu00232:Caffeine metabolism	2	0.823045	0.0237191	UOX,CYP1A2,	135	8	44728	82.8296	0.928678	0.0557866	23.7547
mmu00770:Pantothenate and CoA biosynthesis	2	0.823045	0.0411412	DPYS,DPYD,	135	14	44728	47.3312	0.99016	0.0936455	37.7901

## Sheet: W vs T Up
Table S5-5. KEGG pathway enrichment analysis for up-regulated genes in hepatocellular carcinomas of H-ras12V transgenic mice compared to normal liver tissues of non-transgenic mice.
Pathway	Genes count	%	P-Value	Genes	List Total	Pop Hits	Pop Total	Fold Enrichment	Bonferroni	Benjamini	FDR
mmu03320:PPAR signaling pathway	10	3.28947	4.41e-13	CYP4A31,APOA1,FADS2,SCD2,ACSL5,SCD3,FABP4,LPL,FABP5,ACSL4	128	69	44728	50.6431	5.69e-11	5.69e-11	5.13e-10
mmu05200:Pathways in cancer	14	4.60526	2.81e-12	COL4A1,FGF21,TGFBR2,EPAS1,CCNE1,BAX,BCL2L1,CDKN1A,CDKN2A,FGFR2,CDKN2B,CCND1,FN1,CDH1	128	291	44728	16.8114	3.62e-10	1.81e-10	3.27e-09
mmu04514:Cell adhesion molecules (CAMs)	10	3.28947	5.74e-11	F11R,H2-EB1,CLDN15,ICAM1,CLDN14,H2-AB1,H2-AA,H2-T22,CDH1,ALCAM	128	117	44728	29.8665	7.4e-09	2.47e-09	6.67e-08
mmu00480:Glutathione metabolism	8	2.63158	1.51e-10	ANPEP,GSTM3,GCLC,GSTM1,G6PDX,GSTA1,PGD,GSTA4	128	52	44728	53.7596	1.95e-08	4.88e-09	1.76e-07
mmu00982:Drug metabolism	8	2.63158	1.76e-09	CYP2A5,CYP2B13,CYP2B9,GSTM3,CYP2A4,GSTM1,GSTA1,GSTA4	128	73	44728	38.2945	2.26e-07	4.53e-08	2.04e-06
mmu00561:Glycerolipid metabolism	7	2.30263	1.93e-09	ALDH1B1,PNPLA3,PPAP2C,PNLIPRP1,GPAM,LPL,AKR1B7	128	41	44728	59.6601	2.49e-07	4.14e-08	2.24e-06
mmu04060:Cytokine-cytokine receptor interaction	10	3.28947	5.14e-09	IFNGR1,LEPR,LTB,CXCL9,TNFSF13,TGFBR2,INHBB,TNFRSF12A,CCL5,CXCL1	128	194	44728	18.0122	6.63e-07	9.48e-08	5.98e-06
mmu05416:Viral myocarditis	7	2.30263	2.27e-08	H2-EB1,MYH9,ICAM1,H2-AB1,H2-AA,H2-T22,CCND1	128	61	44728	40.0994	2.93e-06	3.66e-07	2.64e-05
mmu04115:p53 signaling pathway	7	2.30263	2.51e-08	CCNE1,BAX,IGFBP3,CDKN1A,CDKN2A,GADD45A,CCND1	128	62	44728	39.4526	3.24e-06	3.6e-07	2.92e-05
mmu04010:MAPK signaling pathway	9	2.96053	3.1e-07	DUSP6,FGF21,NGF,RASGRP2,TGFBR2,DDIT3,GADD45A,CD14,FGFR2	128	227	44728	13.8544	4e-05	4e-06	0.000361
mmu04670:Leukocyte transendothelial migration	7	2.30263	5.01e-07	F11R,VASP,CYBB,CLDN15,ICAM1,CLDN14,ACTN1	128	102	44728	23.981	6.47e-05	5.88e-06	0.000583
mmu04612:Antigen processing and presentation	6	1.97368	5.8e-07	H2-EB1,CD74,LGMN,H2-AB1,H2-AA,H2-T22	128	56	44728	37.4397	7.48e-05	6.23e-06	0.000674
mmu00830:Retinol metabolism	6	1.97368	8.93e-07	CYP2A5,BCMO1,CYP4A31,CYP2B13,CYP2B9,CYP2A4	128	61	44728	34.3709	0.000115	8.86e-06	0.00103835
mmu00980:Metabolism of xenobiotics by cytochrome P450	6	1.97368	1.14e-06	CYP2B13,CYP2B9,GSTM3,GSTM1,GSTA1,GSTA4	128	64	44728	32.7598	0.000147	1.05e-05	0.00132174
mmu04350:TGF-beta signaling pathway	6	1.97368	3.67e-06	ID2,ID1,TGFBR2,FST,INHBB,CDKN2B	128	81	44728	25.8843	0.000474	3.16e-05	0.0042735
mmu05222:Small cell lung cancer	6	1.97368	3.9e-06	COL4A1,CCNE1,BCL2L1,CDKN2B,CCND1,FN1	128	82	44728	25.5686	0.000504	3.15e-05	0.00454068
mmu04810:Regulation of actin cytoskeleton	7	2.30263	1.39e-05	ARPC1B,FGF21,MYH9,CD14,FGFR2,ACTN1,FN1	128	181	44728	13.5142	0.00179519	0.000106	0.0161971
mmu04110:Cell cycle	6	1.97368	1.95e-05	CCNE1,CDKN1A,CDKN2A,GADD45A,CDKN2B,CCND1	128	114	44728	18.3914	0.00251719	0.00014	0.0227187
mmu05218:Melanoma	5	1.64474	2.34e-05	FGF21,CDKN1A,CDKN2A,CCND1,CDH1	128	58	44728	30.1239	0.00300799	0.000159	0.0271545
mmu00590:Arachidonic acid metabolism	5	1.64474	4.39e-05	CYP4A31,CYP2B13,CYP2B9,CBR3,CBR1	128	68	44728	25.6939	0.00564119	0.000283	0.0509868
mmu05220:Chronic myeloid leukemia	5	1.64474	6.11e-05	TGFBR2,BCL2L1,CDKN1A,CDKN2A,CCND1	128	74	44728	23.6106	0.00785749	0.000376	0.0710905
mmu01040:Biosynthesis of unsaturated fatty acids	4	1.31579	6.22e-05	FADS2,SCD2,ELOVL5,SCD3	128	27	44728	51.7685	0.00799276	0.000365	0.0723189
mmu04640:Hematopoietic cell lineage	5	1.64474	6.79e-05	ANPEP,H2-EB1,CD9,H2-AA,CD14	128	76	44728	22.9893	0.00871923	0.000381	0.0789182
mmu04620:Toll-like receptor signaling pathway	5	1.64474	9.58e-05	SPP1,CXCL9,TLR1,CD14,CCL5	128	83	44728	21.0505	0.0122768	0.000515	0.111299
mmu05330:Allograft rejection	4	1.31579	0.000104	H2-EB1,H2-AB1,H2-AA,H2-T22	128	32	44728	43.6797	0.0133775	0.000539	0.12134
mmu05320:Autoimmune thyroid disease	4	1.31579	0.000104	H2-EB1,H2-AB1,H2-AA,H2-T22	128	32	44728	43.6797	0.0133775	0.000539	0.12134
mmu05332:Graft-versus-host disease	4	1.31579	0.000125	H2-EB1,H2-AB1,H2-AA,H2-T22	128	34	44728	41.1103	0.016051	0.000622	0.145769
mmu05020:Prion diseases	4	1.31579	0.000125	CASP12,BAX,CCL5,EGR1	128	34	44728	41.1103	0.016051	0.000622	0.145769
mmu04940:Type I diabetes mellitus	4	1.31579	0.000137	H2-EB1,H2-AB1,H2-AA,H2-T22	128	35	44728	39.9357	0.0175066	0.000654	0.159095
mmu00500:Starch and sucrose metabolism	4	1.31579	0.000137	GPI1,PYGB,UGP2,GYS2	128	35	44728	39.9357	0.0175066	0.000654	0.159095
mmu04510:Focal adhesion	6	1.97368	0.000175	COL4A1,SPP1,VASP,ACTN1,CCND1,FN1	128	181	44728	11.5836	0.0223476	0.000807	0.203544
mmu04672:Intestinal immune network for IgA production	4	1.31579	0.00019	H2-EB1,TNFSF13,H2-AB1,H2-AA	128	39	44728	35.8397	0.0241618	0.000843	0.220253
mmu00071:Fatty acid metabolism	4	1.31579	0.000205	CYP4A31,ALDH1B1,ACSL5,ACSL4	128	40	44728	34.9438	0.026042	0.000879	0.237599
mmu05219:Bladder cancer	4	1.31579	0.000205	CDKN1A,CDKN2A,CCND1,CDH1	128	40	44728	34.9438	0.026042	0.000879	0.237599
mmu04530:Tight junction	5	1.64474	0.000274	F11R,MYH9,CLDN15,CLDN14,ACTN1	128	109	44728	16.0292	0.0347158	0.00113912	0.318021
mmu00564:Glycerophospholipid metabolism	4	1.31579	0.000615	PNPLA3,PPAP2C,CHKA,GPAM	128	58	44728	24.0991	0.0763401	0.00247853	0.713344
mmu04920:Adipocytokine signaling pathway	4	1.31579	0.000748	LEPR,ACSL5,PRKAB1,ACSL4	128	62	44728	22.5444	0.0920254	0.00292115	0.866531
mmu05310:Asthma	3	0.986842	0.00105787	H2-EB1,H2-AB1,H2-AA	128	17	44728	61.6654	0.127627	0.00400777	1.22336
mmu05212:Pancreatic cancer	4	1.31579	0.00110971	TGFBR2,BCL2L1,CDKN2A,CCND1	128	71	44728	19.6866	0.133447	0.00408399	1.28295
mmu05322:Systemic lupus erythematosus	4	1.31579	0.00125084	H2-EB1,H2-AB1,H2-AA,ACTN1	128	74	44728	18.8885	0.149099	0.00447495	1.44503
mmu04210:Apoptosis	4	1.31579	0.00156586	NGF,CASP12,BAX,BCL2L1	128	80	44728	17.4719	0.183031	0.00544873	1.80593
mmu05215:Prostate cancer	4	1.31579	0.00192649	CCNE1,CDKN1A,FGFR2,CCND1	128	86	44728	16.2529	0.220231	0.00652486	2.21761
mmu00030:Pentose phosphate pathway	3	0.986842	0.00211912	GPI1,G6PDX,PGD	128	24	44728	43.6797	0.239407	0.00699229	2.43686
mmu04630:Jak-STAT signaling pathway	4	1.31579	0.00406705	IFNGR1,LEPR,BCL2L1,CCND1	128	112	44728	12.4799	0.40887	0.013057	4.62885
mmu04142:Lysosome	4	1.31579	0.00427303	LGMN,CTSC,CD63,HEXA	128	114	44728	12.261	0.424434	0.0133829	4.85799
mmu04910:Insulin signaling pathway	4	1.31579	0.00564386	FASN,PYGB,PRKAB1,GYS2	128	126	44728	11.0933	0.518149	0.0172336	6.37016
mmu02010:ABC transporters	3	0.986842	0.00639394	ABCC4,ABCD2,ABCC5	128	42	44728	24.9598	0.562845	0.0190594	7.18825
mmu00520:Amino sugar and nucleotide sugar metabolism	3	0.986842	0.00639394	GPI1,UGP2,HEXA	128	42	44728	24.9598	0.562845	0.0190594	7.18825
mmu05014:Amyotrophic lateral sclerosis (ALS)	3	0.986842	0.00731127	CASP12,BAX,BCL2L1	128	45	44728	23.2958	0.611949	0.0212843	8.17986
mmu05214:Glioma	3	0.986842	0.0119183	CDKN1A,CDKN2A,CCND1	128	58	44728	18.0744	0.78705	0.0337871	13.0151
mmu04062:Chemokine signaling pathway	4	1.31579	0.0121556	RASGRP2,CXCL9,CCL5,CXCL1	128	167	44728	8.36976	0.793545	0.0337158	13.2577
mmu04144:Endocytosis	4	1.31579	0.0139909	TGFBR2,CHMP2B,FGFR2,H2-T22	128	176	44728	7.94176	0.83758	0.0379335	15.1136
mmu05410:Hypertrophic cardiomyopathy (HCM)	3	0.986842	0.016576	LMNA,PRKAB1,TPM1	128	69	44728	15.1929	0.884239	0.0439273	17.666
mmu04520:Adherens junction	3	0.986842	0.0179605	TGFBR2,ACTN1,CDH1	128	72	44728	14.5599	0.903476	0.0465932	19.004
mmu04512:ECM-receptor interaction	3	0.986842	0.0198799	COL4A1,SPP1,FN1	128	76	44728	13.7936	0.925006	0.0504878	20.826
mmu05210:Colorectal cancer	3	0.986842	0.0223941	TGFBR2,BAX,CCND1	128	81	44728	12.9421	0.946156	0.0556777	23.1559
mmu00232:Caffeine metabolism	2	0.657895	0.0224924	CYP2A5,CYP2A4	128	8	44728	87.3594	0.94685	0.0548725	23.2457
mmu04666:Fc gamma R-mediated phagocytosis	3	0.986842	0.0239623	ARPC1B,VASP,PPAP2C	128	84	44728	12.4799	0.956229	0.0573248	24.5773
mmu00903:Limonene and pinene degradation	2	0.657895	0.041761	ALDH1B1,PNPLA3	128	15	44728	46.5917	0.995925	0.0968849	39.1093
mmu00053:Ascorbate and aldarate metabolism	2	0.657895	0.041761	ALDH1B1,MIOX	128	15	44728	46.5917	0.995925	0.0968849	39.1093
mmu00100:Steroid biosynthesis	2	0.657895	0.0444827	SQLE,LSS	128	16	44728	43.6797	0.997177	0.101226	41.0906
mmu00040:Pentose and glucuronate interconversions	2	0.657895	0.0471968	UGP2,AKR1B7	128	17	44728	41.1103	0.998044	0.105393	43.0074

## Sheet: W vs T Down
Table S5-6. KEGG pathway enrichment analysis for down-regulated genes in hepatocellular carcinomas of H-ras12V transgenic mice compared to normal liver tissues of non-transgenic mice.
Pathway	Genes count	%	P Value	Genes	List Total	Pop Hits	Pop Total	Fold Enrichment	Bonferroni	Benjamini	FDR
mmu00830:Retinol metabolism	23	7.14286	4.65e-38	CYP2C54,UGT2B1,CYP3A16,CYP2C44,CYP4A12B,ALDH1A1,CYP2C29,ALDH1A7,DHRS4,UGT2A3,CYP2C50,CYP3A41A,UGT2B36,CYP3A44,CYP3A25,ADH4,CYP4A12A,CYP1A2,CYP2C67,UGT2B5,CYP3A11,CYP2C37,RETSAT	175	61	44728	96.3695	5.44e-36	5.44e-36	5.31e-35
mmu00982:Drug metabolism	23	7.14286	5.17e-36	CYP2C54,UGT2B1,CYP3A16,CYP2C44,MGST1,CYP2C29,UGT2A3,CYP2C50,CYP3A41A,CYP2E1,UGT2B36,CYP2D9,GSTP1,CYP3A44,CYP3A25,ADH4,CYP1A2,CYP2C67,UGT2B5,GSTK1,CYP3A11,FMO5,CYP2C37	175	73	44728	80.5279	6.04e-34	3.02e-34	5.9e-33
mmu00980:Metabolism of xenobiotics by cytochrome P450	22	6.8323	2.48e-35	CYP2C54,UGT2B1,CYP3A16,CYP2C44,MGST1,CYP2C29,UGT2A3,CYP2C50,CYP3A41A,CYP2E1,CYP2F2,UGT2B36,GSTP1,CYP3A44,CYP3A25,ADH4,CYP1A2,CYP2C67,UGT2B5,GSTK1,CYP3A11,CYP2C37	175	64	44728	87.8586	2.91e-33	9.69e-34	2.84e-32
mmu00591:Linoleic acid metabolism	15	4.65839	5.99e-25	CYP2C54,CYP3A16,CYP2C44,CYP2C29,CYP2J5,CYP2C50,CYP3A41A,CYP2E1,CYP3A44,CYP3A25,AKR1C6,CYP1A2,CYP2C67,CYP3A11,CYP2C37	175	37	44728	103.617	7.01e-23	1.75e-23	6.84e-22
mmu03320:PPAR signaling pathway	16	4.96894	1.78e-22	CPT2,EHHADH,CYP8B1,FABP1,ACSL1,CYP4A12B,SCP2,SLC27A5,ACAA1B,APOA5,CYP27A1,CYP4A12A,HMGCS2,PCK1,ANGPTL4,APOA2	175	69	44728	59.2669	2.08e-20	4.17e-21	2.04e-19
mmu00140:Steroid hormone biosynthesis	14	4.34783	2.19e-22	UGT2B1,CYP3A16,SRD5A1,HSD3B5,AKR1D1,UGT2A3,CYP3A41A,UGT2B36,CYP7B1,CYP3A44,CYP3A25,UGT2B5,CYP3A11,HSD3B4	175	39	44728	91.7497	2.56e-20	4.26e-21	2.5e-19
mmu00983:Drug metabolism	13	4.03727	2.89e-20	UGT2B1,DPYS,CYP3A16,UPP2,UGT2A3,UPB1,CYP3A41A,UGT2B36,CYP3A44,CYP3A25,UGT2B5,CYP3A11,DPYD	175	39	44728	85.1962	3.39e-18	4.84e-19	3.31e-17
mmu00330:Arginine and proline metabolism	13	4.03727	6.58e-19	ALDH7A1,ASL,PRODH,ALDH4A1,AMD2,GLS2,CPS1,ASS1,LAP3,OTC,OAT,GOT1,AGMAT	175	49	44728	67.8092	7.7e-17	9.63e-18	7.52e-16
mmu00590:Arachidonic acid metabolism	14	4.34783	7.61e-19	CYP2C54,GPX1,CYP2C44,CYP4A12B,CYP2C29,CYP4F15,CYP2J5,CYP4F14,CYP2C50,CYP2E1,CYP4A12A,EPHX2,CYP2C67,CYP2C37	175	68	44728	52.6212	8.9e-17	9.89e-18	8.69e-16
mmu00380:Tryptophan metabolism	12	3.72671	1.74e-18	HAAO,KMO,AADAT,EHHADH,ALDH7A1,CAT,DDC,GCDH,TDO2,INMT,CYP1A2,KYNU	175	37	44728	82.8936	2.04e-16	2.04e-17	1.99e-15
mmu00071:Fatty acid metabolism	12	3.72671	4.66e-18	CPT2,EHHADH,ALDH7A1,ACADVL,ACSL1,CYP4A12B,ACAA1B,ACADSB,GCDH,ADH4,CYP4A12A,ACAA2	175	40	44728	76.6766	5.45e-16	4.95e-17	5.32e-15
mmu00260:Glycine, serine and threonine metabolism	11	3.41615	1.7e-17	AGXT,CTH,ALAS2,PIPOX,ALAS1,SDS,GNMT,SARDH,BHMT,DMGDH,CBS	175	30	44728	93.7158	1.99e-15	1.66e-16	1.95e-14
mmu00120:Primary bile acid biosynthesis	9	2.79503	2.79e-16	HSD17B4,BAAT,AKR1D1,HSD3B7,CYP8B1,SCP2,SLC27A5,CYP7B1,CYP27A1	175	15	44728	153.353	3.9e-14	3e-15	3.77e-13
mmu00280:Valine, leucine and isoleucine degradation	11	3.41615	1.34e-15	EHHADH,HSD17B10,ALDH7A1,PCCB,ACAA1B,ACADSB,HIBADH,ABAT,HMGCS2,ALDH6A1,ACAA2	175	44	44728	63.8971	1.56e-13	1.11e-14	1.52e-12
mmu00270:Cysteine and methionine metabolism	10	3.10559	2.19e-15	CTH,TAT,SDS,AHCY,AMD2,MAT1A,BHMT,CDO1,CBS,GOT1	175	30	44728	85.1962	2.6e-13	1.73e-14	2.54e-12
mmu00250:Alanine, aspartate and glutamate metabolism	8	2.48447	1.32e-11	AGXT,ASL,ALDH4A1,GLS2,CPS1,ASS1,ABAT,GOT1	175	28	44728	73.0253	1.54e-09	9.65e-11	1.51e-08
mmu00150:Androgen and estrogen metabolism	8	2.48447	1.73e-11	UGT2B1,SRD5A1,HSD3B5,AKR1D1,UGT2A3,UGT2B36,UGT2B5,HSD3B4	175	29	44728	70.5072	2.03e-09	1.19e-10	1.98e-08
mmu00910:Nitrogen metabolism	7	2.17391	3.04e-10	CAR14,CTH,CAR3,HAL,GLS2,CPS1,CAR5A	175	23	44728	77.7878	3.55e-08	1.97e-09	3.47e-07
mmu00860:Porphyrin and chlorophyll metabolism	7	2.17391	1.4e-09	UGT2B1,ALAS2,ALAS1,UGT2A3,UGT2B36,CPOX,UGT2B5	175	29	44728	61.6938	1.64e-07	8.63e-09	1.6e-06
mmu00053:Ascorbate and aldarate metabolism	6	1.86335	2.45e-09	UGT2B1,ALDH7A1,GULO,UGT2A3,UGT2B36,UGT2B5	175	15	44728	102.235	2.86e-07	1.43e-08	2.8e-06
mmu00350:Tyrosine metabolism	7	2.17391	3.23e-09	TAT,HGD,FAH,DDC,HPD,ADH4,GOT1	175	33	44728	54.2158	3.77e-07	1.8e-08	3.69e-06
mmu00650:Butanoate metabolism	7	2.17391	3.23e-09	ACSM5,EHHADH,ALDH7A1,ABAT,ACSM1,AKR1C6,HMGCS2	175	33	44728	54.2158	3.77e-07	1.8e-08	3.69e-06
mmu00410:beta-Alanine metabolism	6	1.86335	9.36e-09	DPYS,EHHADH,ALDH7A1,UPB1,ABAT,DPYD	175	19	44728	80.7122	1.09e-06	4.98e-08	1.07e-05
mmu04610:Complement and coagulation cascades	8	2.48447	1.57e-08	MBL1,C8A,C9,C8G,C6,SERPINA1E,KLKB1,C8B	175	73	44728	28.0097	1.83e-06	7.97e-08	1.79e-05
mmu00500:Starch and sucrose metabolism	6	1.86335	2.48e-07	UGT2B1,G6PC,PYGL,UGT2A3,UGT2B36,UGT2B5	175	35	44728	43.8152	2.91e-05	1.21e-06	0.000284
mmu00620:Pyruvate metabolism	6	1.86335	3.8e-07	MDH1,ALDH7A1,LDHD,HAGH,PCK1,GLO1	175	38	44728	40.3561	4.45e-05	1.78e-06	0.000435
mmu00310:Lysine degradation	6	1.86335	4.96e-07	AADAT,PIPOX,EHHADH,ALDH7A1,GCDH,AASS	175	40	44728	38.3383	5.8e-05	2.23e-06	0.000566
mmu00360:Phenylalanine metabolism	5	1.5528	1.02e-06	TAT,PAH,DDC,HPD,GOT1	175	20	44728	63.8971	0.000119	4.42e-06	0.00116661
mmu00450:Selenoamino acid metabolism	5	1.5528	1.85e-06	CTH,AHCY,MAT1A,SEPHS2,CBS	175	23	44728	55.5627	0.000216	7.73e-06	0.0021128
mmu00640:Propanoate metabolism	5	1.5528	4.87e-06	EHHADH,ALDH7A1,PCCB,ABAT,ALDH6A1	175	29	44728	44.067	0.00057	1.96e-05	0.00556453
mmu05020:Prion diseases	5	1.5528	9.37e-06	C8A,C9,C8G,C6,C8B	175	34	44728	37.5866	0.00109518	3.65e-05	0.0107013
mmu00040:Pentose and glucuronate interconversions	4	1.24224	3.78e-05	UGT2B1,UGT2A3,UGT2B36,UGT2B5	175	17	44728	60.1385	0.00441283	0.000143	0.0431835
mmu00010:Glycolysis / Gluconeogenesis	5	1.5528	4.79e-05	ALDH7A1,G6PC,FBP1,ADH4,PCK1	175	51	44728	25.0577	0.0055924	0.000175	0.0547559
mmu00480:Glutathione metabolism	5	1.5528	5.18e-05	GPX1,MGST1,LAP3,GSTP1,GSTK1	175	52	44728	24.5758	0.00603877	0.000184	0.0591383
mmu00190:Oxidative phosphorylation	6	1.86335	7.4e-05	LHPP,NDUFA4,NDUFB6,COX7B,ATP5H,SDHA	175	110	44728	13.9412	0.00862121	0.000255	0.0845274
mmu00400:Phenylalanine, tyrosine and tryptophan biosynthesis	3	0.931677	0.000149	TAT,PAH,GOT1	175	5	44728	153.353	0.0173194	0.000499	0.170484
mmu05322:Systemic lupus erythematosus	5	1.5528	0.000206	C8A,C9,C8G,C6,C8B	175	74	44728	17.2695	0.0237998	0.000669	0.234973
mmu00020:Citrate cycle (TCA cycle)	4	1.24224	0.000217	MDH1,SDHA,FH1,PCK1	175	30	44728	34.0785	0.0251226	0.000687	0.248183
mmu05010:Alzheimer's disease	6	1.86335	0.000288	NDUFA4,HSD17B10,NDUFB6,COX7B,ATP5H,SDHA	175	147	44728	10.4322	0.0331009	0.000885	0.328208
mmu05016:Huntington's disease	6	1.86335	0.000367	GPX1,NDUFA4,NDUFB6,COX7B,ATP5H,SDHA	175	155	44728	9.89375	0.0420025	0.00109966	0.418201
mmu00430:Taurine and hypotaurine metabolism	3	0.931677	0.000415	BAAT,CSAD,CDO1	175	8	44728	95.8457	0.047391	0.00121303	0.473044
mmu05012:Parkinson's disease	5	1.5528	0.000779	NDUFA4,NDUFB6,COX7B,ATP5H,SDHA	175	105	44728	12.1709	0.087132	0.00222104	0.886392
mmu00770:Pantothenate and CoA biosynthesis	3	0.931677	0.0013278	DPYS,UPB1,DPYD	175	14	44728	54.769	0.143975	0.00369448	1.50677
mmu04920:Adipocytokine signaling pathway	4	1.24224	0.00184898	ACSL1,G6PC,PCK1,ADIPOR2	175	62	44728	16.4896	0.194692	0.00502294	2.09252
mmu00340:Histidine metabolism	3	0.931677	0.00330237	ALDH7A1,HAL,DDC	175	22	44728	34.853	0.32092	0.00875727	3.70922
mmu01040:Biosynthesis of unsaturated fatty acids	3	0.931677	0.00495432	BAAT,PECR,ACAA1B	175	27	44728	28.3987	0.440715	0.0128302	5.51718
mmu00240:Pyrimidine metabolism	4	1.24224	0.00598525	DPYS,UPP2,UPB1,DPYD	175	94	44728	10.8761	0.504594	0.0151531	6.62972
mmu04060:Cytokine-cytokine receptor interaction	5	1.5528	0.00713513	IL1RAP,EGFR,LIFR,CXCL12,GHR	175	194	44728	6.58733	0.56734	0.0176677	7.85651
mmu00300:Lysine biosynthesis	2	0.621118	0.00776531	AADAT,AASS	175	2	44728	255.589	0.598315	0.0188224	8.52259
mmu04910:Insulin signaling pathway	4	1.24224	0.0132845	G6PC,PYGL,FBP1,PCK1	175	126	44728	8.11392	0.790851	0.0314283	14.1712
mmu05014:Amyotrophic lateral sclerosis (ALS)	3	0.931677	0.0133491	GPX1,CAT,CCS	175	45	44728	17.0392	0.792446	0.0309579	14.2353
mmu00564:Glycerophospholipid metabolism	3	0.931677	0.0215683	PEMT,PCYT2,CHPT1	175	58	44728	13.2201	0.922005	0.0487912	22.0538
mmu00130:Ubiquinone and other terpenoid-quinone biosynthesis	2	0.621118	0.0269173	TAT,HPD	175	7	44728	73.0253	0.95893	0.0595473	26.7865
mmu00790:Folate biosynthesis	2	0.621118	0.0307034	QDPR,FPGS	175	8	44728	63.8971	0.973972	0.0665253	29.9763
mmu05215:Prostate cancer	3	0.931677	0.0444519	IGF1,EGFR,GSTP1	175	86	44728	8.91588	0.995107	0.0938213	40.5226
