# Supplementary material for: Role of the Mitochondrial Citrate-malate Shuttle in Hras12V-Induced Hepatocarcinogenesis: A Metabolomics-Based Analysis
Source: Metabolites. 2020 May 13;10(5):193. doi: 10.3390/metabo10050193 (PMC7281175; doi:10.3390/metabo10050193)
Supplement: Supplementary file 1 [file metabolites-10-00193-s001.zip › supplementary materials/Table S6. Primer base sequences for RT-qPCR.xlsx]

## Sheet: Sheet1
Table S6. Primer base sequences for RT-qPCR
mRNA Accesion NO.	GeneID	Gene symbol	Full name	Primer sequence 5’→3’
NM_001199296	104112	Acly	ATP-citrate synthase isoform 1	F:cgtttgtggacatgctcagg
				R:gtagtgcccaatgaagccca
NM_010209	14194	Fh1	fumarate hydratase 1	F:ggatccaggccaacacagag
				R:gttcttgtgtgcggtcttgg
NM_008061	14377	G6pc	glucose-6-phosphatase	F:tgtaccggaagagctgcaag
				R:caactcaacctgggatgggg
NM_019468	14380	G6pd2	glucose-6-phosphate 1-dehydrogenase 2	F:ggaaaagcctgctaccacag
				R:attggggttccccacatact
NM_001081274	110208	Pgd	6-phosphogluconate dehydrogenase	F:ttgacaactgccaggactcc
				R:gcatctcgtgtctgtaccca
NM_011099	18746	Pkm2	pyruvate kinase isozymes M1/M2	F:accttcgtgtaaacttggcca
				R:cgcatggtgttggtgaatcc
NM_146006	16987	Lss	lanosterol synthase	F:tgaatcatgtgaacagcggc
				R:ctcctgagcagtgatgtcgg
NM_007856	13360	Dhcr7	7-dehydrocholesterol reductase	F:ttgcaggccatctacgtgtt
				R:tagggcagccacacacaatc
NM_023556	192156	Mvd	mevalonate kinase	F:tttgcccagctgaccatgaa
				R:gttgaagcggtggactagct
NM_007519	12012	Baat	bile acid-CoA:amino acid cyltransferase	F:ctctgctgtcttaccctggg
				R:ataacctctcctccccagct
NM_024264	104086	Cyp27a1	sterol 26-hydroxylase	F:tgtctttcctgagcccaaca
				R:caagaccgaaccccatagcc
NM_007825	13123	Cyp7b1	25-hydroxycholesterol 7-alpha-hydroxylase	F:acaagcaaatgtccagggaga
				R:atccgactgtgatttagccctat
NM_010012	13124	Cyp8b1	7-alpha-hydroxycholest-4-en-3-one	F:cagtacacatggaccccgac
				R:agtggtggatcttcttgccc
NM_133943	101502	Hsd3b7	3 beta-hydroxysteroid dehydrogenase type 7	F:acacccctgctgaatcccta
				R:ggtcctgctctctcttcccatg
NM_008255	15357	Hmgcr	3-hydroxy-3-methylglutaryl-Coenzyme A reductase	F:aggtgttcaaggagcatgca
				R:aagatgtcctgctgccaagg
NM_172961	268860	Abat	4-aminobutyrate aminotransferase	F:gacctgctcaacaatgtggc
				R:gaacagaaggtgcctcgtcc
NM_008162	625249	Gpx4	phospholipid hydroperoxide glutathione	F:taaatggggacgatgcccac
				R:cgcagccgttcttatcaatga
NM_008486	16790	Anpep	alanyl (membrane) aminopeptidase	R:cctctgagttcgagctgcag
				F:cagtcgatgttggctctcgt
NM_008180	14854	Gss	glutathione synthetase	R:aggacagtgaggagagagcc
				F:acccagctccgagatacact
NM_019477	50790	Acsl4	acyl-CoA synthetase long-chain family member 4	R:gcacaacagaagggggtaga
				F:ggaatttcaaatcgctccaa
Transgene		Hras12V		R:ggatcaactgaatggtcagc
				F:cctttcctatcaaccccacta
Note:
F:Forward
R:Reverse
