# Supplementary material for: Role of the Mitochondrial Citrate-malate Shuttle in Hras12V-Induced Hepatocarcinogenesis: A Metabolomics-Based Analysis
Source: Metabolites. 2020 May 13;10(5):193. doi: 10.3390/metabo10050193 (PMC7281175; doi:10.3390/metabo10050193)
Supplement: Supplementary file 1 [file metabolites-10-00193-s001.zip › supplementary materials/Table S8. Detailed information for the primary and secondary antibodies..xlsx]

## Sheet: Sheet1
Table S8. Detailed information for the primary and secondary antibodies.
Rank	Full name	Name	Size (kD)	Catalog number	WB dilution	Company
1	Anti-CYP27A1 antibody [EPR7529]	CYP27A1	60	ab126785	1:1000-1:10000	Abcam, Cambridge, UK
2	CYP8B1 Polyclonal Antibody	CYP8B1	57	Abp51115	1:500-1:2000	Abbkine, California, USA
3	PKM2 pyruvate kinase	PKM2	58	15822-1-AP	1:1000	PROTEINTECH,Chicago,USA
4	HMG-CoA Reductase	HMGCR	97	ab174830	1:1000-1:10000	Abcam, Cambridge, UK
5	Glucose-6-Phosphate dehydrogenase	G6PD	58	8866	1:1000	Cell Signalling
6	Glutathione peroxidase 4	GPX4	22	14432-1-AP	1:500-1:2000	PROTEINTECH,Chicago,USA
7	Acyl-CoA synthetase long-chain family member 4	ACSL4	74	ab155282	1:1000-1:10000	Abcam, Cambridge, UK
8	ATP citrate lyase	ACLY	120	15421-1-AP	1:1000-1:4000	PROTEINTECH,Chicago,USA
9	Glutathione synthetase	GSS	52	15712-1-AP	1:1000-1:4000	PROTEINTECH,Chicago,USA
10	Anti-GAPDH Mouse Monoclonal Antibody	GAPDH	36	E021010-01	1:1000	Earthox,USA
11	HRP Goat Anti-Rabbit IgG (H+L)			AS014	1:5000	ABclonal, Boston, USA
12	HRP Goat Anti-Mouse IgG (H+L)			AS003	1:5000	ABclonal, Boston, USA
